# Supplementary material for: Rainbow Trout Erythrocytes ex vivo Transfection With a DNA Vaccine Encoding VHSV Glycoprotein G Induces an Antiviral Immune Response
Source: Front Immunol. 2018 Oct 29;9:2477. doi: 10.3389/fimmu.2018.02477 (PMC6220650; doi:10.3389/fimmu.2018.02477)
Supplement: Supplementary file 2 [file Table_2.xls]

## Sheet: ClueGO Results
Table S2
GOID	GOTerm	Ontology Source	Term PValue	Term PValue Corrected with Bonferroni step down	Group PValue	Group PValue Corrected with Bonferroni step down	GOLevels	GOGroups	% Associated Genes	Nr. Genes	Cluster	Genes Cluster #1	Genes Cluster #2	%Genes Cluster #1	%Genes Cluster #2	Associated Genes Found
R-HSA:112316	Neuronal System	REACTOME_Pathways_20.11.2017	4.54414e-05	0.0284463	4.54414e-05	4.54414e-05	[-1]	Group0	26.5583	98	None Specific Cluster	[ABCC8, ADCY3, ADCY9, CALM3, CAMK2B, CAMK4, EPB41L1, GABBR2, GABRA4, GABRA5, GABRA6, GABRR1, GABRR2, GNAL, GNB5, GNG5, GRIA4, GRIK4, GRM1, HOMER3, KCNA1, KCNAB1, KCNC4, KCND3, KCNG1, KCNJ10, KCNJ15, KCNJ3, KCNJ8, KCNJ9, KCNK2, KCNMA1, KCNMB3, KCNN2, KCNQ1, KCNV2, LRFN2, NCALD, NLGN4X, NRXN2, PPFIA3, PPFIBP2, PRKACA, RPS6KA6, SHANK1, SHANK2, SLC1A1, SLC22A1, SLC5A7, SLC6A3, SLITRK3, SLITRK5, STXBP…	[ALDH5A1, ARHGEF9, CACNA2D2, CACNB3, CHRNA3, CHRNG, DBNL, DLGAP1, DLGAP2, EPB41, GABRA3, GABRB1, GLRA1, GNAI2, GRIA1, GRIK2, HTR3C, KCNA2, KCNA6, KCNC3, KCNG4, KCNH1, KCNN3, LRRTM4, MDM2, NAAA, NLGN3, NRXN1, NSF, NTRK3, PRKACB, PRKCA, PRKCB, RAB3A, RPS6KA1, RPS6KA2, RRAS, SIPA1L1, SLC6A12, SLC6A13, SLC6A4, SYT9]	57.1429	42.8571	[ABCC8, ADCY3, ADCY9, ALDH5A1, ARHGEF9, CACNA2D2, CACNB3, CALM3, CAMK2B, CAMK4, CHRNA3, CHRNG, DBNL, DLGAP1, DLGAP2, EPB41, EPB41L1, GABBR2, GABRA3, GABRA4, GABRA5, GABRA6, GABRB1, GABRR1, GABRR2, GLRA1, GNAI2, GNAL, GNB5, GNG5, GRIA1, GRIA4, GRIK2, GRIK4, GRM1, HOMER3, HTR3C, KCNA1, KCNA2, KCNA6, KCNAB1, KCNC3, KCNC4, KCND3, KCNG1, KCNG4, KCNH1, KCNJ10, KCNJ15, KCNJ3, KCNJ8, KCNJ9, KCNK2, KCNMA1…
R-HSA:388396	GPCR downstream signalling	REACTOME_Pathways_20.11.2017	2.75879e-05	0.0172976	2.75879e-05	5.51758e-05	[-1]	Group1	13.306	130	Specific for Cluster #1	[ABR, ADCY3, ADCY9, ADORA1, ADORA2A, ADORA3, ADRA2A, AGTR2, AKAP13, APP, ARHGEF10L, ARHGEF39, ARHGEF7, ARRB2, BDKRB2, C3, CCK, CCR6, CGA, CHRM4, CNR1, CXCL8, CXCR1, CXCR2, CXCR5, DGKA, DGKE, EDNRB, F2, GABBR2, GALR1, GHSR, GNAL, GNAZ, GNB5, GNG5, GPR132, GPR20, GPR83, GPRC6A, GRM1, IL2RB, ITPR1, ITSN1, JAK2, KALRN, LHB, LPAR6, MC3R, MCF2L, MCHR2, NPFFR1, NTSR1, OPN3, OR13C4, OR52D1, OR6F1, P2RY14…	[ADM, AKT1, ARHGEF11, ARHGEF9, CASR, CCL19, CCR7, CCR8, CDC42, CXCL8, FFAR3, FGD3, GNA11, GNAI2, GNAS, GPBAR1, GPR17, GRB2, GRM4, GRM8, GRPR, HEBP1, HTR1E, JAK1, OPN1SW, OR52I1, OXGR1, PDE11A, PLXNB1, PRKCA, PRKCB, PROK2, PTGIR, REEP5, RGS11, RGS22, RGS9, RHOC, RTP2, RTP3, TRPC3, XCR1]	68.3539	32.2569	[ABR, ADCY3, ADCY9, ADM, ADORA1, ADORA2A, ADORA3, ADRA2A, AGTR2, AKAP13, AKT1, APP, ARHGEF10L, ARHGEF11, ARHGEF39, ARHGEF7, ARHGEF9, ARRB2, BDKRB2, C3, CASR, CCK, CCL19, CCR6, CCR7, CCR8, CDC42, CGA, CHRM4, CNR1, CXCL8, CXCR1, CXCR2, CXCR5, DGKA, DGKE, EDNRB, F2, FFAR3, FGD3, GABBR2, GALR1, GHSR, GNA11, GNAI2, GNAL, GNAS, GNAZ, GNB5, GNG5, GPBAR1, GPR132, GPR17, GPR20, GPR83, GPRC6A, GRB2, GRM1, …
R-HSA:199991	Membrane Trafficking	REACTOME_Pathways_20.11.2017	1.04332e-05	0.00659378	1.13732e-05	3.41197e-05	[-1]	Group2	24.8826	159	None Specific Cluster	[ACTB, AGFG1, AP1S3, APP, ARRB2, BICD1, BICD2, CALM3, CHMP5, CLTCL1, COL7A1, COPS4, COPS6, CYTH3, DENND1A, DENND2A, DENND4A, DNM2, DTNBP1, DVL2, DYNC1I1, EPS15L1, GJA8, GJB1, GJB3, GNS, GOLGA1, GOLGA4, GOLGA5, GOSR1, GOSR2, ITSN1, KIF11, KIF19, KIF20B, KIF26B, KIF3B, KIF3C, MYH1, MYH13, MYH2, MYH4, MYH6, MYH7, MYH7B, NAA30, NAA38, NBAS, PACSIN1, PAFAH1B2, PIP5K1C, PLA2G4A, RAB5A, RAB5C, RAB7A, RA…	[ACTG1, AKT1, ARF1, ARL1, BLOC1S4, BNIP1, CENPE, CHMP6, CLVS1, COG5, COPS7B, CTSC, DCTN5, DENND3, DNM1, DYNC1LI2, EPN1, EPS15, FNBP1, FTH1, GABARAP, GABARAPL2, GALNT1, GCC1, GJA5, GJB2, GJC2, GORASP1, GRB2, GRIA1, KIF16B, KIF1A, KIF20A, MAN2A2, MYO1C, MYO5A, NSF, PRKAG2, RAB10, RAB11B, RAB18, RAB21, RAB3A, RAB6A, RAB8A, RAB8B, RAB9B, RABEP1, RABGEF1, RALGAPA2, RIN2, SAR1B, SEC16B, SNX9, SRC, STAM…	54.0881	45.9119	[ACTB, ACTG1, AGFG1, AKT1, AP1S3, APP, ARF1, ARL1, ARRB2, BICD1, BICD2, BLOC1S4, BNIP1, CALM3, CENPE, CHMP5, CHMP6, CLTCL1, CLVS1, COG5, COL7A1, COPS4, COPS6, COPS7B, CTSC, CYTH3, DCTN5, DENND1A, DENND2A, DENND3, DENND4A, DNM1, DNM2, DTNBP1, DVL2, DYNC1I1, DYNC1LI2, EPN1, EPS15, EPS15L1, FNBP1, FTH1, GABARAP, GABARAPL2, GALNT1, GCC1, GJA5, GJA8, GJB1, GJB2, GJB3, GJC2, GNS, GOLGA1, GOLGA4, GOLGA5…
R-HSA:5653656	Vesicle-mediated transport	REACTOME_Pathways_20.11.2017	1.13732e-05	0.00717651	1.13732e-05	3.41197e-05	[-1]	Group2	24.6313	167	None Specific Cluster	[ACTB, AGFG1, AP1S3, APP, ARRB2, BICD1, BICD2, CALM3, CHMP5, CLTCL1, COL7A1, COPS4, COPS6, CYTH3, DENND1A, DENND2A, DENND4A, DNM2, DTNBP1, DVL2, DYNC1I1, EPS15L1, GJA8, GJB1, GJB3, GNS, GOLGA1, GOLGA4, GOLGA5, GOSR1, GOSR2, HPR, HSP90AA1, HSP90B1, ITSN1, KIF11, KIF19, KIF20B, KIF26B, KIF3B, KIF3C, MYH1, MYH13, MYH2, MYH4, MYH6, MYH7, MYH7B, NAA30, NAA38, NBAS, PACSIN1, PAFAH1B2, PIP5K1C, PLA2G4A,…	[ACTG1, AKT1, ARF1, ARL1, BLOC1S4, BNIP1, CENPE, CHMP6, CLVS1, COG5, COL4A2, COPS7B, CTSC, DCTN5, DENND3, DNM1, DYNC1LI2, EPN1, EPS15, FNBP1, FTH1, GABARAP, GABARAPL2, GALNT1, GCC1, GJA5, GJB2, GJC2, GORASP1, GRB2, GRIA1, HBA1, KIF16B, KIF1A, KIF20A, MAN2A2, MYO1C, MYO5A, NSF, PRKAG2, RAB10, RAB11B, RAB18, RAB21, RAB3A, RAB6A, RAB8A, RAB8B, RAB9B, RABEP1, RABGEF1, RALGAPA2, RIN2, SAR1B, SCARA5, S…	54.491	45.509	[ACTB, ACTG1, AGFG1, AKT1, AP1S3, APP, ARF1, ARL1, ARRB2, BICD1, BICD2, BLOC1S4, BNIP1, CALM3, CENPE, CHMP5, CHMP6, CLTCL1, CLVS1, COG5, COL4A2, COL7A1, COPS4, COPS6, COPS7B, CTSC, CYTH3, DCTN5, DENND1A, DENND2A, DENND3, DENND4A, DNM1, DNM2, DTNBP1, DVL2, DYNC1I1, DYNC1LI2, EPN1, EPS15, EPS15L1, FNBP1, FTH1, GABARAP, GABARAPL2, GALNT1, GCC1, GJA5, GJA8, GJB1, GJB2, GJB3, GJC2, GNS, GOLGA1, GOLGA4…
R-HSA:1368082	RORA activates gene expression	REACTOME_Pathways_20.11.2017	1.37461e-05	0.00866004	1.86532e-10	9.32659e-10	[-1]	Group3	55.5556	15	Specific for Cluster #1	[ARNTL, CARM1, CHD9, CPT1A, NCOA2, NR1D1, RORA, SREBF1, TBL1X, TBL1XR1]	[CREBBP, HELZ2, PPARA, RXRA, SMARCD3]	66.6667	33.3333	[ARNTL, CARM1, CHD9, CPT1A, CREBBP, HELZ2, NCOA2, NR1D1, PPARA, RORA, RXRA, SMARCD3, SREBF1, TBL1X, TBL1XR1]
R-HSA:8878159	Transcriptional regulation by RUNX3	REACTOME_Pathways_20.11.2017	2.17122e-06	0.00137438	1.86532e-10	9.32659e-10	[-1]	Group3	37.2727	41	Specific for Cluster #2	[CARM1, CHD9, HDAC4, JAG1, NCOA2, PSMA4, PSMB5, PSMD7, PSME3, RUNX3, TBL1X, TBL1XR1, TCF7, TEAD1]	[CREBBP, CTNNB1, HELZ2, LEF1, MAMLD1, MDM2, PPARA, PSMA3, PSMA5, PSMA6, PSMA7, PSMB1, PSMB2, PSMC2, PSMC3, PSMD4, PSMD9, RUNX1, RXRA, SMARCD3, SRC, TGFB1, TP53, UBA52, UBB, UBC, WWTR1]	34.1463	65.8537	[CARM1, CHD9, CREBBP, CTNNB1, HDAC4, HELZ2, JAG1, LEF1, MAMLD1, MDM2, NCOA2, PPARA, PSMA3, PSMA4, PSMA5, PSMA6, PSMA7, PSMB1, PSMB2, PSMB5, PSMC2, PSMC3, PSMD4, PSMD7, PSMD9, PSME3, RUNX1, RUNX3, RXRA, SMARCD3, SRC, TBL1X, TBL1XR1, TCF7, TEAD1, TGFB1, TP53, UBA52, UBB, UBC, WWTR1]
R-HSA:8878166	Transcriptional regulation by RUNX2	REACTOME_Pathways_20.11.2017	7.02401e-05	0.0436894	1.86532e-10	9.32659e-10	[-1]	Group3	33.0578	40	Specific for Cluster #2	[DLX6, FBXW7, GSK3B, HDAC4, HDAC6, HEY2, MAPK3, MMP13, PSMA4, PSMB5, PSMD7, PSME3, SATB2, SMAD1]	[ABL1, AKT1, AR, CCNB1, ESR1, HAND2, PPM1D, PSMA3, PSMA5, PSMA6, PSMA7, PSMB1, PSMB2, PSMC2, PSMC3, PSMD4, PSMD9, RBX1, RUNX1, SRC, UBA52, UBB, UBC, WWP1, WWTR1, ZNF521]	35	65	[ABL1, AKT1, AR, CCNB1, DLX6, ESR1, FBXW7, GSK3B, HAND2, HDAC4, HDAC6, HEY2, MAPK3, MMP13, PPM1D, PSMA3, PSMA4, PSMA5, PSMA6, PSMA7, PSMB1, PSMB2, PSMB5, PSMC2, PSMC3, PSMD4, PSMD7, PSMD9, PSME3, RBX1, RUNX1, SATB2, SMAD1, SRC, UBA52, UBB, UBC, WWP1, WWTR1, ZNF521]
R-HSA:8948751	Regulation of PTEN stability and activity	REACTOME_Pathways_20.11.2017	4.88507e-05	0.0305317	1.86532e-10	9.32659e-10	[-1]	Group3	39.1304	27	Specific for Cluster #2	[NEDD4, PSMA4, PSMB5, PSMD7, PSME3, USP13, XIAP]	[AKT1, CSNK2B, PREX2, PSMA3, PSMA5, PSMA6, PSMA7, PSMB1, PSMB2, PSMC2, PSMC3, PSMD4, PSMD9, PTEN, RNF146, TNKS, TNKS2, UBA52, UBB, UBC]	25.9259	74.0741	[AKT1, CSNK2B, NEDD4, PREX2, PSMA3, PSMA4, PSMA5, PSMA6, PSMA7, PSMB1, PSMB2, PSMB5, PSMC2, PSMC3, PSMD4, PSMD7, PSMD9, PSME3, PTEN, RNF146, TNKS, TNKS2, UBA52, UBB, UBC, USP13, XIAP]
R-HSA:8951671	RUNX3 regulates YAP1-mediated transcription	REACTOME_Pathways_20.11.2017	2.13512e-05	0.0134085	1.86532e-10	9.32659e-10	[-1]	Group3	59.0909	13	None Specific Cluster	[CARM1, CHD9, NCOA2, RUNX3, TBL1X, TBL1XR1, TEAD1]	[CREBBP, HELZ2, PPARA, RXRA, SMARCD3, WWTR1]	53.8462	46.1538	[CARM1, CHD9, CREBBP, HELZ2, NCOA2, PPARA, RUNX3, RXRA, SMARCD3, TBL1X, TBL1XR1, TEAD1, WWTR1]
R-HSA:156827	L13a-mediated translational silencing of Ceruloplasmin expression	REACTOME_Pathways_20.11.2017	1.51859e-09	9.81007e-07	9.43147e-06	3.77259e-05	[-1]	Group4	42.4779	48	Specific for Cluster #2	[EIF2S1, PABPC1, RPL30, RPL37, RPLP1, RPLP2, RPS12, RPS17, RPS23, RPSA]	[EIF2S2, EIF3D, EIF3E, EIF3L, EIF4E, RPL10A, RPL12, RPL14, RPL18, RPL19, RPL22L1, RPL23A, RPL26L1, RPL27, RPL3, RPL34, RPL35, RPL36, RPL37A, RPL39, RPL4, RPL5, RPL7, RPL7A, RPS10, RPS11, RPS15, RPS18, RPS2, RPS20, RPS21, RPS25, RPS26, RPS27L, RPS3A, RPS8, RPS9, UBA52]	20.8333	79.1667	[EIF2S1, EIF2S2, EIF3D, EIF3E, EIF3L, EIF4E, PABPC1, RPL10A, RPL12, RPL14, RPL18, RPL19, RPL22L1, RPL23A, RPL26L1, RPL27, RPL3, RPL30, RPL34, RPL35, RPL36, RPL37, RPL37A, RPL39, RPL4, RPL5, RPL7, RPL7A, RPLP1, RPLP2, RPS10, RPS11, RPS12, RPS15, RPS17, RPS18, RPS2, RPS20, RPS21, RPS23, RPS25, RPS26, RPS27L, RPS3A, RPS8, RPS9, RPSA, UBA52]
R-HSA:156842	Eukaryotic Translation Elongation	REACTOME_Pathways_20.11.2017	1.5086e-10	9.83609e-08	9.43147e-06	3.77259e-05	[-1]	Group4	46.8085	44	Specific for Cluster #2	[RPL30, RPL37, RPLP1, RPLP2, RPS12, RPS17, RPS23, RPSA]	[EEF1A2, EEF1B2, EEF2, RPL10A, RPL12, RPL14, RPL18, RPL19, RPL22L1, RPL23A, RPL26L1, RPL27, RPL3, RPL34, RPL35, RPL36, RPL37A, RPL39, RPL4, RPL5, RPL7, RPL7A, RPS10, RPS11, RPS15, RPS18, RPS2, RPS20, RPS21, RPS25, RPS26, RPS27L, RPS3A, RPS8, RPS9, UBA52]	18.1818	81.8182	[EEF1A2, EEF1B2, EEF2, RPL10A, RPL12, RPL14, RPL18, RPL19, RPL22L1, RPL23A, RPL26L1, RPL27, RPL3, RPL30, RPL34, RPL35, RPL36, RPL37, RPL37A, RPL39, RPL4, RPL5, RPL7, RPL7A, RPLP1, RPLP2, RPS10, RPS11, RPS12, RPS15, RPS17, RPS18, RPS2, RPS20, RPS21, RPS23, RPS25, RPS26, RPS27L, RPS3A, RPS8, RPS9, RPSA, UBA52]
R-HSA:156902	Peptide chain elongation	REACTOME_Pathways_20.11.2017	4.43547e-10	2.87862e-07	9.43147e-06	3.77259e-05	[-1]	Group4	46.6667	42	Specific for Cluster #2	[RPL30, RPL37, RPLP1, RPLP2, RPS12, RPS17, RPS23, RPSA]	[EEF2, RPL10A, RPL12, RPL14, RPL18, RPL19, RPL22L1, RPL23A, RPL26L1, RPL27, RPL3, RPL34, RPL35, RPL36, RPL37A, RPL39, RPL4, RPL5, RPL7, RPL7A, RPS10, RPS11, RPS15, RPS18, RPS2, RPS20, RPS21, RPS25, RPS26, RPS27L, RPS3A, RPS8, RPS9, UBA52]	19.0476	80.9524	[EEF2, RPL10A, RPL12, RPL14, RPL18, RPL19, RPL22L1, RPL23A, RPL26L1, RPL27, RPL3, RPL30, RPL34, RPL35, RPL36, RPL37, RPL37A, RPL39, RPL4, RPL5, RPL7, RPL7A, RPLP1, RPLP2, RPS10, RPS11, RPS12, RPS15, RPS17, RPS18, RPS2, RPS20, RPS21, RPS23, RPS25, RPS26, RPS27L, RPS3A, RPS8, RPS9, RPSA, UBA52]
R-HSA:168254	Influenza Infection	REACTOME_Pathways_20.11.2017	2.1375e-07	0.000135945	9.43147e-06	3.77259e-05	[-1]	Group4	34.9398	58	Specific for Cluster #2	[DNAJC3, HSP90AA1, KPNB1, NUP210, NUP58, RPL30, RPL37, RPLP1, RPLP2, RPS12, RPS17, RPS23, RPSA]	[AAAS, CANX, HSPA1A, NUP214, NUPL2, POLR2F, POLR2K, RAN, RANBP2, RPL10A, RPL12, RPL14, RPL18, RPL19, RPL22L1, RPL23A, RPL26L1, RPL27, RPL3, RPL34, RPL35, RPL36, RPL37A, RPL39, RPL4, RPL5, RPL7, RPL7A, RPS10, RPS11, RPS15, RPS18, RPS2, RPS20, RPS21, RPS25, RPS26, RPS27L, RPS3A, RPS8, RPS9, SEH1L, TGFB1, UBA52, XPO1]	22.4138	77.5862	[AAAS, CANX, DNAJC3, HSP90AA1, HSPA1A, KPNB1, NUP210, NUP214, NUP58, NUPL2, POLR2F, POLR2K, RAN, RANBP2, RPL10A, RPL12, RPL14, RPL18, RPL19, RPL22L1, RPL23A, RPL26L1, RPL27, RPL3, RPL30, RPL34, RPL35, RPL36, RPL37, RPL37A, RPL39, RPL4, RPL5, RPL7, RPL7A, RPLP1, RPLP2, RPS10, RPS11, RPS12, RPS15, RPS17, RPS18, RPS2, RPS20, RPS21, RPS23, RPS25, RPS26, RPS27L, RPS3A, RPS8, RPS9, RPSA, SEH1L, TGFB1, …
R-HSA:168255	Influenza Life Cycle	REACTOME_Pathways_20.11.2017	3.75532e-08	2.39589e-05	9.43147e-06	3.77259e-05	[-1]	Group4	36.7742	57	Specific for Cluster #2	[DNAJC3, HSP90AA1, KPNB1, NUP210, NUP58, RPL30, RPL37, RPLP1, RPLP2, RPS12, RPS17, RPS23, RPSA]	[AAAS, CANX, HSPA1A, NUP214, NUPL2, POLR2F, POLR2K, RAN, RANBP2, RPL10A, RPL12, RPL14, RPL18, RPL19, RPL22L1, RPL23A, RPL26L1, RPL27, RPL3, RPL34, RPL35, RPL36, RPL37A, RPL39, RPL4, RPL5, RPL7, RPL7A, RPS10, RPS11, RPS15, RPS18, RPS2, RPS20, RPS21, RPS25, RPS26, RPS27L, RPS3A, RPS8, RPS9, SEH1L, UBA52, XPO1]	22.807	77.193	[AAAS, CANX, DNAJC3, HSP90AA1, HSPA1A, KPNB1, NUP210, NUP214, NUP58, NUPL2, POLR2F, POLR2K, RAN, RANBP2, RPL10A, RPL12, RPL14, RPL18, RPL19, RPL22L1, RPL23A, RPL26L1, RPL27, RPL3, RPL30, RPL34, RPL35, RPL36, RPL37, RPL37A, RPL39, RPL4, RPL5, RPL7, RPL7A, RPLP1, RPLP2, RPS10, RPS11, RPS12, RPS15, RPS17, RPS18, RPS2, RPS20, RPS21, RPS23, RPS25, RPS26, RPS27L, RPS3A, RPS8, RPS9, RPSA, SEH1L, UBA52, …
R-HSA:168273	Influenza Viral RNA Transcription and Replication	REACTOME_Pathways_20.11.2017	3.27005e-07	0.000207648	9.43147e-06	3.77259e-05	[-1]	Group4	35.8621	52	Specific for Cluster #2	[DNAJC3, HSP90AA1, NUP210, NUP58, RPL30, RPL37, RPLP1, RPLP2, RPS12, RPS17, RPS23, RPSA]	[AAAS, NUP214, NUPL2, POLR2F, POLR2K, RANBP2, RPL10A, RPL12, RPL14, RPL18, RPL19, RPL22L1, RPL23A, RPL26L1, RPL27, RPL3, RPL34, RPL35, RPL36, RPL37A, RPL39, RPL4, RPL5, RPL7, RPL7A, RPS10, RPS11, RPS15, RPS18, RPS2, RPS20, RPS21, RPS25, RPS26, RPS27L, RPS3A, RPS8, RPS9, SEH1L, UBA52]	23.0769	76.9231	[AAAS, DNAJC3, HSP90AA1, NUP210, NUP214, NUP58, NUPL2, POLR2F, POLR2K, RANBP2, RPL10A, RPL12, RPL14, RPL18, RPL19, RPL22L1, RPL23A, RPL26L1, RPL27, RPL3, RPL30, RPL34, RPL35, RPL36, RPL37, RPL37A, RPL39, RPL4, RPL5, RPL7, RPL7A, RPLP1, RPLP2, RPS10, RPS11, RPS12, RPS15, RPS17, RPS18, RPS2, RPS20, RPS21, RPS23, RPS25, RPS26, RPS27L, RPS3A, RPS8, RPS9, RPSA, SEH1L, UBA52]
R-HSA:1799339	SRP-dependent cotranslational protein targeting to membrane	REACTOME_Pathways_20.11.2017	1.93143e-07	0.000123032	9.43147e-06	3.77259e-05	[-1]	Group4	38.9381	44	Specific for Cluster #2	[RPL30, RPL37, RPLP1, RPLP2, RPS12, RPS17, RPS23, RPSA, TRAM1]	[RPL10A, RPL12, RPL14, RPL18, RPL19, RPL22L1, RPL23A, RPL26L1, RPL27, RPL3, RPL34, RPL35, RPL36, RPL37A, RPL39, RPL4, RPL5, RPL7, RPL7A, RPS10, RPS11, RPS15, RPS18, RPS2, RPS20, RPS21, RPS25, RPS26, RPS27L, RPS3A, RPS8, RPS9, SRP19, SSR1, UBA52]	20.4545	79.5455	[RPL10A, RPL12, RPL14, RPL18, RPL19, RPL22L1, RPL23A, RPL26L1, RPL27, RPL3, RPL30, RPL34, RPL35, RPL36, RPL37, RPL37A, RPL39, RPL4, RPL5, RPL7, RPL7A, RPLP1, RPLP2, RPS10, RPS11, RPS12, RPS15, RPS17, RPS18, RPS2, RPS20, RPS21, RPS23, RPS25, RPS26, RPS27L, RPS3A, RPS8, RPS9, RPSA, SRP19, SSR1, TRAM1, UBA52]
R-HSA:192823	Viral mRNA Translation	REACTOME_Pathways_20.11.2017	3.25129e-08	2.07758e-05	9.43147e-06	3.77259e-05	[-1]	Group4	41.5842	42	Specific for Cluster #2	[DNAJC3, RPL30, RPL37, RPLP1, RPLP2, RPS12, RPS17, RPS23, RPSA]	[RPL10A, RPL12, RPL14, RPL18, RPL19, RPL22L1, RPL23A, RPL26L1, RPL27, RPL3, RPL34, RPL35, RPL36, RPL37A, RPL39, RPL4, RPL5, RPL7, RPL7A, RPS10, RPS11, RPS15, RPS18, RPS2, RPS20, RPS21, RPS25, RPS26, RPS27L, RPS3A, RPS8, RPS9, UBA52]	21.4286	78.5714	[DNAJC3, RPL10A, RPL12, RPL14, RPL18, RPL19, RPL22L1, RPL23A, RPL26L1, RPL27, RPL3, RPL30, RPL34, RPL35, RPL36, RPL37, RPL37A, RPL39, RPL4, RPL5, RPL7, RPL7A, RPLP1, RPLP2, RPS10, RPS11, RPS12, RPS15, RPS17, RPS18, RPS2, RPS20, RPS21, RPS23, RPS25, RPS26, RPS27L, RPS3A, RPS8, RPS9, RPSA, UBA52]
R-HSA:2408522	Selenoamino acid metabolism	REACTOME_Pathways_20.11.2017	4.26468e-07	0.000270381	9.43147e-06	3.77259e-05	[-1]	Group4	37.8151	45	Specific for Cluster #2	[IARS, RPL30, RPL37, RPLP1, RPLP2, RPS12, RPS17, RPS23, RPSA, SEPHS2]	[GSR, MAT1A, RPL10A, RPL12, RPL14, RPL18, RPL19, RPL22L1, RPL23A, RPL26L1, RPL27, RPL3, RPL34, RPL35, RPL36, RPL37A, RPL39, RPL4, RPL5, RPL7, RPL7A, RPS10, RPS11, RPS15, RPS18, RPS2, RPS20, RPS21, RPS25, RPS26, RPS27L, RPS3A, RPS8, RPS9, UBA52]	22.2222	77.7778	[GSR, IARS, MAT1A, RPL10A, RPL12, RPL14, RPL18, RPL19, RPL22L1, RPL23A, RPL26L1, RPL27, RPL3, RPL30, RPL34, RPL35, RPL36, RPL37, RPL37A, RPL39, RPL4, RPL5, RPL7, RPL7A, RPLP1, RPLP2, RPS10, RPS11, RPS12, RPS15, RPS17, RPS18, RPS2, RPS20, RPS21, RPS23, RPS25, RPS26, RPS27L, RPS3A, RPS8, RPS9, RPSA, SEPHS2, UBA52]
R-HSA:2408557	Selenocysteine synthesis	REACTOME_Pathways_20.11.2017	2.33181e-09	1.50169e-06	9.43147e-06	3.77259e-05	[-1]	Group4	44.6809	42	Specific for Cluster #2	[RPL30, RPL37, RPLP1, RPLP2, RPS12, RPS17, RPS23, RPSA, SEPHS2]	[RPL10A, RPL12, RPL14, RPL18, RPL19, RPL22L1, RPL23A, RPL26L1, RPL27, RPL3, RPL34, RPL35, RPL36, RPL37A, RPL39, RPL4, RPL5, RPL7, RPL7A, RPS10, RPS11, RPS15, RPS18, RPS2, RPS20, RPS21, RPS25, RPS26, RPS27L, RPS3A, RPS8, RPS9, UBA52]	21.4286	78.5714	[RPL10A, RPL12, RPL14, RPL18, RPL19, RPL22L1, RPL23A, RPL26L1, RPL27, RPL3, RPL30, RPL34, RPL35, RPL36, RPL37, RPL37A, RPL39, RPL4, RPL5, RPL7, RPL7A, RPLP1, RPLP2, RPS10, RPS11, RPS12, RPS15, RPS17, RPS18, RPS2, RPS20, RPS21, RPS23, RPS25, RPS26, RPS27L, RPS3A, RPS8, RPS9, RPSA, SEPHS2, UBA52]
R-HSA:376176	Signaling by ROBO receptors	REACTOME_Pathways_20.11.2017	2.06375e-10	1.3435e-07	9.43147e-06	3.77259e-05	[-1]	Group4	36.0731	79	Specific for Cluster #2	[DCC, EVL, NCK2, PABPC1, PRKACA, PSMA4, PSMB5, PSMD7, PSME3, ROBO3, RPL30, RPL37, RPLP1, RPLP2, RPS12, RPS17, RPS23, RPSA, SLIT3, SRGAP2, VASP]	[ABL1, CDC42, LDB1, LHX3, NCBP1, NRP1, PAK1, PRKACB, PRKAR2A, PRKCA, PSMA3, PSMA5, PSMA6, PSMA7, PSMB1, PSMB2, PSMC2, PSMC3, PSMD4, PSMD9, RBX1, ROBO1, RPL10A, RPL12, RPL14, RPL18, RPL19, RPL22L1, RPL23A, RPL26L1, RPL27, RPL3, RPL34, RPL35, RPL36, RPL37A, RPL39, RPL4, RPL5, RPL7, RPL7A, RPS10, RPS11, RPS15, RPS18, RPS2, RPS20, RPS21, RPS25, RPS26, RPS27L, RPS3A, RPS8, RPS9, SRC, UBA52, UBB, UBC]	26.5823	73.4177	[ABL1, CDC42, DCC, EVL, LDB1, LHX3, NCBP1, NCK2, NRP1, PABPC1, PAK1, PRKACA, PRKACB, PRKAR2A, PRKCA, PSMA3, PSMA4, PSMA5, PSMA6, PSMA7, PSMB1, PSMB2, PSMB5, PSMC2, PSMC3, PSMD4, PSMD7, PSMD9, PSME3, RBX1, ROBO1, ROBO3, RPL10A, RPL12, RPL14, RPL18, RPL19, RPL22L1, RPL23A, RPL26L1, RPL27, RPL3, RPL30, RPL34, RPL35, RPL36, RPL37, RPL37A, RPL39, RPL4, RPL5, RPL7, RPL7A, RPLP1, RPLP2, RPS10, RPS11, RP…
R-HSA:422475	Axon guidance	REACTOME_Pathways_20.11.2017	8.21619e-10	5.32409e-07	9.43147e-06	3.77259e-05	[-1]	Group4	28.4436	159	Specific for Cluster #2	[ABLIM1, ACTB, ADAM10, APH1A, ARHGAP35, ARHGEF7, CACNA1G, CDK5R1, CLTCL1, COL5A1, COL9A1, DAB1, DCC, DNM2, DOK2, EVL, EZR, FYN, GFRA2, GSK3B, HSP90AA1, ITSN1, KALRN, KIRREL1, MAPK3, MAPK8, MYH9, MYO10, NCAM1, NCK2, NRP2, NTN4, PABPC1, PIP5K1C, PLXNA1, PLXNA2, PLXNA4, PRKACA, PSMA4, PSMB5, PSMD7, PSME3, RND1, ROBO3, ROCK2, RPL30, RPL37, RPLP1, RPLP2, RPS12, RPS17, RPS23, RPS6KA4, RPS6KA6, RPSA, SC…	[ABL1, ACTG1, AGRN, ARHGEF11, CACNA1H, CACNB3, CDC42, CFL1, CNTN1, COL2A1, COL4A2, COL6A1, COL6A3, CSNK2B, DNM1, DSCAML1, EFNA2, EPHA4, EPHA6, EPHB4, GRB2, HSP90AB1, KIRREL1, LAMC1, LDB1, LHX3, LYPLA2, MAP2K1, MYL9, NCAN, NCBP1, NFASC, NRCAM, NRP1, PAK1, PLXNB1, PLXNC1, PRKACB, PRKAR2A, PRKCA, PSMA3, PSMA5, PSMA6, PSMA7, PSMB1, PSMB2, PSMC2, PSMC3, PSMD4, PSMD9, RANBP9, RBX1, RHOC, ROBO1, RPL10A,…	39.5737	60.9309	[ABL1, ABLIM1, ACTB, ACTG1, ADAM10, AGRN, APH1A, ARHGAP35, ARHGEF11, ARHGEF7, CACNA1G, CACNA1H, CACNB3, CDC42, CDK5R1, CFL1, CLTCL1, CNTN1, COL2A1, COL4A2, COL5A1, COL6A1, COL6A3, COL9A1, CSNK2B, DAB1, DCC, DNM1, DNM2, DOK2, DSCAML1, EFNA2, EPHA4, EPHA6, EPHB4, EVL, EZR, FYN, GFRA2, GRB2, GSK3B, HSP90AA1, HSP90AB1, ITSN1, KALRN, KIRREL1, LAMC1, LDB1, LHX3, LYPLA2, MAP2K1, MAPK3, MAPK8, MYH9, MYL9…
R-HSA:5663205	Infectious disease	REACTOME_Pathways_20.11.2017	2.10266e-05	0.0132258	9.43147e-06	3.77259e-05	[-1]	Group4	26.1364	115	Specific for Cluster #2	[AP1S3, CALM3, CD9, CHMP5, DNAJC3, ELMO1, FYN, GTF2A2, GTF2H4, HCK, HSP90AA1, KPNB1, MAP2K3, NUP210, NUP58, PACS1, PSMA4, PSMB5, PSMD7, PSME3, RPL30, RPL37, RPLP1, RPLP2, RPS12, RPS17, RPS23, RPSA, SH3KBP1, SSRP1, SV2B, SYT2, VPS37B, XRCC6]	[AAAS, ARF1, B2M, BANF1, CANX, CHMP6, CTNNB1, CTNND1, EEF2, EPS15, GRB2, GUCY2C, HSP90AB1, HSPA1A, LIG4, MAP2K1, MAP2K7, NCBP1, NPM1, NUP214, NUPL2, POLR2F, POLR2K, PSMA3, PSMA5, PSMA6, PSMA7, PSMB1, PSMB2, PSMC2, PSMC3, PSMD4, PSMD9, RAN, RANBP2, RBX1, RCC1, RNMT, RPL10A, RPL12, RPL14, RPL18, RPL19, RPL22L1, RPL23A, RPL26L1, RPL27, RPL3, RPL34, RPL35, RPL36, RPL37A, RPL39, RPL4, RPL5, RPL7, RPL7…	29.5652	70.4348	[AAAS, AP1S3, ARF1, B2M, BANF1, CALM3, CANX, CD9, CHMP5, CHMP6, CTNNB1, CTNND1, DNAJC3, EEF2, ELMO1, EPS15, FYN, GRB2, GTF2A2, GTF2H4, GUCY2C, HCK, HSP90AA1, HSP90AB1, HSPA1A, KPNB1, LIG4, MAP2K1, MAP2K3, MAP2K7, NCBP1, NPM1, NUP210, NUP214, NUP58, NUPL2, PACS1, POLR2F, POLR2K, PSMA3, PSMA4, PSMA5, PSMA6, PSMA7, PSMB1, PSMB2, PSMB5, PSMC2, PSMC3, PSMD4, PSMD7, PSMD9, PSME3, RAN, RANBP2, RBX1, RCC…
R-HSA:6791226	Major pathway of rRNA processing in the nucleolus and cytosol	REACTOME_Pathways_20.11.2017	7.91859e-05	0.0491745	9.43147e-06	3.77259e-05	[-1]	Group4	29.7872	56	Specific for Cluster #2	[BOP1, C1D, FTSJ3, LTV1, PDCD11, PELP1, RPL30, RPL37, RPLP1, RPLP2, RPS12, RPS17, RPS23, RPSA, SENP3, TSR1]	[EBNA1BP2, EMG1, NOP58, RIOK2, RPL10A, RPL12, RPL14, RPL18, RPL19, RPL22L1, RPL23A, RPL26L1, RPL27, RPL3, RPL34, RPL35, RPL36, RPL37A, RPL39, RPL4, RPL5, RPL7, RPL7A, RPS10, RPS11, RPS15, RPS18, RPS2, RPS20, RPS21, RPS25, RPS26, RPS27L, RPS3A, RPS8, RPS9, RRP36, SNU13, UBA52, WDR46]	28.5714	71.4286	[BOP1, C1D, EBNA1BP2, EMG1, FTSJ3, LTV1, NOP58, PDCD11, PELP1, RIOK2, RPL10A, RPL12, RPL14, RPL18, RPL19, RPL22L1, RPL23A, RPL26L1, RPL27, RPL3, RPL30, RPL34, RPL35, RPL36, RPL37, RPL37A, RPL39, RPL4, RPL5, RPL7, RPL7A, RPLP1, RPLP2, RPS10, RPS11, RPS12, RPS15, RPS17, RPS18, RPS2, RPS20, RPS21, RPS23, RPS25, RPS26, RPS27L, RPS3A, RPS8, RPS9, RPSA, RRP36, SENP3, SNU13, TSR1, UBA52, WDR46]
R-HSA:71291	Metabolism of amino acids and derivatives	REACTOME_Pathways_20.11.2017	5.51644e-05	0.0344226	9.43147e-06	3.77259e-05	[-1]	Group4	26.5753	97	Specific for Cluster #2	[ARG2, AZIN1, CGA, DBH, DUOX1, GPT2, HDC, HGD, IARS, IVD, LIPT2, MCCC2, ODC1, PRODH2, PSMA4, PSMB5, PSMD7, PSME3, QDPR, RPL30, RPL37, RPLP1, RPLP2, RPS12, RPS17, RPS23, RPSA, SEPHS2, SERINC4, SLC6A7, SLC7A5, TPH2, UROC1]	[ASRGL1, CHDH, DBT, DDC, GADL1, GOT1, GOT2, GSR, MAT1A, MTR, NDUFAB1, OAZ1, PDHA1, PSMA3, PSMA5, PSMA6, PSMA7, PSMB1, PSMB2, PSMC2, PSMC3, PSMD4, PSMD9, PXMP2, RPL10A, RPL12, RPL14, RPL18, RPL19, RPL22L1, RPL23A, RPL26L1, RPL27, RPL3, RPL34, RPL35, RPL36, RPL37A, RPL39, RPL4, RPL5, RPL7, RPL7A, RPS10, RPS11, RPS15, RPS18, RPS2, RPS20, RPS21, RPS25, RPS26, RPS27L, RPS3A, RPS8, RPS9, SAT1, SLC25A15…	34.0206	65.9794	[ARG2, ASRGL1, AZIN1, CGA, CHDH, DBH, DBT, DDC, DUOX1, GADL1, GOT1, GOT2, GPT2, GSR, HDC, HGD, IARS, IVD, LIPT2, MAT1A, MCCC2, MTR, NDUFAB1, OAZ1, ODC1, PDHA1, PRODH2, PSMA3, PSMA4, PSMA5, PSMA6, PSMA7, PSMB1, PSMB2, PSMB5, PSMC2, PSMC3, PSMD4, PSMD7, PSMD9, PSME3, PXMP2, QDPR, RPL10A, RPL12, RPL14, RPL18, RPL19, RPL22L1, RPL23A, RPL26L1, RPL27, RPL3, RPL30, RPL34, RPL35, RPL36, RPL37, RPL37A, RP…
R-HSA:72613	Eukaryotic Translation Initiation	REACTOME_Pathways_20.11.2017	2.72981e-09	1.75254e-06	9.43147e-06	3.77259e-05	[-1]	Group4	41.3223	50	Specific for Cluster #2	[EIF2B4, EIF2S1, PABPC1, RPL30, RPL37, RPLP1, RPLP2, RPS12, RPS17, RPS23, RPSA]	[EIF2S2, EIF3D, EIF3E, EIF3L, EIF4E, EIF5, RPL10A, RPL12, RPL14, RPL18, RPL19, RPL22L1, RPL23A, RPL26L1, RPL27, RPL3, RPL34, RPL35, RPL36, RPL37A, RPL39, RPL4, RPL5, RPL7, RPL7A, RPS10, RPS11, RPS15, RPS18, RPS2, RPS20, RPS21, RPS25, RPS26, RPS27L, RPS3A, RPS8, RPS9, UBA52]	22	78	[EIF2B4, EIF2S1, EIF2S2, EIF3D, EIF3E, EIF3L, EIF4E, EIF5, PABPC1, RPL10A, RPL12, RPL14, RPL18, RPL19, RPL22L1, RPL23A, RPL26L1, RPL27, RPL3, RPL30, RPL34, RPL35, RPL36, RPL37, RPL37A, RPL39, RPL4, RPL5, RPL7, RPL7A, RPLP1, RPLP2, RPS10, RPS11, RPS12, RPS15, RPS17, RPS18, RPS2, RPS20, RPS21, RPS23, RPS25, RPS26, RPS27L, RPS3A, RPS8, RPS9, RPSA, UBA52]
R-HSA:72649	Translation initiation complex formation	REACTOME_Pathways_20.11.2017	6.48416e-05	0.0403963	9.43147e-06	3.77259e-05	[-1]	Group4	40	24	Specific for Cluster #2	[EIF2S1, PABPC1, RPS12, RPS17, RPS23, RPSA]	[EIF2S2, EIF3D, EIF3E, EIF3L, EIF4E, RPS10, RPS11, RPS15, RPS18, RPS2, RPS20, RPS21, RPS25, RPS26, RPS27L, RPS3A, RPS8, RPS9]	25	75	[EIF2S1, EIF2S2, EIF3D, EIF3E, EIF3L, EIF4E, PABPC1, RPS10, RPS11, RPS12, RPS15, RPS17, RPS18, RPS2, RPS20, RPS21, RPS23, RPS25, RPS26, RPS27L, RPS3A, RPS8, RPS9, RPSA]
R-HSA:72689	Formation of a pool of free 40S subunits	REACTOME_Pathways_20.11.2017	6.42346e-09	4.11744e-06	9.43147e-06	3.77259e-05	[-1]	Group4	42.7184	44	Specific for Cluster #2	[RPL30, RPL37, RPLP1, RPLP2, RPS12, RPS17, RPS23, RPSA]	[EIF3D, EIF3E, EIF3L, RPL10A, RPL12, RPL14, RPL18, RPL19, RPL22L1, RPL23A, RPL26L1, RPL27, RPL3, RPL34, RPL35, RPL36, RPL37A, RPL39, RPL4, RPL5, RPL7, RPL7A, RPS10, RPS11, RPS15, RPS18, RPS2, RPS20, RPS21, RPS25, RPS26, RPS27L, RPS3A, RPS8, RPS9, UBA52]	18.1818	81.8182	[EIF3D, EIF3E, EIF3L, RPL10A, RPL12, RPL14, RPL18, RPL19, RPL22L1, RPL23A, RPL26L1, RPL27, RPL3, RPL30, RPL34, RPL35, RPL36, RPL37, RPL37A, RPL39, RPL4, RPL5, RPL7, RPL7A, RPLP1, RPLP2, RPS10, RPS11, RPS12, RPS15, RPS17, RPS18, RPS2, RPS20, RPS21, RPS23, RPS25, RPS26, RPS27L, RPS3A, RPS8, RPS9, RPSA, UBA52]
R-HSA:72702	Ribosomal scanning and start codon recognition	REACTOME_Pathways_20.11.2017	6.48416e-05	0.0403963	9.43147e-06	3.77259e-05	[-1]	Group4	40	24	Specific for Cluster #2	[EIF2S1, RPS12, RPS17, RPS23, RPSA]	[EIF2S2, EIF3D, EIF3E, EIF3L, EIF4E, EIF5, RPS10, RPS11, RPS15, RPS18, RPS2, RPS20, RPS21, RPS25, RPS26, RPS27L, RPS3A, RPS8, RPS9]	20.8333	79.1667	[EIF2S1, EIF2S2, EIF3D, EIF3E, EIF3L, EIF4E, EIF5, RPS10, RPS11, RPS12, RPS15, RPS17, RPS18, RPS2, RPS20, RPS21, RPS23, RPS25, RPS26, RPS27L, RPS3A, RPS8, RPS9, RPSA]
R-HSA:72706	GTP hydrolysis and joining of the 60S ribosomal subunit	REACTOME_Pathways_20.11.2017	2.08642e-09	1.34574e-06	9.43147e-06	3.77259e-05	[-1]	Group4	42.1053	48	Specific for Cluster #2	[EIF2S1, RPL30, RPL37, RPLP1, RPLP2, RPS12, RPS17, RPS23, RPSA]	[EIF2S2, EIF3D, EIF3E, EIF3L, EIF4E, EIF5, RPL10A, RPL12, RPL14, RPL18, RPL19, RPL22L1, RPL23A, RPL26L1, RPL27, RPL3, RPL34, RPL35, RPL36, RPL37A, RPL39, RPL4, RPL5, RPL7, RPL7A, RPS10, RPS11, RPS15, RPS18, RPS2, RPS20, RPS21, RPS25, RPS26, RPS27L, RPS3A, RPS8, RPS9, UBA52]	18.75	81.25	[EIF2S1, EIF2S2, EIF3D, EIF3E, EIF3L, EIF4E, EIF5, RPL10A, RPL12, RPL14, RPL18, RPL19, RPL22L1, RPL23A, RPL26L1, RPL27, RPL3, RPL30, RPL34, RPL35, RPL36, RPL37, RPL37A, RPL39, RPL4, RPL5, RPL7, RPL7A, RPLP1, RPLP2, RPS10, RPS11, RPS12, RPS15, RPS17, RPS18, RPS2, RPS20, RPS21, RPS23, RPS25, RPS26, RPS27L, RPS3A, RPS8, RPS9, RPSA, UBA52]
R-HSA:72737	Cap-dependent Translation Initiation	REACTOME_Pathways_20.11.2017	2.72981e-09	1.75254e-06	9.43147e-06	3.77259e-05	[-1]	Group4	41.3223	50	Specific for Cluster #2	[EIF2B4, EIF2S1, PABPC1, RPL30, RPL37, RPLP1, RPLP2, RPS12, RPS17, RPS23, RPSA]	[EIF2S2, EIF3D, EIF3E, EIF3L, EIF4E, EIF5, RPL10A, RPL12, RPL14, RPL18, RPL19, RPL22L1, RPL23A, RPL26L1, RPL27, RPL3, RPL34, RPL35, RPL36, RPL37A, RPL39, RPL4, RPL5, RPL7, RPL7A, RPS10, RPS11, RPS15, RPS18, RPS2, RPS20, RPS21, RPS25, RPS26, RPS27L, RPS3A, RPS8, RPS9, UBA52]	22	78	[EIF2B4, EIF2S1, EIF2S2, EIF3D, EIF3E, EIF3L, EIF4E, EIF5, PABPC1, RPL10A, RPL12, RPL14, RPL18, RPL19, RPL22L1, RPL23A, RPL26L1, RPL27, RPL3, RPL30, RPL34, RPL35, RPL36, RPL37, RPL37A, RPL39, RPL4, RPL5, RPL7, RPL7A, RPLP1, RPLP2, RPS10, RPS11, RPS12, RPS15, RPS17, RPS18, RPS2, RPS20, RPS21, RPS23, RPS25, RPS26, RPS27L, RPS3A, RPS8, RPS9, RPSA, UBA52]
R-HSA:72764	Eukaryotic Translation Termination	REACTOME_Pathways_20.11.2017	1.47966e-08	9.46985e-06	9.43147e-06	3.77259e-05	[-1]	Group4	43.617	41	Specific for Cluster #2	[RPL30, RPL37, RPLP1, RPLP2, RPS12, RPS17, RPS23, RPSA]	[RPL10A, RPL12, RPL14, RPL18, RPL19, RPL22L1, RPL23A, RPL26L1, RPL27, RPL3, RPL34, RPL35, RPL36, RPL37A, RPL39, RPL4, RPL5, RPL7, RPL7A, RPS10, RPS11, RPS15, RPS18, RPS2, RPS20, RPS21, RPS25, RPS26, RPS27L, RPS3A, RPS8, RPS9, UBA52]	19.5122	80.4878	[RPL10A, RPL12, RPL14, RPL18, RPL19, RPL22L1, RPL23A, RPL26L1, RPL27, RPL3, RPL30, RPL34, RPL35, RPL36, RPL37, RPL37A, RPL39, RPL4, RPL5, RPL7, RPL7A, RPLP1, RPLP2, RPS10, RPS11, RPS12, RPS15, RPS17, RPS18, RPS2, RPS20, RPS21, RPS23, RPS25, RPS26, RPS27L, RPS3A, RPS8, RPS9, RPSA, UBA52]
R-HSA:9010553	Regulation of expression of SLITs and ROBOs	REACTOME_Pathways_20.11.2017	2.68989e-09	1.7296e-06	9.43147e-06	3.77259e-05	[-1]	Group4	37.2093	64	Specific for Cluster #2	[PABPC1, PSMA4, PSMB5, PSMD7, PSME3, ROBO3, RPL30, RPL37, RPLP1, RPLP2, RPS12, RPS17, RPS23, RPSA]	[LDB1, LHX3, NCBP1, PSMA3, PSMA5, PSMA6, PSMA7, PSMB1, PSMB2, PSMC2, PSMC3, PSMD4, PSMD9, RBX1, ROBO1, RPL10A, RPL12, RPL14, RPL18, RPL19, RPL22L1, RPL23A, RPL26L1, RPL27, RPL3, RPL34, RPL35, RPL36, RPL37A, RPL39, RPL4, RPL5, RPL7, RPL7A, RPS10, RPS11, RPS15, RPS18, RPS2, RPS20, RPS21, RPS25, RPS26, RPS27L, RPS3A, RPS8, RPS9, UBA52, UBB, UBC]	21.875	78.125	[LDB1, LHX3, NCBP1, PABPC1, PSMA3, PSMA4, PSMA5, PSMA6, PSMA7, PSMB1, PSMB2, PSMB5, PSMC2, PSMC3, PSMD4, PSMD7, PSMD9, PSME3, RBX1, ROBO1, ROBO3, RPL10A, RPL12, RPL14, RPL18, RPL19, RPL22L1, RPL23A, RPL26L1, RPL27, RPL3, RPL30, RPL34, RPL35, RPL36, RPL37, RPL37A, RPL39, RPL4, RPL5, RPL7, RPL7A, RPLP1, RPLP2, RPS10, RPS11, RPS12, RPS15, RPS17, RPS18, RPS2, RPS20, RPS21, RPS23, RPS25, RPS26, RPS27L…
R-HSA:927802	Nonsense-Mediated Decay (NMD)	REACTOME_Pathways_20.11.2017	1.24967e-09	8.08536e-07	9.43147e-06	3.77259e-05	[-1]	Group4	42.2414	49	Specific for Cluster #2	[PABPC1, RPL30, RPL37, RPLP1, RPLP2, RPS12, RPS17, RPS23, RPSA, SMG1, SMG6, UPF1]	[DCP1A, NCBP1, PNRC2, PPP2R1A, RPL10A, RPL12, RPL14, RPL18, RPL19, RPL22L1, RPL23A, RPL26L1, RPL27, RPL3, RPL34, RPL35, RPL36, RPL37A, RPL39, RPL4, RPL5, RPL7, RPL7A, RPS10, RPS11, RPS15, RPS18, RPS2, RPS20, RPS21, RPS25, RPS26, RPS27L, RPS3A, RPS8, RPS9, UBA52]	24.4898	75.5102	[DCP1A, NCBP1, PABPC1, PNRC2, PPP2R1A, RPL10A, RPL12, RPL14, RPL18, RPL19, RPL22L1, RPL23A, RPL26L1, RPL27, RPL3, RPL30, RPL34, RPL35, RPL36, RPL37, RPL37A, RPL39, RPL4, RPL5, RPL7, RPL7A, RPLP1, RPLP2, RPS10, RPS11, RPS12, RPS15, RPS17, RPS18, RPS2, RPS20, RPS21, RPS23, RPS25, RPS26, RPS27L, RPS3A, RPS8, RPS9, RPSA, SMG1, SMG6, UBA52, UPF1]
R-HSA:975956	Nonsense Mediated Decay (NMD) independent of the Exon Junction Complex (EJC)	REACTOME_Pathways_20.11.2017	3.54302e-10	2.30296e-07	9.43147e-06	3.77259e-05	[-1]	Group4	45.8333	44	Specific for Cluster #2	[PABPC1, RPL30, RPL37, RPLP1, RPLP2, RPS12, RPS17, RPS23, RPSA, UPF1]	[NCBP1, RPL10A, RPL12, RPL14, RPL18, RPL19, RPL22L1, RPL23A, RPL26L1, RPL27, RPL3, RPL34, RPL35, RPL36, RPL37A, RPL39, RPL4, RPL5, RPL7, RPL7A, RPS10, RPS11, RPS15, RPS18, RPS2, RPS20, RPS21, RPS25, RPS26, RPS27L, RPS3A, RPS8, RPS9, UBA52]	22.7273	77.2727	[NCBP1, PABPC1, RPL10A, RPL12, RPL14, RPL18, RPL19, RPL22L1, RPL23A, RPL26L1, RPL27, RPL3, RPL30, RPL34, RPL35, RPL36, RPL37, RPL37A, RPL39, RPL4, RPL5, RPL7, RPL7A, RPLP1, RPLP2, RPS10, RPS11, RPS12, RPS15, RPS17, RPS18, RPS2, RPS20, RPS21, RPS23, RPS25, RPS26, RPS27L, RPS3A, RPS8, RPS9, RPSA, UBA52, UPF1]
R-HSA:975957	Nonsense Mediated Decay (NMD) enhanced by the Exon Junction Complex (EJC)	REACTOME_Pathways_20.11.2017	1.24967e-09	8.08536e-07	9.43147e-06	3.77259e-05	[-1]	Group4	42.2414	49	Specific for Cluster #2	[PABPC1, RPL30, RPL37, RPLP1, RPLP2, RPS12, RPS17, RPS23, RPSA, SMG1, SMG6, UPF1]	[DCP1A, NCBP1, PNRC2, PPP2R1A, RPL10A, RPL12, RPL14, RPL18, RPL19, RPL22L1, RPL23A, RPL26L1, RPL27, RPL3, RPL34, RPL35, RPL36, RPL37A, RPL39, RPL4, RPL5, RPL7, RPL7A, RPS10, RPS11, RPS15, RPS18, RPS2, RPS20, RPS21, RPS25, RPS26, RPS27L, RPS3A, RPS8, RPS9, UBA52]	24.4898	75.5102	[DCP1A, NCBP1, PABPC1, PNRC2, PPP2R1A, RPL10A, RPL12, RPL14, RPL18, RPL19, RPL22L1, RPL23A, RPL26L1, RPL27, RPL3, RPL30, RPL34, RPL35, RPL36, RPL37, RPL37A, RPL39, RPL4, RPL5, RPL7, RPL7A, RPLP1, RPLP2, RPS10, RPS11, RPS12, RPS15, RPS17, RPS18, RPS2, RPS20, RPS21, RPS23, RPS25, RPS26, RPS27L, RPS3A, RPS8, RPS9, RPSA, SMG1, SMG6, UBA52, UPF1]
