# Supplementary material for: Rainbow Trout Erythrocytes ex vivo Transfection With a DNA Vaccine Encoding VHSV Glycoprotein G Induces an Antiviral Immune Response
Source: Front Immunol. 2018 Oct 29;9:2477. doi: 10.3389/fimmu.2018.02477 (PMC6220650; doi:10.3389/fimmu.2018.02477)
Supplement: Supplementary file 3 [file Table_3.xls]

## Sheet: ClueGO Results
Table S3
GOID	GOTerm	Ontology Source	Term PValue	Term PValue Corrected with Bonferroni step down	Group PValue	Group PValue Corrected with Bonferroni step down	GOLevels	GOGroups	% Associated Genes	Nr. Genes	Cluster	Genes Cluster #1	Genes Cluster #2	%Genes Cluster #1	%Genes Cluster #2	Associated Genes Found
GO:0019724	B cell mediated immunity	GO_ImmuneSystemProcess-EBI-QuickGO-GOA_20.11.2017_00h00	7.63222e-05	0.0175541	7.63222e-05	7.63222e-05	[4]	Group0	8.8785	19	None Specific Cluster	[C1QB, C3, CCR6, FCER1G, GCNT3, HNRNPC, IGHM, IGLL5, NSD2, TFRC, TNF]	[GNAO1, IGKC, LIG4, MLH1, PSMA7, SWAP70, TGFB1, TP53BP1]	57.8947	42.1053	[C1QB, C3, CCR6, FCER1G, GCNT3, GNAO1, HNRNPC, IGHM, IGKC, IGLL5, LIG4, MLH1, NSD2, PSMA7, SWAP70, TFRC, TGFB1, TNF, TP53BP1]
GO:0016064	immunoglobulin mediated immune response	GO_ImmuneSystemProcess-EBI-QuickGO-GOA_20.11.2017_00h00	0.000102329	0.0234333	7.63222e-05	7.63222e-05	[5]	Group0	9.00474	19	None Specific Cluster	[C1QB, C3, CCR6, FCER1G, GCNT3, HNRNPC, IGHM, IGLL5, NSD2, TFRC, TNF]	[GNAO1, IGKC, LIG4, MLH1, PSMA7, SWAP70, TGFB1, TP53BP1]	57.8947	42.1053	[C1QB, C3, CCR6, FCER1G, GCNT3, GNAO1, HNRNPC, IGHM, IGKC, IGLL5, LIG4, MLH1, NSD2, PSMA7, SWAP70, TFRC, TGFB1, TNF, TP53BP1]
GO:0006956	complement activation	GO_ImmuneSystemProcess-EBI-QuickGO-GOA_20.11.2017_00h00	5.95913e-06	0.00138252	8.56035e-06	1.71207e-05	[2, 3, 4, 5]	Group1	6.47059	11	Specific for Cluster #1	[C1QB, C3, CPB2, F2, HNRNPC, IGHM, IGLL5, RGCC]	[IGKC, PHB, PSMA7]	72.7273	27.2727	[C1QB, C3, CPB2, F2, HNRNPC, IGHM, IGKC, IGLL5, PHB, PSMA7, RGCC]
GO:0002455	humoral immune response mediated by circulating immunoglobulin	GO_ImmuneSystemProcess-EBI-QuickGO-GOA_20.11.2017_00h00	1.15779e-05	0.00267449	8.56035e-06	1.71207e-05	[3, 6]	Group1	6.08108	9	Specific for Cluster #1	[C1QB, C3, HNRNPC, IGHM, IGLL5, TNF]	[GNAO1, IGKC, PSMA7]	66.6667	33.3333	[C1QB, C3, GNAO1, HNRNPC, IGHM, IGKC, IGLL5, PSMA7, TNF]
GO:0030449	regulation of complement activation	GO_ImmuneSystemProcess-EBI-QuickGO-GOA_20.11.2017_00h00	0.000191301	0.0436166	8.56035e-06	1.71207e-05	[3, 4, 5, 6]	Group1	6.61157	8	Specific for Cluster #1	[C1QB, C3, CPB2, F2, HNRNPC]	[IGKC, PHB, PSMA7]	62.5	37.5	[C1QB, C3, CPB2, F2, HNRNPC, IGKC, PHB, PSMA7]
