# Supplementary material for: Rainbow Trout Erythrocytes ex vivo Transfection With a DNA Vaccine Encoding VHSV Glycoprotein G Induces an Antiviral Immune Response
Source: Front Immunol. 2018 Oct 29;9:2477. doi: 10.3389/fimmu.2018.02477 (PMC6220650; doi:10.3389/fimmu.2018.02477)
Supplement: Supplementary file 4 [file Table_4.xlsx]

## Sheet: 1750 PROTEINS
Table S4
Main Accession	Symbol	Protein description	FDR	Log2FC	Protein Score
A0A087YNR0	SESN1	sestrin 1	0	7.66915	32.38
H2V9D1	CCDC173	coiled-coil domain containing 173	0	6.46025	37.15
A0A060X7J4	CTSZ	cathepsin Z	0	5.99084	60.14
A0A060XJB8	ADSS	adenylosuccinate synthase	0	5.19415	58.12
A9LHI4	RHAG	Rh associated glycoprotein	0	5.08736	105.22
F1QAJ7	SLC25A3	solute carrier family 25 member 3	0	4.5269	37.52
W5KWE0	PTCD3	pentatricopeptide repeat domain 3	0	4.24949	36.98
A0A140KFH7	CYP19A1	cytochrome P450 family 19 subfamily A member 1	0	4.06285	41.9
A0A059VDC2	SOD1	superoxide dismutase 1	0	4.05455	62.11
A0A060YSZ5	KHSRP	KH-type splicing regulatory protein	0	3.93174	72.45
B9EM65	RIDA	reactive intermediate imine deaminase A homolog	0	3.63448	74.1
A0A060VMD1	NAE1	NEDD8 activating enzyme E1 subunit 1	0	3.52794	65.95
X1WCE5	MAN2C1	mannosidase alpha class 2C member 1	0	3.49427	41.24
A0A146ZU61	DOK7	docking protein 7	0	3.31998	36.9
B5X120	NUP107	nucleoporin 107	0	3.16984	40.29
A0A060YJT1	MAN2B1	mannosidase alpha class 2B member 1	0	3.13919	90.66
A0A060W5D4	FSTL5	follistatin like 5	0	3.11765	39.19
W5N4R8	KNL1	kinetochore scaffold 1	0	3.11765	36.66
A0A060WHP1	VPS29	VPS29, retromer complex component	0	3.0726	113.78
A0A060VYW9	CS	citrate synthase	0	3.02817	37.72
W5ZVN0	KCNK6	potassium two pore domain channel subfamily K member 6	0	2.89698	35.94
A0A0R4IST0	AMY2A	amylase, alpha 2A (pancreatic)	0	2.83248	58.23
A0A060WC69	TPR	translocated promoter region, nuclear basket protein	0	2.83046	116.46
G3PZI9	SNAP47	synaptosome associated protein 47	0	2.76532	32.59
Q98TT0	FTH1	ferritin heavy chain 1	0	2.66918	101.53
A0A0R4ICK7	CAT	catalase	0	2.65419	170.6
F1QQA5	TUB	tubby bipartite transcription factor	2.88892e-75	-5.50998	39.23
A0A060X8C4	SF3B3	splicing factor 3b subunit 3	2.12378e-72	-5.40109	71.05
Q8JIP3	PKM	pyruvate kinase M1/2	2.59505e-69	-5.70576	47.47
H3DNR2	nitr3a		2.73922e-69	-5.70576	47.47
A0A060YAL2	VBP1	VHL binding protein 1	2.90035e-69	-5.70576	47.47
A0A060XEJ3	IRGC	immunity related GTPase cinema	3.08162e-69	-5.70576	47.47
A0A060VZ59	MYO5B	myosin VB	3.28706e-69	-5.70576	31.78
A0A060WVB5	CAST	calpastatin	4.41641e-66	-5.5705	59.99
A0A060WIG9	SET	SET nuclear proto-oncogene	7.95384e-62	-4.98226	85.6
W5L7B6	FMNL2	formin like 2	7.09672e-50	-4.46254	41.98
A0A146NIS3	ANKHD1	ankyrin repeat and KH domain containing 1	7.45156e-50	-4.46254	41.98
A0A1A8PXE1	ZNF813	zinc finger protein 813	1.0481e-49	-4.45297	39.97
A0A087XRH2	TOP1	DNA topoisomerase I	1.09574e-49	-4.45297	41.52
A0A1A8JFH1	FLT1	fms related tyrosine kinase 1	8.32605e-48	-4.36412	38.35
W5K9T9	ARF4	ADP ribosylation factor 4	7.50435e-41	-4.38211	135.19
A0A060YWD9	MBLAC1	metallo-beta-lactamase domain containing 1	8.04423e-40	-3.97289	51.09
G3N522	ZEB2	zinc finger E-box binding homeobox 2	1.2905e-39	-4.31457	35.15
A0A060YMW0	GRWD1	glutamate rich WD repeat containing 1	7.20361e-39	-3.92297	45.08
A0A060XWR9	TSTD1	thiosulfate sulfurtransferase like domain containing 1	1.12704e-37	-4.20696	72.41
A0A060WJ37	RPS23	ribosomal protein S23	3.28153e-37	-4.18005	78.24
A0A1A8GVF3	MRPS30	mitochondrial ribosomal protein S30	3.90389e-36	-4.11846	31.37
F8U8U5	UBB	ubiquitin B	4.50802e-36	-3.77448	91.38
A0A060XAG0	MAT1A	methionine adenosyltransferase 1A	3.83069e-35	-3.72332	82.38
A0A060YIZ7	SLC6A19	solute carrier family 6 member 19	6.32305e-35	-4.04825	31.03
G3NKZ2	ASAP1	ArfGAP with SH3 domain, ankyrin repeat and PH domain 1	2.33159e-32	-3.89631	57.79
A0A146SGC6	GIMAP4	GTPase, IMAP family member 4	1.38155e-31	-3.84782	40.88
A0A087XBW4	GNAI2	G protein subunit alpha i2	1.43089e-31	-3.84782	40.88
A0A060XDE2	ANLN	anillin actin binding protein	1.83623e-30	-3.7781	43.37
A0A060Y632	WIPI1	WD repeat domain, phosphoinositide interacting 1	6.46084e-30	-3.42628	42.49
A0A060Y500	GANAB	glucosidase II alpha subunit	3.52267e-28	-3.32141	69.22
A0A060YCL2	RPS19	ribosomal protein S19	1.81761e-27	-3.58732	142.19
P23142	FBLN1	fibulin 1	5.83001e-27	-3.24564	37.73
W5L3H9	TTLL11	tubulin tyrosine ligase like 11	9.94887e-27	-3.53807	36.92
A0A087WYJ9	IGHM	immunoglobulin heavy constant mu	6.96079e-26	-3.17718	247.97
A0A060WJD7	MAF1	MAF1 homolog, negative regulator of RNA polymerase III	2.9344e-25	-3.43892	62.06
A0A060XW15	PCBP2	poly(rC) binding protein 2	1.34442e-24	-3.39291	338.33
W5URJ4	DSP	desmoplakin	3.19093e-24	-3.06926	35.78
A0A060W8M7	MCM4	minichromosome maintenance complex component 4	1.00202e-23	-3.33071	73.25
A0A0P7YZ27	RPL22	ribosomal protein L22	1.24957e-23	-3.32316	30.52
A0A060WTI2	MCM7	minichromosome maintenance complex component 7	5.09665e-23	-3.27925	53.13
A0A060WH37	CAPZB	capping actin protein of muscle Z-line subunit beta	3.2146e-22	-2.93436	41.29
M1PVE6	HSPA8	heat shock protein family A (Hsp70) member 8	1.05339e-21	-2.89804	39.84
Q5T985	ITIH2	inter-alpha-trypsin inhibitor heavy chain 2	1.43788e-21	-3.17373	65.63
A0A060YI16	TWF1	twinfilin actin binding protein 1	7.70938e-21	-3.11895	211.53
A0A060Y842	AKT2	AKT serine/threonine kinase 2	8.03603e-21	-3.11681	56.31
A0A0U1XP71	TP53	tumor protein p53	8.85327e-21	-2.8317	40.96
A0A060W7Z8	DPP3	dipeptidyl peptidase 3	9.0992e-21	-2.8317	37.99
C1BFU5	HIST1H1D	histone cluster 1 H1 family member d	2.89727e-20	-3.07337	524.22
A0A0G2JPA8	SERPINF2	serpin family F member 2	2.92415e-19	-2.72147	82.49
A0A060WYU0	TMOD4	tropomodulin 4	9.4911e-19	-2.95568	62.28
A0A060YJK1	EIF3I	eukaryotic translation initiation factor 3 subunit I	2.67395e-18	-2.91931	92.49
Q4T0L2	SORCS1	sortilin related VPS10 domain containing receptor 1	3.45021e-18	-2.90972	32.32
A0A060YKH3	ALAD	aminolevulinate dehydratase	4.49594e-18	-2.89977	184.79
A0A060Z6Q2	ALDH16A1	aldehyde dehydrogenase 16 family member A1	8.64295e-18	-2.8762	30.38
A0A087WV96	CYP3A7	cytochrome P450 family 3 subfamily A member 7	2.63233e-17	-2.83613	30.92
A0A060WBU3	EIF4G2	eukaryotic translation initiation factor 4 gamma 2	3.21191e-17	-2.82832	37.3
Q6ZWH5	NEK10	NIMA related kinase 10	5.17574e-17	-2.80985	37.17
A0A060YX62	EPN1	epsin 1	8.0772e-17	-2.79314	45.1
A0A0S7HGE4	EPX	eosinophil peroxidase	1.10027e-16	-2.78128	33.09
A0A060X713	RBKS	ribokinase	1.46642e-16	-2.51511	46.08
Q96P63	SERPINB12	serpin family B member 12	2.04714e-16	-2.50192	55.56
A0A087Y3L3	MYO6	myosin VI	2.09832e-16	-2.50192	41.89
A0A1A8V6P1	MYO18A	myosin XVIIIA	1.79742e-15	-2.42423	39.77
M3ZII4	SERPINB1	serpin family B member 1	3.67735e-15	-2.39705	36.37
I3KAC0	VDAC2	voltage dependent anion channel 2	4.41904e-15	-2.64204	114.28
A0A060YT48	IMPACT	impact RWD domain protein	5.20611e-15	-2.63512	31.52
G3NMY8	A2M	alpha-2-macroglobulin	5.6313e-15	-2.63147	33.67
A0A0P7URQ4	SCARB1	scavenger receptor class B member 1	1.33882e-14	2.60021	46.11
A0A060YXP2	PSMB2	proteasome subunit beta 2	1.5881e-14	2.56143	113.32
W5JZ15	MPRIP	myosin phosphatase Rho interacting protein	1.94448e-14	2.57614	35.4
A0A146MYB9	NT5C3B	5'-nucleotidase, cytosolic IIIB	1.97584e-14	2.57614	33.99
H3JR83	CNDP2	carnosine dipeptidase 2	2.42181e-14	-2.32535	38.26
A0A146XGL4	T	Brachyury protein	2.47186e-14	-2.32613	34.78
A0A060Z998	BLVRA	biliverdin reductase A	2.92211e-14	2.54713	114.81
A0A146PDE3	CEP162	centrosomal protein 162	3.29769e-14	-2.55978	37.64
A0A0R4IL85	OFD1	OFD1, centriole and centriolar satellite protein	4.537e-14	-2.30058	42.09
A0A0F8CAW2	INPP5D	inositol polyphosphate-5-phosphatase D	6.94771e-14	-2.28391	90.44
H2RLY4	CCNE1	cyclin E1	1.06385e-13	-2.50862	49.26
A0A1A8GZ32	PIK3CG	phosphatidylinositol-4,5-bisphosphate 3-kinase catalytic subunit gamma	1.07883e-13	-2.50862	31.61
A0A0P7VE81	TNRC18	trinucleotide repeat containing 18	1.11011e-13	-2.50862	46.97
A0A087XTI2	WDR17	WD repeat domain 17	1.12643e-13	-2.50862	31.63
A0A087XF68	ALG11	ALG11, alpha-1,2-mannosyltransferase	1.14324e-13	-2.50862	37.35
X6R5E5	UBAC2	UBA domain containing 2	1.39464e-13	2.48032	39.02
W5KI11	ARL8B	ADP ribosylation factor like GTPase 8B	1.42047e-13	2.48032	36.23
A0A0P7X0Y6	DPP6	dipeptidyl peptidase like 6	1.44727e-13	2.48032	36.23
H2M573	TMEM132D	transmembrane protein 132D	2.43509e-13	2.45869	36.38
E7F0L3	BAZ2B	bromodomain adjacent to zinc finger domain 2B	2.47857e-13	2.45869	40.87
H2MBP9	USP5	ubiquitin specific peptidase 5	4.91112e-13	2.4453	88.85
A0A060XET3	C1QBP	complement C1q binding protein	2.11736e-12	-2.38356	35.1
E9PAV3	NACA	nascent polypeptide associated complex subunit alpha	3.21565e-12	-2.36534	38.21
B5X633	FABP3	fatty acid binding protein 3	3.85305e-12	2.35709	102.38
A0A060XNH5	EPDR1	ependymin related 1	3.98255e-12	-2.12258	81.95
H2TYI2	COG1	component of oligomeric golgi complex 1	7.45743e-12	-2.09656	36.61
C1BI43	HADH	hydroxyacyl-CoA dehydrogenase	7.83041e-12	-2.32618	63.46
A0A060W7P5	SPTBN5	spectrin beta, non-erythrocytic 5	8.55652e-12	-2.32181	31.2
A0A060Z0A8	PDS5B	PDS5 cohesin associated factor B	1.95272e-11	-2.28535	43.66
A0A146Y6R1	CHMP4B	charged multivesicular body protein 4B	2.80171e-11	-2.04146	77.75
B5X2A4	PURB	purine rich element binding protein B	2.96047e-11	2.26542	38.11
G3PNY6	ENO4	enolase 4	2.98329e-11	-2.26561	37.32
A0A0S7LSZ9	UPP1	uridine phosphorylase 1	3.01967e-11	-2.26561	37.32
A0A060YIS2	CHMP5	charged multivesicular body protein 5	5.17776e-11	2.24045	47.87
A0A0F8AKI8	TNPO2	transportin 2	5.4045e-11	2.23812	109.44
B5XC59	UBE2N	ubiquitin conjugating enzyme E2 N	8.57087e-11	2.21686	100.04
W5LM32	PRPF8	pre-mRNA processing factor 8	8.73267e-11	-2.21549	34.5
A0A087XFN3	SRM	spermidine synthase	9.45973e-11	2.21424	56.02
A0A0P7WIM9	POPDC3	popeye domain containing 3	1.30834e-10	2.19611	38.53
A0A0F8AML8	CEP44	centrosomal protein 44	1.32321e-10	2.19611	38.53
A0A0S7K6N0	NUMA1	nuclear mitotic apparatus protein 1	1.38554e-10	2.19299	34.76
W5KC15	TXN	thioredoxin	1.63006e-10	2.19023	81.51
A0A060YK39	NUTF2	nuclear transport factor 2	2.09964e-10	2.17861	47.88
W5L002	PTPN13	protein tyrosine phosphatase, non-receptor type 13	5.29661e-10	-2.12941	34.4
Q5TCY1	TTBK1	tau tubulin kinase 1	5.35418e-10	-2.12941	31.48
A0A087YIC2	DBNDD1	dysbindin domain containing 1	5.41302e-10	-2.12941	31.48
A0A0R4I9A9	RBBP4	RB binding protein 4, chromatin remodeling factor	6.13064e-10	2.13099	147.76
Q4SC95	DDOST	dolichyl-diphosphooligosaccharide--protein glycosyltransferase non-catalytic subunit	6.44604e-10	-2.11966	50.69
F1QDQ1	COPA	coatomer protein complex subunit alpha	1.86908e-09	2.06787	54.99
A0A0P7UTC9	SNRPF	small nuclear ribonucleoprotein polypeptide F	2.48747e-09	2.0673	118.96
G3N593	MARVELD2	MARVEL domain containing 2	2.59306e-09	-2.051	35.84
C0HB44	ORC2	origin recognition complex subunit 2	2.61979e-09	-2.051	33.1
A0A1A8IUY3	TRAK1	trafficking kinesin protein 1	2.73024e-09	-2.04799	30.77
A0A060W7S3	RDX	radixin	4.56901e-09	-1.81324	63.84
G3PI73	GPSM3	G protein signaling modulator 3	5.49876e-09	-1.80395	38.23
B5X8C1	SLC25A5	solute carrier family 25 member 5	5.52765e-09	2.01284	92.26
G3NJ48	SARS	seryl-tRNA synthetase	8.26695e-09	1.9923	40.84
Q9DE58	ACTB	actin beta	9.6728e-09	-1.77679	365.43
A0A060WTG1	YBX1	Y-box binding protein 1	1.26009e-08	1.98898	238.92
H2T5P4	NOSTRIN	nitric oxide synthase trafficking	1.69987e-08	-1.95542	37.03
A0A0P7TXV3	CUTA	cutA divalent cation tolerance homolog	2.34258e-08	-1.73322	40.57
A0A060XVT4	PRDX6	peroxiredoxin 6	2.85198e-08	-1.72303	40.25
A0A060WJ19	PSME2	proteasome activator subunit 2	3.00115e-08	-1.71988	99.81
A0A0S7ILX1	ZFHX4	zinc finger homeobox 4	7.84468e-08	-1.87496	48.87
M4VHK7	ATP5PB	ATP synthase peripheral stalk-membrane subunit b	8.26834e-08	1.87116	52.36
C9JV77	AHSG	alpha 2-HS glycoprotein	8.45628e-08	-1.66752	48.51
G3Q639	MYH11	myosin heavy chain 11	1.08967e-07	-1.85594	32.45
A0A060Y6J3	TXNL1	thioredoxin like 1	1.13244e-07	1.85338	74.18
A0A060XW31	H1FX	H1 histone family member X	1.15785e-07	-1.8517	137.49
A0A0P7UU74	PGM2	phosphoglucomutase 2	1.77371e-07	-1.62948	42.53
A0A060X4Q2	RNF166	ring finger protein 166	1.7773e-07	-1.82759	38.54
A0A060WHC8	MYL6	myosin light chain 6	2.11423e-07	1.81716	55.48
A0A060XEX6	G6PD	glucose-6-phosphate dehydrogenase	2.11467e-07	1.81764	31.1
O43150	ASAP2	ArfGAP with SH3 domain, ankyrin repeat and PH domain 2	2.11704e-07	1.81472	46.94
A0A087YFR4	ACOT1	acyl-CoA thioesterase 1	2.15354e-07	1.81472	47.27
A0A087XFJ5	RB1	RB transcriptional corepressor 1	2.17227e-07	1.81472	47.22
A0A060YTB0	CHUK	conserved helix-loop-helix ubiquitous kinase	2.19132e-07	1.81472	32.25
A0A060XJ26	WARS	tryptophanyl-tRNA synthetase	2.33733e-07	-1.80884	34.27
A0A060XLT1	CELF2	CUGBP Elav-like family member 2	2.99013e-07	-1.79482	70.4
A0A146ZPD7	SLC4A8	solute carrier family 4 member 8	3.84033e-07	1.78049	30.55
A0A060YDT4	ACADS	acyl-CoA dehydrogenase short chain	4.15732e-07	1.80957	37.15
A0A060X0T1	DPP9	dipeptidyl peptidase 9	7.63106e-07	-1.55147	77.92
B5XFI4	PRDX3	peroxiredoxin 3	8.87031e-07	-1.5421	68.91
A0A060VY22	SAFB2	scaffold attachment factor B2	8.87256e-07	1.76815	98.99
W5KHE7	GUCY1A1	guanylate cyclase 1 soluble subunit alpha 1	1.00598e-06	-1.72469	31.37
A0A060YB59	OTOGL	otogelin like	1.01416e-06	-1.72469	31.37
T1QX90	RNF213	ring finger protein 213	1.19718e-06	1.7133	48.59
W5ND80	IPO8	importin 8	1.44143e-06	1.70165	31.99
A0A060W867	HDDC3	HD domain containing 3	1.4822e-06	-1.51374	110.05
A0A1A7W711	MACROD1	MACRO domain containing 1	1.75913e-06	-1.68959	78.4
A0A060VM33	ASTL	astacin like metalloendopeptidase	2.93845e-06	-1.47543	79.47
I3JC36	AMER2	APC membrane recruitment protein 2	3.19287e-06	-1.46948	58.43
A0A060VTZ1	NSF	N-ethylmaleimide sensitive factor, vesicle fusing ATPase	4.36344e-06	-1.63473	142.14
C1BEM2	TSPO	translocator protein	4.8279e-06	-1.62816	54.93
C1BG22	BANF1	barrier to autointegration factor 1	5.27067e-06	1.62239	113.2
A0A146Z2S3	DDB2	damage specific DNA binding protein 2	6.69158e-06	-1.60692	30.51
A0A060WZX4	U2AF1	U2 small nuclear RNA auxiliary factor 1	6.74115e-06	-1.60692	100.4
W5S0D5	PSMA8	proteasome subunit alpha 8	8.33659e-06	1.59249	149.9
A0A060VUP6	SRSF6	serine and arginine rich splicing factor 6	8.33861e-06	1.59203	131.39
H7C3T4	PRDX4	peroxiredoxin 4	1.13715e-05	1.57185	102.68
A0A060XJF5	LYPLA2	lysophospholipase II	1.32003e-05	-1.56205	48.95
A0A0F8AYK0	VPS35	VPS35, retromer complex component	1.66511e-05	-1.54692	76.35
A0A146ZGJ6	PSMC5	proteasome 26S subunit, ATPase 5	2.02327e-05	-1.53406	112.44
A0A0S7MCU5	RPS11	ribosomal protein S11	2.17667e-05	1.52893	100.74
A0A0B4RY43	SHH	sonic hedgehog	2.30455e-05	-1.52482	31.3
W5NES6	IMPDH1	inosine monophosphate dehydrogenase 1	2.4344e-05	1.576	60.97
A0A0P7UT40	DDX39A	DExD-box helicase 39A	3.0687e-05	-1.33595	77.02
A0A060WII1	SNRPD3	small nuclear ribonucleoprotein D3 polypeptide	3.09513e-05	-1.33474	71.6
A0A060WV10	P4HB	prolyl 4-hydroxylase subunit beta	3.24177e-05	-1.33058	52.93
A0A060XA86	LAMP2	lysosomal associated membrane protein 2	3.25866e-05	-1.33094	100.62
A0A162QFP5	PSMB3	proteasome subunit beta 3	3.58032e-05	1.54926	45.57
A0A0P7X1F9	SOX9	SRY-box 9	4.37398e-05	-1.4826	39.09
A0A0P7TSY4	SLC35A5	solute carrier family 35 member A5	5.09083e-05	-1.47164	34.5
Q6P696	GLO1	glyoxalase I	6.1615e-05	1.51439	118.06
E7EUT5	GAPDH	glyceraldehyde-3-phosphate dehydrogenase	6.33421e-05	-1.28661	144.7
A0A087WW53	CORO1B	coronin 1B	6.5757e-05	1.45408	37.18
B5X8A5	ABRACL	ABRA C-terminal like	6.7227e-05	-1.45215	187.84
H2V1K4	UACA	uveal autoantigen with coiled-coil domains and ankyrin repeats	6.9658e-05	-1.27999	40.38
F1QE44	CEP126	centrosomal protein 126	7.3335e-05	-1.2761	35.84
H2MHF4	CARD11	caspase recruitment domain family member 11	8.52029e-05	1.43522	31.61
A0A087XC01	SH3BGRL	SH3 domain binding glutamate rich protein like	0.000103186	1.42168	110.68
A0A087X737	COPS4	COP9 signalosome subunit 4	0.000103269	1.42074	119.75
A0A060WXR4	ACO1	aconitase 1	0.000122599	-1.40846	54.67
A0A060WVY2	RRAS2	RAS related 2	0.000167989	1.44699	41.07
W5MN60	PPID	peptidylprolyl isomerase D	0.000183848	-1.3797	63.17
H2MWA7	HMGB2	high mobility group box 2	0.000211957	-1.36918	32.15
H2S2V1	ADGRL3	adhesion G protein-coupled receptor L3	0.000223968	1.42674	41.49
A0A087XFH2	BCAT1	branched chain amino acid transaminase 1	0.000226208	1.42674	62.75
A0A060XXZ0	UCHL3	ubiquitin C-terminal hydrolase L3	0.000288224	-1.1832	73.31
A0A0P7Y9X2	SUMO2	small ubiquitin-like modifier 2	0.000300599	1.40512	149.01
A0A0R4IUZ1	DMTN	dematin actin binding protein	0.000308727	1.34131	71.54
C1BEK1	MGST3	microsomal glutathione S-transferase 3	0.000336725	1.33456	76.53
A0A060XVD0	HEMGN	hemogen	0.000416976	1.31848	246.71
A0A0C4FSS2	FBP1	fructose-bisphosphatase 1	0.000464242	-1.1495	56.9
A0A0F8CHF1	ARF1	ADP ribosylation factor 1	0.00054857	-1.29635	96.94
A0A0P7WVA0	SAMD9L	sterile alpha motif domain containing 9 like	0.000557881	-1.13549	43.59
E3TED9	ATP6V1E1	ATPase H+ transporting V1 subunit E1	0.000575935	-1.13263	41.34
A0A1A7ZG71	ACSF2	acyl-CoA synthetase family member 2	0.000642867	-1.12367	35.45
A0A060XY46	ZIC1	Zic family member 1	0.000657272	1.34625	47.77
L7QHV5	GSTO1	glutathione S-transferase omega 1	0.0006589	1.3467	111.45
K7EK43	TUBB	tubulin beta class I	0.00072261	-1.27517	50.39
C3KH86	CA2	carbonic anhydrase 2	0.000726644	1.33793	115.69
A0A146PP83	GPI	glucose-6-phosphate isomerase	0.00103971	-1.24686	36.95
A0A068FJ89	AGO2	argonaute 2, RISC catalytic component	0.00118075	-1.07652	56.05
A0A060WPS2	COX4I1	cytochrome c oxidase subunit 4I1	0.00120929	1.23467	56.71
A0A060X7Q5	STAT1	signal transducer and activator of transcription 1	0.00155371	-1.21451	105.02
A0A096LT49	PRKACB	protein kinase cAMP-activated catalytic subunit beta	0.00170143	-1.20683	114.47
A0A087X801	ATP6V1B2	ATPase H+ transporting V1 subunit B2	0.00177337	-1.20307	196.89
F1QSE3	F13A1	coagulation factor XIII A chain	0.0018598	1.26662	44.69
A0A060VYY8	CHST11	carbohydrate sulfotransferase 11	0.00192805	-1.19591	34.65
A0A060WBX1	EIF3E	eukaryotic translation initiation factor 3 subunit E	0.00246859	-1.17499	63.64
H2U2H7	ATAD5	ATPase family, AAA domain containing 5	0.00270858	-1.01223	38.46
W5UJK5	INO80B	INO80 complex subunit B	0.00303395	-1.15759	31.7
A0A060XGI6	PA2G4	proliferation-associated 2G4	0.00315666	-1.15385	156.98
A0A060VXH9	SRSF9	serine and arginine rich splicing factor 9	0.0034533	-1.14591	33.59
A0A146TGT0	PLPPR5	phospholipid phosphatase related 5	0.00369401	-1.13981	320.93
A0A060WQU1	SLC35F5	solute carrier family 35 member F5	0.00391809	-0.983094	44.45
A0A146XA03	EIF4A2	eukaryotic translation initiation factor 4A2	0.00494188	-0.962887	55.71
C1BFZ3	FKBP1B	FK506 binding protein 1B	0.00494933	-1.11412	198.59
A0A146ZMP9	FKBP1A	FK506 binding protein 1A	0.00497668	-1.11412	34.28
A0A1A8DHN4	DDX21	DExD-box helicase 21	0.00520683	-0.958094	55.07
A0A060YNY8	PTMA	prothymosin alpha	0.00520714	-0.957454	350.93
A0A0E9WXZ2	PSME1	proteasome activator subunit 1	0.00551721	-0.951571	187.75
A0A146WH57	OXSR1	oxidative stress responsive 1	0.00565622	-1.10219	35.39
A0A060YAA2	ATP6V1A	ATPase H+ transporting V1 subunit A	0.00644278	-0.937823	141.92
W5K091	ADGRE3	adhesion G protein-coupled receptor E3	0.00702044	1.15499	43.65
F1QCY5	KANK1	KN motif and ankyrin repeat domains 1	0.00764763	1.14675	37.69
H2U965	SNRNP40	small nuclear ribonucleoprotein U5 subunit 40	0.00793077	-1.07171	35.88
C1BEL3	BOLA2	bolA family member 2	0.00907452	-1.05878	35
E3TC01	RPS8	ribosomal protein S8	0.00973722	-1.05056	41.33
A0A060WZN1	PDAP1	PDGFA associated protein 1	0.0104369	1.04383	65.24
M4A4A4	MYD88	myeloid differentiation primary response 88	0.0108294	-0.891163	36.72
A0A060YVB2	MDH1	malate dehydrogenase 1	0.0114178	-1.0352	96.05
A0A1A8B005	WDR66	WD repeat domain 66	0.0116957	-1.03253	33.84
A0A060X5T8	NCOA5	nuclear receptor coactivator 5	0.0119973	-1.02973	71.89
G3NZ14	SIPA1L1	signal induced proliferation associated 1 like 1	0.013199	-0.873725	36.96
L7NL65	RPL7	ribosomal protein L7	0.0133569	-1.01892	94.84
H2LVL1	PCM1	pericentriolar material 1	0.0137209	-0.867317	36.5
A0A146T2B5	PIF1	PIF1 5'-to-3' DNA helicase	0.0138182	-0.867317	38
A0A146UH55	SRSF1	serine and arginine rich splicing factor 1	0.0138779	-0.864533	40.66
A0A087YRL8	OMG	oligodendrocyte myelin glycoprotein	0.0139169	-0.867317	38.8
A0A060WA76	ATP5F1D	ATP synthase F1 subunit delta	0.013978	1.09051	102.2
A0A060YNM5	CD22	CD22 molecule	0.014017	-0.867317	36.5
A0A060WES7	LRRC6	leucine rich repeat containing 6	0.0141186	-0.867317	39.34
A0A0E3KNL4	PPP4C	protein phosphatase 4 catalytic subunit	0.0151309	1.08066	59.78
W5M966	NEK11	NIMA related kinase 11	0.0152826	-0.853226	39.1
A0A0P7UZJ8	ADAMTS13	ADAM metallopeptidase with thrombospondin type 1 motif 13	0.0153852	-0.853226	54.56
B2GS03	CRYZ	crystallin zeta	0.0166452	1.06999	89.02
A0A0P7YGZ1	NIT2	nitrilase family member 2	0.0167083	1.07023	35.98
A0A060XN24	HINT1	histidine triad nucleotide binding protein 1	0.0169892	-0.996004	44.69
A0A0R4IUM1	TRIM16	tripartite motif containing 16	0.0176397	1.06372	35.39
P02748	C9	complement C9	0.017936	-0.990407	45.32
A0A1A8QR57	MAP1B	microtubule associated protein 1B	0.0181034	0.989052	39.12
A0A060WPW9	RUVBL1	RuvB like AAA ATPase 1	0.0183124	-0.98749	63.52
A0A087X210	P2RX3	purinergic receptor P2X 3	0.0198341	-0.827335	44.07
I3K542	GDF9	growth differentiation factor 9	0.0198399	0.97751	37.26
G3NG35	KIF19	kinesin family member 19	0.0199367	0.97751	37.26
A0A060VT47	SYNCRIP	synaptotagmin binding cytoplasmic RNA interacting protein	0.0199761	-0.97639	127.57
A0A0N8JZ98	HIC2	HIC ZBTB transcriptional repressor 2	0.0200344	0.97751	37.26
A0A060VSJ1	SCRN3	secernin 3	0.0202727	1.0502	36.95
Q4SH80	NOV	nephroblastoma overexpressed	0.0205842	-0.97213	33.53
A0A060PIE3	BTF3	basic transcription factor 3	0.0206827	-0.97213	33.53
A0A060W553	PLAA	phospholipase A2 activating protein	0.025486	-0.802396	38.43
A0A060XQH4	SELENBP1	selenium binding protein 1	0.026141	-0.948438	105.53
A0A060WY94	RBMX	RNA binding motif protein X-linked	0.0269515	-0.944043	88.88
A0A060W6Y3	DYNLL2	dynein light chain LC8-type 2	0.0300408	-0.932824	166.69
G3PKE7	ERAP1	endoplasmic reticulum aminopeptidase 1	0.030558	-0.785107	58.71
G3Q8E3	SND1	staphylococcal nuclease and tudor domain containing 1	0.0308839	-0.9296	31.84
A0A146ZDE2	RAB7A	RAB7A, member RAS oncogene family	0.0312896	-0.927833	132.76
A0A087X6Z1	EIF3B	eukaryotic translation initiation factor 3 subunit B	0.0330903	-0.921757	90.64
C1BGS0	RBM8A	RNA binding motif protein 8A	0.0333682	1.00114	93.12
A0A060YL97	GATD3A	glutamine amidotransferase like class 1 domain containing 3A	0.0350047	0.994353	46.43
H2V0F4	KIF1A	kinesin family member 1A	0.0351578	0.994511	39.06
A0A0R4IBI9	CCDC61	coiled-coil domain containing 61	0.0353722	0.994511	39.06
A0A0P7UYS7	ACBD5	acyl-CoA binding domain containing 5	0.0355892	0.994511	39.06
A0A060W170	AKR1A1	aldo-keto reductase family 1 member A1	0.0357277	0.991857	58.06
A0A060Y2H6	GSTM3	glutathione S-transferase mu 3	0.0387737	-0.757566	973.53
A0A060WYM7	EEF2	eukaryotic translation elongation factor 2	0.0395866	-0.755023	334.88
Q4S3I5	CHRNA3	cholinergic receptor nicotinic alpha 3 subunit	0.0404637	0.900387	31.04
A0A146SNV0	TRPM2	transient receptor potential cation channel subfamily M member 2	0.0406485	0.900387	36.31
B9EP59	GMFG	glia maturation factor gamma	0.0414239	-0.750117	52.08
A0A060Y8S9	MTAP	methylthioadenosine phosphorylase	0.041939	-0.748369	43.98
A0A060VQ92	ETF1	eukaryotic translation termination factor 1	0.0422342	-0.895516	81.03
A0A060W4F5	NUDT21	nudix hydrolase 21	0.0428967	-0.893444	54.62
A0A060W091	FUBP3	far upstream element binding protein 3	0.0440438	-0.890249	169.71
A0A060X6L5	PSME3	proteasome activator subunit 3	0.0444575	-0.741628	46.82
A0A060YWI2	ADGRF5	adhesion G protein-coupled receptor F5	0.045499	-0.738828	49.26
W5N3V1	SRSF5	serine and arginine rich splicing factor 5	0.0492291	-0.73004	92.54
A0A060YQ81	CASP6	caspase 6	0.0502456	-0.726934	68.37
Q4S2G3	HMCN2	hemicentin 2	0.0508268	-0.724169	38.39
C1BY40	NME2	NME/NM23 nucleoside diphosphate kinase 2	0.0510313	-0.723234	38.37
A0A0P7UJB4	MTTP	microsomal triglyceride transfer protein	0.0533785	0.943649	52.26
A0A060WKR9	DCXR	dicarbonyl and L-xylulose reductase	0.0542157	-0.716171	56.23
A0A060XDP7	CANX	calnexin	0.0570427	0.861691	114.3
H2UW45	TYW1	tRNA-yW synthesizing protein 1 homolog	0.0603722	0.852364	38.64
H2TXH0	POLE3	DNA polymerase epsilon 3, accessory subunit	0.0606325	0.852364	32.17
A0A146NRL7	SLC29A1	solute carrier family 29 member 1 (Augustine blood group)	0.0608949	0.852364	32.56
A0A146MHA9	CASP1	caspase 1	0.0611597	0.852364	35.88
P01024	C3	complement C3	0.0620783	0.927492	75.8
A0A0P7U6J2	BAX	BCL2 associated X, apoptosis regulator	0.0628799	0.845691	39.66
A0A060XTK4	SF3B1	splicing factor 3b subunit 1	0.0629822	-0.847347	50.34
A0A0F8AZQ5	DAPK3	death associated protein kinase 3	0.0631452	0.845691	41.48
A0A087XV74	STX6	syntaxin 6	0.0634128	0.845691	32.01
A0A060WHY1	PTGES3	prostaglandin E synthase 3	0.0636826	0.845691	43.42
A0A060XN16	RPL14	ribosomal protein L14	0.0644371	-0.842136	142.5
A0A087WZ27	ZNF90	zinc finger protein 90	0.0645023	-0.84248	263.91
A0A147A0Q4	PPP2CB	protein phosphatase 2 catalytic subunit beta	0.0649483	-0.696992	61.12
A0A1A7XU55	VDAC1	voltage dependent anion channel 1	0.0658648	-0.839305	122.47
C1BH74	SARNP	SAP domain containing ribonucleoprotein	0.0674255	0.916441	61.66
H2T9W4	MTCL1	microtubule crosslinking factor 1	0.067772	-0.691057	45.03
A0A060W1Z9	CNP	2',3'-cyclic nucleotide 3' phosphodiesterase	0.0677927	0.91696	40.12
A0A1A8B2I9	GRK5	G protein-coupled receptor kinase 5	0.0678007	0.915344	38.95
H2LIQ9	GLOD4	glyoxalase domain containing 4	0.0698839	-0.686326	58.68
A0A060XYN1	PTPA	protein phosphatase 2 phosphatase activator	0.0720249	-0.682703	110.28
H2LUM2	RTTN	rotatin	0.0771704	0.898353	54.3
A0A1A7ZSA0	ACTN4	actinin alpha 4	0.0775001	-0.67356	178.74
A0A060VTQ0	NLRC3	NLR family CARD domain containing 3	0.0775601	0.898353	35.67
H0YEI8	NAALADL1	N-acetylated alpha-linked acidic dipeptidase like 1	0.0776367	-0.673905	37.94
A0A0S7MAT1	WDHD1	WD repeat and HMG-box DNA binding protein 1	0.0779151	-0.670403	44.13
A0A060Z695	NDRG2	NDRG family member 2	0.078254	-0.670468	141.27
A0A1A8ANZ8	STIP1	stress induced phosphoprotein 1	0.0783069	0.819392	102.67
P02662	CSN1S1	casein alpha s1	0.0784143	-0.670774	91.7
E7FFF9	CCDC30	coiled-coil domain containing 30	0.0800021	0.891509	36.65
H3CA11	LAMB2	laminin subunit beta 2	0.0801923	-0.666374	45.58
A0A060XRN1	DDT	D-dopachrome tautomerase	0.080371	-0.666655	40.59
W5K8K7	BTNL2	butyrophilin like 2	0.0804866	-0.664971	116.48
A0A060Y299	REX1BD	required for excision 1-B domain containing	0.080993	0.889206	39.12
G3NX01	URGCP	upregulator of cell proliferation	0.0840915	-0.810996	43.61
M3ZXE2	ARHGAP11A	Rho GTPase activating protein 11A	0.0877292	-0.805789	65.52
A0A0F8B7R9	DDX1	DEAD-box helicase 1	0.0889021	0.803378	31.62
A0A060WW96	RPS10	ribosomal protein S10	0.0890979	-0.803588	115.41
A0A060XTU5	DHX8	DEAH-box helicase 8	0.0904289	0.876574	40.91
A0A087X9P9	RPS28	ribosomal protein S28	0.0906937	-0.80067	182.33
P20742	PZP	PZP, alpha-2-macroglobulin like	0.0906939	-0.650359	102.96
A0A060WQZ0	PRPS1	phosphoribosyl pyrophosphate synthetase 1	0.0910357	-0.648952	60.92
A0A060XXG2	RPS13	ribosomal protein S13	0.0917191	-0.798944	90.38
A0A060WKL4	MCM5	minichromosome maintenance complex component 5	0.0920203	-0.798118	91.13
A0A087WXL3	POLQ	DNA polymerase theta	0.09468	-0.643264	37.5
A0A0G2QMN3	HIST2H3D	histone cluster 2 H3 family member d	0.0949554	0.7941	638.01
A0A087XJR0	ARHGDIA	Rho GDP dissociation inhibitor alpha	0.0950639	-0.64333	54.71
A0A060XQL0	ATP5F1A	ATP synthase F1 subunit alpha	0.0964959	-0.640731	47.22
A0A0F8AP11	STX12	syntaxin 12	0.0992032	-0.637259	57.04
Q8N6K7	SAMD3	sterile alpha motif domain containing 3	0.10059	-0.635267	37.19
A0A0P7ULS2	KLHL40	kelch like family member 40	0.100777	-0.633589	37.87
B9ELQ5	ATG3	autophagy related 3	0.100962	0.785735	204.11
A0A0P7UJM6	SFPQ	splicing factor proline and glutamine rich	0.101093	0.786038	33.55
C0H980	LAMP1	lysosomal associated membrane protein 1	0.101102	-0.634224	155.04
C1BJU9	SRSF7	serine and arginine rich splicing factor 7	0.101286	-0.632555	47.54
A0A060W9Z0	VPS26A	VPS26, retromer complex component A	0.102394	-0.630889	47.34
Q5DVH2	RPL9	ribosomal protein L9	0.103213	0.782299	83.21
W5L0S8	BRCA2	BRCA2, DNA repair associated	0.104398	0.853697	44.42
B5X2U1	HNRNPM	heterogeneous nuclear ribonucleoprotein M	0.105932	-0.778849	482.76
A8VRH1	GSTA4	glutathione S-transferase alpha 4	0.108377	0.849132	63.48
A0A146P6S5	MED18	mediator complex subunit 18	0.111558	0.845478	43.99
Q4RS16	LARP1	La ribonucleoprotein domain family member 1	0.112632	-0.769937	46.12
A0A060YU78	RPL30	ribosomal protein L30	0.113236	-0.77021	81.96
G3QBD2	TRIM62	tripartite motif containing 62	0.113281	-0.615988	39.5
A0A087XHI5	PDE4DIP	phosphodiesterase 4D interacting protein	0.113615	-0.617104	41.29
A0A060XBM9	PPWD1	peptidylprolyl isomerase domain and WD repeat containing 1	0.113774	-0.615988	84.9
W5K4B2	HSPA9	heat shock protein family A (Hsp70) member 9	0.11399	0.842623	59.4
W5ME75	NPPA	natriuretic peptide A	0.114951	0.765778	33.47
H2SF89	DPYSL5	dihydropyrimidinase like 5	0.115386	0.765778	33.47
Q2M3V2	SOWAHA	sosondowah ankyrin repeat domain family member A	0.115397	-0.766657	31.26
A0A060YU89	PSAT1	phosphoserine aminotransferase 1	0.116727	-0.611726	224.15
A0A146MMD1	PCNT	pericentrin	0.117367	-0.762896	33.91
A0A1A8EU71	RAP1B	RAP1B, member of RAS oncogene family	0.117444	0.83597	71.05
H2TB21	PLXNB2	plexin B2	0.119516	-0.759002	33.91
G3NGS9	FAM8A1	family with sequence similarity 8 member A1	0.119961	-0.759002	40.98
A0A060W7X0	GCLC	glutamate-cysteine ligase catalytic subunit	0.120046	-0.607664	51.9
A0A146NME3	SFXN5	sideroflexin 5	0.120408	-0.759002	30.91
H2T2F4	CAMK2D	calcium/calmodulin dependent protein kinase II delta	0.120855	0.757251	86.32
A0A1A7ZDY3	THADA	THADA, armadillo repeat containing	0.122281	0.755428	32.52
H3CQM0	TTC9B	tetratricopeptide repeat domain 9B	0.124371	0.752549	51.84
A0A146WLK1	ERH	ERH, mRNA splicing and mitosis factor	0.124827	0.752549	54.77
A0A060W5M1	MYH10	myosin heavy chain 10	0.127859	-0.748825	160.77
G3PYW9	GPT2	glutamic--pyruvic transaminase 2	0.12787	-0.74795	32.28
P28066	PSMA5	proteasome subunit alpha 5	0.127989	-0.600033	264.03
J7M2A2	TRIM21	tripartite motif containing 21	0.128175	-0.746806	39.19
A0A0E9WZ34	SNRPA1	small nuclear ribonucleoprotein polypeptide A'	0.128334	-0.74795	53.38
A0A060X0N3	KIAA1147	KIAA1147	0.128637	-0.746806	36.42
B5X1G4	CARS	cysteinyl-tRNA synthetase	0.128882	-0.745721	92.61
H2L7C7	DDB1	damage specific DNA binding protein 1	0.130241	-0.597125	243.82
A0A146WD85	LRRC49	leucine rich repeat containing 49	0.13049	-0.74381	30.74
A0A061A1N0	ATP1A3	ATPase Na+/K+ transporting subunit alpha 3	0.131646	0.742326	56.91
A0A060X6B4	NSFL1C	NSFL1 cofactor	0.132087	0.741499	95.12
F1Q795	SAMD9	sterile alpha motif domain containing 9	0.133115	-0.738877	40.08
A0A1A8HZ90	APOA4	apolipoprotein A4	0.13358	-0.738877	40.08
A0A1A7ZSM7	KIF20A	kinesin family member 20A	0.134049	-0.738877	40.08
A0A060YLP3	EIF3F	eukaryotic translation initiation factor 3 subunit F	0.134521	-0.738877	186.58
A0A060YQ21	ACADL	acyl-CoA dehydrogenase long chain	0.135329	0.817252	125.87
A0A060W014	STK38	serine/threonine kinase 38	0.138812	-0.732973	67.66
C1BF03	ATP5PO	ATP synthase peripheral stalk subunit OSCP	0.138949	-0.732434	94.26
A0A060ZT14	ANXA11	annexin A11	0.139102	-0.731883	137.08
I3JTE2	DUSP26	dual specificity phosphatase 26	0.145207	-0.723337	30.56
G3P9F5	SLCO3A1	solute carrier organic anion transporter family member 3A1	0.145245	-0.724954	45.1
A0A146MUR7	TAOK3	TAO kinase 3	0.145695	-0.723337	30.56
A0A1A7ZE92	KIF20B	kinesin family member 20B	0.145739	-0.724954	30.58
A0A087YDW8	TAOK2	TAO kinase 2	0.146185	-0.723337	30.56
W5KJQ2	DNMT3B	DNA methyltransferase 3 beta	0.148027	0.804676	37.88
Q9ULH0	KIDINS220	kinase D interacting substrate 220	0.148633	0.804676	46.75
A0A1A7YLL9	HMGXB3	HMG-box containing 3	0.149245	0.804676	46.75
A0A060Z5I8	CHD3	chromodomain helicase DNA binding protein 3	0.149862	0.804676	46.75
A0A146ZGJ1	TARDBP	TAR DNA binding protein	0.152891	0.716175	30.77
A0A060X8B2	RPL24	ribosomal protein L24	0.153651	-0.715154	129.37
A0A060XCL3	ALYREF	Aly/REF export factor	0.153904	0.714541	47.92
A0A146TG88	ASPH	aspartate beta-hydroxylase	0.154858	-0.573142	114.21
A0A060YFM8	GMFB	glia maturation factor beta	0.155113	-0.572485	163.22
A0A060WMT5	RPS27A	ribosomal protein S27a	0.15548	0.796679	61.96
A0A060Y8T7	PREP	prolyl endopeptidase	0.155938	0.796802	110.26
I3L1U4	SERPINF1	serpin family F member 1	0.156583	-0.569998	38.27
A0A060XDY9	ST13	ST13, Hsp70 interacting protein	0.157649	-0.710746	107.65
A0A060WIQ8	PHB	prohibitin	0.157912	-0.710132	277.83
A0A1A8FKZ9	ME2	malic enzyme 2	0.158954	-0.56779	174.75
C1BHA2	TRMT112	tRNA methyltransferase subunit 11-2	0.160946	-0.565879	84.93
A0A060WVT1	TSN	translin	0.161564	-0.564971	144.36
W5K8K6	RAB28	RAB28, member RAS oncogene family	0.166018	0.785356	74.9
A0A0A0MRJ3	NAV1	neuron navigator 1	0.166664	0.785356	42.04
A0A060W2I3	CBX5	chromobox 5	0.167052	-0.558775	109.25
A0A060WCT5	RAN	RAN, member RAS oncogene family	0.167972	0.785356	196.84
W5NF69	PCYOX1	prenylcysteine oxidase 1	0.171086	0.698892	31
G3P544	SLC4A1	solute carrier family 4 member 1 (Diego blood group)	0.181342	-0.689903	215.78
A0A1A7WAY0	MYB	MYB proto-oncogene, transcription factor	0.181827	-0.545577	39.25
A0A146PGK7	C1GALT1	core 1 synthase, glycoprotein-N-acetylgalactosamine 3-beta-galactosyltransferase 1	0.181923	-0.689903	36.77
A0A0R4IPQ0	SH3GLB2	SH3 domain containing GRB2 like, endophilin B2	0.183027	-0.547513	38.02
A0A0P7TTC8	IDH1	isocitrate dehydrogenase (NADP(+)) 1, cytosolic	0.183101	0.772405	43.96
A0A0F8ATX8	ASH1L	ASH1 like histone lysine methyltransferase	0.183204	-0.545577	41.07
A0A060XYD5	UBXN1	UBX domain protein 1	0.183413	-0.543644	68.17
A0A0F8AKM8	ELOA	elongin A	0.183901	-0.545577	37.6
A0A0A0MRM2	NRAP	nebulin related anchoring protein	0.184474	-0.542507	40.62
A0A096MGB8	MAP4	microtubule associated protein 4	0.184603	-0.545577	37.97
G3P5P3	ERAP2	endoplasmic reticulum aminopeptidase 2	0.190043	-0.53849	48.63
A0A087YC61	RPL12	ribosomal protein L12	0.195426	-0.679528	141.2
Q503D8	TXNDC12	thioredoxin domain containing 12	0.195764	-0.532691	63.75
A0A060XIA0	ANP32E	acidic nuclear phosphoprotein 32 family member E	0.196824	-0.532922	57.53
W5KPF0	KLHL33	kelch like family member 33	0.197001	0.758655	41.41
A0A146MJ73	FAM107B	family with sequence similarity 107 member B	0.197728	0.758655	44.47
A0A0F8AE28	MRPL10	mitochondrial ribosomal protein L10	0.198379	-0.529327	39.16
A0A0S7K2D2	DDX17	DEAD-box helicase 17	0.201959	-0.674881	278.98
A0A060X9X0	CDKN2AIP	CDKN2A interacting protein	0.203729	-0.525645	85.02
A0A060X8V2	PSMB5	proteasome subunit beta 5	0.205744	0.672068	74.03
B5X376	UROD	uroporphyrinogen decarboxylase	0.206712	-0.667819	84.01
E6ZIZ3	OTUD1	OTU deubiquitinase 1	0.206873	-0.668519	42.92
A0A087XM55	ARMC4	armadillo repeat containing 4	0.207445	0.668562	31.82
A0A075IWX0	HIST2H3C	histone cluster 2 H3 family member c	0.20809	0.668562	582.29
A0A060XMI6	TPI1	triosephosphate isomerase 1	0.208394	-0.521566	368.88
M3ZTJ1	MYBPC1	myosin binding protein C, slow type	0.209031	0.747023	36.49
A0A087XGD1	CHN2	chimerin 2	0.209972	-0.665378	31.55
A0A060XCE8	PHB2	prohibitin 2	0.210352	-0.663157	301.88
D6RF35	GC	GC, vitamin D binding protein	0.210545	-0.519869	341.4
A0A146SJV7	TGM6	transglutaminase 6	0.214166	-0.660405	42.54
Q5VY30	RBP4	retinol binding protein 4	0.214763	-0.516558	43.68
A0A1A8RUB6	CFL2	cofilin 2	0.216173	0.658784	40.97
A0A060XEP2	RBM4B	RNA binding motif protein 4B	0.216846	0.657588	59.73
Q6FI13	HIST2H2AA3	histone cluster 2 H2A family member a3	0.217263	0.657728	287.25
Q4RT21	MAT2A	methionine adenosyltransferase 2A	0.218051	-0.513815	116.42
A0A060YML0	ERP44	endoplasmic reticulum protein 44	0.218255	-0.51413	87.43
I3KZ62	TRIM39	tripartite motif containing 39	0.220612	-0.654923	33.77
A0A060Y3M9	XPO5	exportin 5	0.222336	0.6535	33.41
A0A060WHI0	NPEPPS	aminopeptidase puromycin sensitive	0.224201	0.651611	113.4
A0A0P7YUP5	EIF4A3	eukaryotic translation initiation factor 4A3	0.224417	-0.651093	242.27
A0A0F8AJ62	ZNF536	zinc finger protein 536	0.230831	0.646952	30.45
A0A0P7V144	SRSF2	serine and arginine rich splicing factor 2	0.232028	-0.505643	571.09
A0A060VP91	SLC25A37	solute carrier family 25 member 37	0.232177	0.645009	44.93
K7EPH2	FARSA	phenylalanyl-tRNA synthetase subunit alpha	0.233341	0.645117	36.1
A0A060YHJ6	XPNPEP1	X-prolyl aminopeptidase 1	0.235363	-0.502557	299.22
A0A060VTE6	SNX5	sorting nexin 5	0.244793	0.637512	40.04
A0A146NPJ5	H3F3A	H3 histone family member 3A	0.245377	0.636801	544.36
A0A060Y5Q7	RPL27	ribosomal protein L27	0.245491	-0.634804	46.72
A0A060YY88	FARSB	phenylalanyl-tRNA synthetase subunit beta	0.245566	-0.635534	65.19
E9PJ36	VPS51	VPS51, GARP complex subunit	0.245961	-0.635703	33.35
A0A060X1X2	PPP1R7	protein phosphatase 1 regulatory subunit 7	0.245964	-0.634928	130.1
A0A146Z9W9	GMPPA	GDP-mannose pyrophosphorylase A	0.246668	-0.635703	33.35
B5X205	GOT1	glutamic-oxaloacetic transaminase 1	0.248597	-0.494788	224.21
I3KS00	RAD18	RAD18, E3 ubiquitin protein ligase	0.249494	-0.4939	35.11
C0HAR3	MCM6	minichromosome maintenance complex component 6	0.251217	0.631292	99.36
I3JIA7	COL12A1	collagen type XII alpha 1 chain	0.25411	-0.490278	35.69
H2UF76	KDM2A	lysine demethylase 2A	0.254966	-0.490278	36.01
H2MVA6	TTN	titin	0.255827	-0.490278	38.29
W5KV37	HYPK	huntingtin interacting protein K	0.256229	-0.488363	44.15
A0A060X5I3	RPL10A	ribosomal protein L10a	0.257344	-0.62724	48.59
A0A060WC37	VCP	valosin containing protein	0.257588	-0.486835	444.61
A0A060YB48	PRPSAP1	phosphoribosyl pyrophosphate synthetase associated protein 1	0.257983	-0.486215	69.75
C1BEX5	COX6C	cytochrome c oxidase subunit 6C	0.259634	-0.625644	38.78
A0A087XWD4	TXNRD2	thioredoxin reductase 2	0.260849	-0.484374	57.94
A0A1A7Z057	TGFBR3	transforming growth factor beta receptor 3	0.263606	0.707574	46.04
H2LAS3	THOP1	thimet oligopeptidase 1	0.267001	0.705081	49.94
F1R6X1	GVINP1	GTPase, very large interferon inducible pseudogene 1	0.267219	-0.479999	41.24
A0A0E9X836	RPS21	ribosomal protein S21	0.267849	-0.620601	129.97
Q5MY95	ENTPD8	ectonucleoside triphosphate diphosphohydrolase 8	0.270966	-0.476937	40.21
A0A060X609	PLAUR	plasminogen activator, urokinase receptor	0.271509	0.618346	51.36
M4AZH3	FLRT3	fibronectin leucine rich transmembrane protein 3	0.274042	-0.474219	36.92
A0A146NMX7	CC2D1B	coiled-coil and C2 domain containing 1B	0.27492	-0.474219	35.77
B0QY89	EIF3L	eukaryotic translation initiation factor 3 subunit L	0.275166	-0.616113	141.17
A0A087XX17	ARAP1	ArfGAP with RhoGAP domain, ankyrin repeat and PH domain 1	0.27537	-0.473173	69.51
A0A087XNJ7	CCDC80	coiled-coil domain containing 80	0.275574	-0.472663	36.67
A0A096LQY6	EVPL	envoplakin	0.275804	-0.474219	35.77
A0A0P7V281	LRBA	LPS responsive beige-like anchor protein	0.27865	-0.470799	36.34
A0A060X502	AQP1	aquaporin 1 (Colton blood group)	0.280785	0.612541	82.1
A0A060WT78	COPB2	coatomer protein complex subunit beta 2	0.281954	-0.61158	98.59
A0A146ZHX4	EIF3D	eukaryotic translation initiation factor 3 subunit D	0.287816	0.607945	38.84
I3K464	ATP6V1G2	ATPase H+ transporting V1 subunit G2	0.288031	-0.466043	63.15
A0A146PM53	TIAM1	T cell lymphoma invasion and metastasis 1	0.288096	-0.465599	36.63
A0A060XHZ8	DDX3X	DEAD-box helicase 3 X-linked	0.291503	-0.605781	61.3
A0A060VNQ6	HP1BP3	heterochromatin protein 1 binding protein 3	0.296185	-0.603163	60.19
A0A060X2C0	BCL2L2	BCL2 like 2	0.296915	-0.461206	216.23
A0A146Q4V0	GLI2	GLI family zinc finger 2	0.300666	0.684525	37.07
W5NCP9	ADGRA2	adhesion G protein-coupled receptor A2	0.302984	-0.599199	30.37
W5N2B4	NID2	nidogen 2	0.303808	-0.599199	38.41
A0A1A7XIU5	RPL11	ribosomal protein L11	0.305474	-0.597278	71
A0A060ADR3	CIRBP	cold inducible RNA binding protein	0.311198	0.679112	40.45
H3DLV0	FLAD1	flavin adenine dinucleotide synthetase 1	0.313149	-0.593375	37.14
A0A060VSF2	CLTA	clathrin light chain A	0.313468	0.677312	49.07
A0A060YDC6	SUGT1	SGT1 homolog, MIS12 kinetochore complex assembly cochaperone	0.316033	-0.591688	60.73
A0A060X297	FRRS1	ferric chelate reductase 1	0.321623	-0.447639	115.51
A0A0P7XG36	TNC	tenascin C	0.32266	-0.444745	54.64
A0A0N4STT7	LPAR4	lysophosphatidic acid receptor 4	0.323635	-0.444745	41.62
A0A0F8CIA4	SPECC1L	sperm antigen with calponin homology and coiled-coil domains 1 like	0.324615	-0.444745	37.53
C1BKJ2	AKR1B10	aldo-keto reductase family 1 member B10	0.3256	-0.440688	47.49
A0A0F8AVL6	U2SURP	U2 snRNP associated SURP domain containing	0.325602	-0.444745	36.98
A0A060WAT4	ATF1	activating transcription factor 1	0.325755	-0.441427	50.32
A0A060Y4K2	IFI35	interferon induced protein 35	0.325757	0.586591	138.16
A0A087XX15	ADAM12	ADAM metallopeptidase domain 12	0.326595	-0.444745	41.62
A0A060WDB9	MACF1	microtubule-actin crosslinking factor 1	0.327594	-0.444745	56.5
H3CW74	MTBP	MDM2 binding protein	0.328143	-0.43923	36.36
A0A0P7W4X8	ALDH9A1	aldehyde dehydrogenase 9 family member A1	0.328411	-0.438718	404.49
A0A060WDJ8	MYDGF	myeloid derived growth factor	0.330719	0.662363	275.43
H2UIA9	SPTBN1	spectrin beta, non-erythrocytic 1	0.331952	-0.43606	231.99
A0A060X6A0	RPL5	ribosomal protein L5	0.333608	0.582402	46.67
A0A146WVT1	LARP7	La ribonucleoprotein domain family member 7	0.334212	0.582524	34.43
H2U2I1	ARL6IP5	ADP ribosylation factor like GTPase 6 interacting protein 5	0.337898	0.579793	38.7
C0HAB5	CAPN1	calpain 1	0.340872	-0.578143	282.05
A0A146MKB7	HIBADH	3-hydroxyisobutyrate dehydrogenase	0.341002	0.656975	90.47
A0A060Z1G5	CPOX	coproporphyrinogen oxidase	0.342226	-0.430687	297.24
A0A087YF36	PCNP	PEST proteolytic signal containing nuclear protein	0.34257	-0.429757	75.7
H2SWL9	TUBA1C	tubulin alpha 1c	0.342592	-0.576272	645.94
B5X7W0	PSMB4	proteasome subunit beta 4	0.345778	-0.427682	220.84
A0A146VLD1	JADE1	jade family PHD finger 1	0.34707	-0.425598	39.04
A0A060W8W0	ATP8B2	ATPase phospholipid transporting 8B2	0.347278	-0.425906	40.21
W5LCJ0	TMC7	transmembrane channel like 7	0.353056	0.569993	36.1
A0A1A8AX32	TYK2	tyrosine kinase 2	0.353968	0.569993	33.74
A0A146P213	TRAPPC8	trafficking protein particle complex 8	0.354886	0.569993	33.51
A0A060VUI3	BLNK	B cell linker	0.355807	0.569993	31.44
A0A060YLK0	SRSF4	serine and arginine rich splicing factor 4	0.362446	-0.41839	44.57
A0A060YF84	PRSS16	serine protease 16	0.363856	-0.417456	234.72
A0A060Y9C8	GGT1	gamma-glutamyltransferase 1	0.365513	-0.416429	62.34
P34897	SHMT2	serine hydroxymethyltransferase 2	0.369009	-0.413925	222.84
H7C2G2	ART4	ADP-ribosyltransferase 4 (Dombrock blood group)	0.369266	0.639613	108.16
Q9PT28	PSMB6	proteasome subunit beta 6	0.369562	-0.414491	147.04
Q86VL0	TCEA2	transcription elongation factor A2	0.369859	-0.559019	30.82
A0A087YIQ8	PDCD5	programmed cell death 5	0.370099	-0.413122	39.31
Q5TZA3	TMEM251	transmembrane protein 251	0.370788	-0.559019	44
I3ITX1	GNPTAB	N-acetylglucosamine-1-phosphate transferase subunits alpha and beta	0.371722	-0.559019	32.42
A0A147B488	CCDC112	coiled-coil domain containing 112	0.372661	-0.559019	32
H3BPC7	ITPRIPL2	ITPRIP like 2	0.372664	-0.560523	42.06
A0A096LQ28	CPSF6	cleavage and polyadenylation specific factor 6	0.373617	-0.560523	50.12
A0A0Y0FVI9	DDX5	DEAD-box helicase 5	0.374155	-0.560689	190.73
A0A060Y666	KIAA0232	KIAA0232	0.374552	-0.559019	48.17
A0A060YNX3	WBP4	WW domain binding protein 4	0.374687	0.556347	259.85
A0A1A8CAY2	RAB5C	RAB5C, member RAS oncogene family	0.375001	0.636276	36.2
A0A060VSU4	NR1D2	nuclear receptor subfamily 1 group D member 2	0.375505	-0.559019	43.24
A0A060Y406	PLPBP	pyridoxal phosphate binding protein	0.376056	-0.410094	65.82
P14923	JUP	junction plakoglobin	0.378061	-0.408954	56.68
A0A146MR15	GLRX2	glutaredoxin 2	0.378343	0.554157	30.54
A0A087X6Z4	GSG1	germ cell associated 1	0.379284	0.554157	31.87
A0A0F8ATA0	PSMA4	proteasome subunit alpha 4	0.382389	0.552196	45.44
A0A060XGD5	RPL31	ribosomal protein L31	0.385407	-0.550277	118.2
C9JV37	F2	coagulation factor II, thrombin	0.387667	-0.403846	84.22
A0A0C4DGE7	EVC2	EvC ciliary complex subunit 2	0.388715	-0.403846	36.95
A0A1A8F5N6	TNNT2	troponin T2, cardiac type	0.39019	0.626783	46.61
A0A060WJW3	RPLP2	ribosomal protein lateral stalk subunit P2	0.391212	0.626791	82.63
A0A060WKF9	SAE1	SUMO1 activating enzyme subunit 1	0.391919	0.626916	59.88
A0A060XNM8	DDAH1	dimethylarginine dimethylaminohydrolase 1	0.394915	-0.399278	59.5
W5KHB5	NXPH2	neurexophilin 2	0.398837	0.619471	40.15
Q9I9Q9	SFTPD	surfactant protein D	0.399873	0.619471	44.5
D6RAR6	FASTKD3	FAST kinase domains 3	0.400914	0.619471	45.88
A2A376	DDX58	DExD/H-box helicase 58	0.401961	0.619471	38.41
W5KTI4	PPL	periplakin	0.402054	0.617186	36.94
A0A060XGQ0	GMPR2	guanosine monophosphate reductase 2	0.402412	-0.395809	60.21
A0A0P7XJ77	LRRC15	leucine rich repeat containing 15	0.402735	-0.395312	43.39
A0A087XKG9	DIDO1	death inducer-obliterator 1	0.403013	0.619471	41.42
A0A060YCL1	NKRF	NFKB repressing factor	0.40309	0.617186	36.94
A0A1A7WKY2	RAB40B	RAB40B, member RAS oncogene family	0.403554	-0.391996	34.92
A0A060X8G6	USP34	ubiquitin specific peptidase 34	0.404071	0.619471	41.06
G3Q9U2	VPS26B	VPS26, retromer complex component B	0.404119	-0.394436	54.87
P02666	CSN2	casein beta	0.408516	0.614123	223.06
H2VCA5	TBCA	tubulin folding cofactor A	0.410143	0.6128	62.58
A0A060XQI0	HDGFL2	HDGF like 2	0.420307	-0.534916	36.49
W5LQE3	TIMM44	translocase of inner mitochondrial membrane 44	0.420571	0.60801	41.42
A0A060XK10	RPL34	ribosomal protein L34	0.420582	-0.535187	38.16
A0A0E9WK95	ATP6V1H	ATPase H+ transporting V1 subunit H	0.420677	-0.535899	78.49
W5ULE6	H2AFY2	H2A histone family member Y2	0.421224	0.53384	251.33
A0A087XU18	RPS9	ribosomal protein S9	0.421287	-0.535304	102.93
A0A060WKP5	EFHD1	EF-hand domain family member D1	0.421443	-0.38268	303.96
H2TGI3	EEF1B2	eukaryotic translation elongation factor 1 beta 2	0.421512	-0.381175	36.61
A0A0G2L9M2	SLC1A4	solute carrier family 1 member 4	0.423977	0.532101	50.9
A0A1A8ACV3	GAS2L1	growth arrest specific 2 like 1	0.4244	0.530842	31.48
A0A060X9S1	GSPT1	G1 to S phase transition 1	0.425416	0.530842	47.1
A0A0E9W2L6	RPS29	ribosomal protein S29	0.426353	-0.528671	61.84
A0A1A8AGG5	CACNA1A	calcium voltage-gated channel subunit alpha1 A	0.426409	-0.530852	38.13
A0A060X7H5	BID	BH3 interacting domain death agonist	0.426876	-0.528847	200.36
A0A060X957	DDI2	DNA damage inducible 1 homolog 2	0.427842	-0.528864	52.08
A0A0E9X9R9	RPS15A	ribosomal protein S15a	0.427999	-0.529174	191.73
A0A060Y1H8	HADHA	hydroxyacyl-CoA dehydrogenase trifunctional multienzyme complex subunit alpha	0.431414	0.526482	173.75
A0A0E9X1N3	ARPC5	actin related protein 2/3 complex subunit 5	0.434352	-0.375266	56.02
B5X0S3	HMBS	hydroxymethylbilane synthase	0.434928	-0.524861	554.89
A0A1A7ZG69	ANXA5	annexin A5	0.440387	-0.521829	34.9
A0A060XML7	PSMA6	proteasome subunit alpha 6	0.440849	-0.37269	375.12
A0A0S7LJ15	IKBKE	inhibitor of nuclear factor kappa B kinase subunit epsilon	0.441418	-0.521829	31.19
G3NXU1	GSTM4	glutathione S-transferase mu 4	0.443945	-0.370176	193.35
W5MBR5	IQCA1	IQ motif containing with AAA domain 1	0.448789	-0.367454	63.94
A0A060Y9A2	TARS	threonyl-tRNA synthetase	0.449884	-0.367454	48.04
I3KFH4	GABRA4	gamma-aminobutyric acid type A receptor alpha4 subunit	0.450141	-0.366638	36.54
B5XC18	YKT6	YKT6 v-SNARE homolog	0.45045	-0.516484	55.69
A0A060YMD9	ACADM	acyl-CoA dehydrogenase medium chain	0.450818	0.517081	75.62
A0A0F8C583	RPRD2	regulation of nuclear pre-mRNA domain containing 2	0.451493	-0.516484	32.48
A0A060W664	FAHD2A	fumarylacetoacetate hydrolase domain containing 2A	0.457904	-0.363334	315.6
A0A060XDT5	ME3	malic enzyme 3	0.461933	-0.361646	208.77
A0A060VYN9	FADD	Fas associated via death domain	0.46412	-0.510691	268.35
W5U6N9	POLR2M	RNA polymerase II subunit M	0.466648	0.509108	38.15
A0A146PE93	ITGA6	integrin subunit alpha 6	0.467715	0.509108	39.78
A0A060WPK1	RPS5	ribosomal protein S5	0.46824	-0.508207	218.69
W5JYM5	PRDX1	peroxiredoxin 1	0.470918	-0.356542	1012.12
W5LRB7	DTX3L	deltex E3 ubiquitin ligase 3L	0.47095	-0.35617	44.01
H2LBY8	SPAG1	sperm associated antigen 1	0.479808	0.578359	38.81
A0A060YDC3	GARS	glycyl-tRNA synthetase	0.479978	-0.503547	132.17
A0A060W6S3	ANXA4	annexin A4	0.480666	0.502957	234.39
A0A060X0E5	CAB39	calcium binding protein 39	0.484154	-0.500719	114.98
H2RSI2	BOC	BOC cell adhesion associated, oncogene regulated	0.48579	-0.350336	39.42
A0A060XNI7	WDR82	WD repeat domain 82	0.486936	-0.350336	39.42
A0A060WQJ4	LMNA	lamin A/C	0.488195	0.499027	200.6
W5KPM7	SMG1	SMG1, nonsense mediated mRNA decay associated PI3K related kinase	0.489092	-0.498013	34.65
A0A060XZH5	RPL18	ribosomal protein L18	0.490187	-0.498013	85.74
W5N5D1	FRMPD1	FERM and PDZ domain containing 1	0.495598	0.495168	33.33
A0A1A7W6P9	TTBK2	tau tubulin kinase 2	0.496701	0.495168	33.92
A0A1A8A4X2	KCTD15	potassium channel tetramerization domain containing 15	0.501747	-0.34426	45.34
A0A060YZW8	APIP	APAF1 interacting protein	0.502922	-0.34426	45.34
W5UEK9	SMC5	structural maintenance of chromosomes 5	0.507972	0.490459	32.45
A0A060XWL1	RPS3	ribosomal protein S3	0.509393	-0.489646	701.91
M1H152	RPL7A	ribosomal protein L7a	0.510435	-0.488955	265.8
Q7ZUG4	RAB5A	RAB5A, member RAS oncogene family	0.510601	-0.488544	113.92
A0A060XUA3	RANGRF	RAN guanine nucleotide release factor	0.51434	0.565075	47.03
A0A0P7Y571	YWHAB	tyrosine 3-monooxygenase/tryptophan 5-monooxygenase activation protein beta	0.520321	-0.336781	400.94
A0A1A8ES70	PBRM1	polybromo 1	0.520478	-0.337459	37.79
F1QYS1	SYCP1	synaptonemal complex protein 1	0.52297	0.560658	37.95
H2MRX8	TRPM4	transient receptor potential cation channel subfamily M member 4	0.523784	0.559333	36.96
Q91452	SLC4A2	solute carrier family 4 member 2	0.524633	0.483758	5029.4
A0A1A8D272	HMGB1	high mobility group box 1	0.530844	-0.481467	35.75
A0A060W918	RPS25	ribosomal protein S25	0.533522	-0.48028	260.02
H2MVK6	OR52K1	olfactory receptor family 52 subfamily K member 1	0.537717	-0.329428	57.48
A0A1A7WWF8	VTN	vitronectin	0.540897	0.477656	53.84
I3KG87	CIT	citron rho-interacting serine/threonine kinase	0.546985	0.474724	31.18
A0A060VW29	RPS20	ribosomal protein S20	0.5471	-0.475049	81.6
A0A060VTQ6	SNRNP200	small nuclear ribonucleoprotein U5 subunit 200	0.547744	-0.474135	131.51
A0A060YB54	DTYMK	deoxythymidylate kinase	0.548598	-0.47316	72.52
A0A060X4N7	AP2A1	adaptor related protein complex 2 subunit alpha 1	0.555926	-0.466338	230.84
W5LLM6	SHROOM2	shroom family member 2	0.555975	-0.323028	38.9
C1BGI3	CMTM7	CKLF like MARVEL transmembrane domain containing 7	0.556403	0.466545	147.24
W5KB00	TSPAN18	tetraspanin 18	0.557235	-0.323028	38.9
B5RI69	RXRA	retinoid X receptor alpha	0.557286	-0.466631	87.43
A0A146UP17	ADH1C	alcohol dehydrogenase 1C (class I), gamma polypeptide	0.558757	-0.466895	45.26
Q7T1F9	TUBA1B	tubulin alpha 1b	0.559702	-0.469104	898.34
A0A060XX02	RPA1	replication protein A1	0.559745	-0.468733	35.87
A0A146PAF7	GIMAP7	GTPase, IMAP family member 7	0.559938	-0.466895	54.25
A0A0P7U7A7	NLRP14	NLR family pyrin domain containing 14	0.561125	-0.466895	49.47
A0A060WRV4	ARL14	ADP ribosylation factor like GTPase 14	0.564714	-0.466895	39.59
A0A0S7GYZ9	ANP32B	acidic nuclear phosphoprotein 32 family member B	0.573065	-0.460517	293.5
A0A060YMH1	VWA5A	von Willebrand factor A domain containing 5A	0.576832	-0.314931	100.65
A0A146R2Q7	RTL1	retrotransposon Gag like 1	0.578841	-0.312926	35.27
A0A060WHZ4	AMDHD2	amidohydrolase domain containing 2	0.580348	-0.313223	44.54
A0A060ZKU6	ATP5PD	ATP synthase peripheral stalk subunit d	0.582319	-0.457095	78.26
A0A060WLA7	NUDT3	nudix hydrolase 3	0.585609	0.535354	95.31
A0A087Y9J5	IREB2	iron responsive element binding protein 2	0.586317	-0.310119	49.56
H2LJA5	TSPAN3	tetraspanin 3	0.58744	0.454547	50.11
A0A1A7XL68	CDK5RAP1	CDK5 regulatory subunit associated protein 1	0.587708	-0.454117	31.8
A0A0R4ILP5	FGD4	FYVE, RhoGEF and PH domain containing 4	0.588654	0.454547	34.24
A0A146U2H1	TRMT2A	tRNA methyltransferase 2 homolog A	0.589016	0.533691	45.36
A0A0R4IK56	PCYT1A	phosphate cytidylyltransferase 1, choline, alpha	0.589873	0.454547	34.24
R9UGX4	BEGAIN	brain enriched guanylate kinase associated	0.592947	-0.306132	35.5
A0A060XVY0	RAD23B	RAD23 homolog B, nucleotide excision repair protein	0.596519	-0.304432	77.57
A0A087XF44	STXBP4	syntaxin binding protein 4	0.596797	-0.304712	37.78
G3PGH3	AMH	anti-Mullerian hormone	0.598818	0.446717	32.52
A0A060X0Z6	RPS24	ribosomal protein S24	0.599695	-0.449956	70.23
A0A087X9I9	VTI1A	vesicle transport through interaction with t-SNAREs 1A	0.59982	0.528209	62.18
E7F0V8	FAM217B	family with sequence similarity 217 member B	0.600023	0.446717	31.28
E6ZHW0	PRDM9	PR/SET domain 9	0.600123	0.448431	31.81
F5GYU2	LDHA	lactate dehydrogenase A	0.600366	0.446966	35.93
A0A146XAF7	SPIRE1	spire type actin nucleation factor 1	0.60058	-0.302959	36.89
A0A060YW98	ENGASE	endo-beta-N-acetylglucosaminidase	0.600867	-0.449269	37.63
A0A060WX43	PGD	phosphogluconate dehydrogenase	0.601206	-0.445337	268.04
A0A0S7GW95	OBSCN	obscurin, cytoskeletal calmodulin and titin-interacting RhoGEF	0.601345	0.448431	31.81
A0A060WR23	CCT3	chaperonin containing TCP1 subunit 3	0.601449	-0.447701	416.24
G3N660	SMUG1	single-strand-selective monofunctional uracil-DNA glycosylase 1	0.602169	-0.447145	42.32
A0A0P7Y5B9	GFM1	G elongation factor mitochondrial 1	0.602572	0.448431	30.51
A0A060XEX1	TXNDC17	thioredoxin domain containing 17	0.608862	-0.299628	98.87
A0A0P7VBF2	ADGRG2	adhesion G protein-coupled receptor G2	0.610517	0.441982	33.16
A0A060XT74	IMMT	inner membrane mitochondrial protein	0.611458	0.442061	50.15
A0A0B4J1R4	HPD	4-hydroxyphenylpyruvate dioxygenase	0.617489	-0.296225	73.9
A0A146R9G5	PDCD6IP	programmed cell death 6 interacting protein	0.623307	-0.437677	55.98
B8QQI4	MT-ATP6	mitochondrially encoded ATP synthase membrane subunit 6	0.627419	-0.29285	36.34
A0A0P7X8L5	TUBA4A	tubulin alpha 4a	0.6302	-0.435058	1081.41
A0A060XJS5	PDE6D	phosphodiesterase 6D	0.631586	-0.291385	36.54
Q5RHE2	ZAR1L	zygote arrest 1 like	0.632991	-0.289594	43.58
D6RA37	TUSC3	tumor suppressor candidate 3	0.634324	-0.289594	52.17
A0A087WT15	ALG13	ALG13, UDP-N-acetylglucosaminyltransferase subunit	0.634393	0.514266	37.31
A0A0E9XL33	LSM3	LSM3 homolog, U6 small nuclear RNA and mRNA degradation associated	0.635507	-0.28822	133.3
W5S4B3	PSMB1	proteasome subunit beta 1	0.635978	-0.287742	225.84
A0A060WDA9	EIF4H	eukaryotic translation initiation factor 4H	0.638371	0.511801	279.85
B5XGC3	SNRPD2	small nuclear ribonucleoprotein D2 polypeptide	0.639759	-0.43137	134.01
D3JIA6	TF	transferrin	0.641914	0.510162	58.26
W5NBH5	LRFN5	leucine rich repeat and fibronectin type III domain containing 5	0.642743	-0.42951	40.35
W5MTX4	PABPC1	poly(A) binding protein cytoplasmic 1	0.645051	-0.429568	381.92
A0A1A7ZMC3	NT5C2	5'-nucleotidase, cytosolic II	0.649247	-0.427036	204.85
W5MZE7	LOXHD1	lipoxygenase homology domains 1	0.650665	-0.28071	38.67
A0A147B6P0	SNCB	synuclein beta	0.651633	-0.280807	93.69
A0A087YPM4	HSPA5	heat shock protein family A (Hsp70) member 5	0.651847	-0.42598	268.8
A0A060X6R4	SNU13	small nuclear ribonucleoprotein 13	0.652568	-0.425439	85.12
W5NK12	TGFBRAP1	transforming growth factor beta receptor associated protein 1	0.652618	-0.279152	34.44
H2TJC0	NAPA	NSF attachment protein alpha	0.652802	-0.425031	60.58
A0A060WA97	AHCY	adenosylhomocysteinase	0.653465	-0.278582	207.14
A0A087XUM7	CRTAM	cytotoxic and regulatory T cell molecule	0.655446	-0.277716	44.78
Q6UWP8	SBSN	suprabasin	0.656292	-0.277147	64.58
H2UHB2	PPP2R1A	protein phosphatase 2 scaffold subunit Aalpha	0.656573	-0.422972	185.76
A0A060XVG0	MAP2K6	mitogen-activated protein kinase kinase 6	0.6575	-0.423064	36.52
A0A060W3G5	NUP205	nucleoporin 205	0.65958	0.421469	58.4
A0A060XQ11	HSPD1	heat shock protein family D (Hsp60) member 1	0.66015	-0.273719	299.51
W5UBL1	YWHAG	tyrosine 3-monooxygenase/tryptophan 5-monooxygenase activation protein gamma	0.660616	-0.273942	372.38
S4U479	TUBA1A	tubulin alpha 1a	0.660927	-0.420078	1249.01
M4AQA9	RGS2	regulator of G protein signaling 2	0.661598	-0.275417	36.84
I3KNE1	SERPINB6	serpin family B member 6	0.66203	0.42012	130.45
E7F4J7	PRKDC	protein kinase, DNA-activated, catalytic polypeptide	0.663048	0.499397	56.8
P87370	CTSD	cathepsin D	0.663834	-0.274489	291.49
H2MPJ1	MLH3	mutL homolog 3	0.669273	-0.269284	44.2
A0A060WSI9	PSMB8	proteasome subunit beta 8	0.670148	-0.268714	89.06
A0A087XNP1	PTGR1	prostaglandin reductase 1	0.671157	-0.269482	76.36
W5M158	SIK3	SIK family kinase 3	0.672936	-0.265946	35.86
A0A060WIJ0	RPL35	ribosomal protein L35	0.673349	-0.416388	78.4
A0A1A7ZZ17	SH3BP2	SH3 domain binding protein 2	0.673474	-0.263776	38.61
A0A146YS88	ACTG1	actin gamma 1	0.674665	0.488527	219.25
A0A0P7UNB5	PPRC1	peroxisome proliferator-activated receptor gamma, coactivator-related 1	0.674772	-0.263776	38.12
A0A0F8B5X1	PCF11	PCF11, cleavage and polyadenylation factor subunit	0.674963	-0.414588	36.08
A0A060XEJ1	NUDT5	nudix hydrolase 5	0.675394	0.490366	368.94
H2U456	PAQR7	progestin and adipoQ receptor family member 7	0.675564	-0.265946	37.34
A0A0P7YCT5	CTBS	chitobiase	0.675863	-0.263831	46.25
A0A087XG01	SMC3	structural maintenance of chromosomes 3	0.676227	-0.414933	82.22
A0A146WP50	HMGN5	high mobility group nucleosome binding domain 5	0.676608	-0.413467	37.14
A0A1A8LCY1	NAT10	N-acetyltransferase 10	0.676774	0.486301	35.15
H2L8A8	VRK2	vaccinia related kinase 2	0.67687	0.486946	51.15
H2RKU1	LAMB3	laminin subunit beta 3	0.676886	-0.265946	37.34
B5X1E8	EPHX2	epoxide hydrolase 2	0.67733	0.491913	40.88
A0A0R4IVU7	ABCA4	ATP binding cassette subfamily A member 4	0.677883	-0.413467	37.14
A0A060WUW9	ZNF326	zinc finger protein 326	0.678164	0.486946	35.82
A0A087XP95	ALDH2	aldehyde dehydrogenase 2 family member	0.678707	-0.261744	62.56
A0A146VNQ2	AKAP9	A-kinase anchoring protein 9	0.683273	-0.258215	43.42
A0A0R4IRJ3	TDRD7	tudor domain containing 7	0.684739	0.40926	34.75
A0A060XJC2	BLMH	bleomycin hydrolase	0.684839	-0.410252	39.52
A0A060Y144	FAM162A	family with sequence similarity 162 member A	0.685708	0.410361	73
G3NLM7	AP2M1	adaptor related protein complex 2 subunit mu 1	0.685908	-0.410649	72.08
A0A087X4W4	FBXW11	F-box and WD repeat domain containing 11	0.686014	0.40926	34.63
E7FDV8	ARHGEF12	Rho guanine nucleotide exchange factor 12	0.687576	-0.25677	36.76
E3TEN7	TALDO1	transaldolase 1	0.688508	-0.255529	96.71
A0A060YR06	GRAMD1B	GRAM domain containing 1B	0.689111	-0.256041	36.91
A0A060WYL2	CPPED1	calcineurin like phosphoesterase domain containing 1	0.689262	-0.254669	62.51
A0A060Y266	QKI	QKI, KH domain containing RNA binding	0.689816	-0.407574	112.63
A0A1A7W938	MKRN1	makorin ring finger protein 1	0.69082	0.479001	37.59
B5X1U5	TPM2	tropomyosin 2	0.691964	-0.253641	39.05
J7GUU7	POMGNT2	protein O-linked mannose N-acetylglucosaminyltransferase 2 (beta 1,4-)	0.693328	-0.252295	50.98
A0A060X9U4	AGA	aspartylglucosaminidase	0.699081	0.475223	141.24
A0A060XAB5	CRYL1	crystallin lambda 1	0.699107	0.474886	113.16
A0A060XLB8	CCT7	chaperonin containing TCP1 subunit 7	0.702066	-0.403672	355.66
A0A060X6H2	RSL1D1	ribosomal L1 domain containing 1	0.702554	-0.402189	53.48
Q96M42	LINC00479	long intergenic non-protein coding RNA 479	0.703844	-0.40219	31.12
A0A146UDK5	YOD1	YOD1 deubiquitinase	0.703845	0.473344	34.78
H2UGN2	PCDHGA8	protocadherin gamma subfamily A, 8	0.70514	-0.40219	45.7
A0A0P7TYM7	TUBB4B	tubulin beta 4B class IVb	0.711239	0.399247	71.98
A0A060XKB2	MATR3	matrin 3	0.715603	-0.396764	64.73
A0A087YMX5	GGT7	gamma-glutamyltransferase 7	0.715756	0.397061	36.46
A0A060WMC9	RPS6KB1	ribosomal protein S6 kinase B1	0.715901	-0.397361	122.02
A0A060X619	SULT1A1	sulfotransferase family 1A member 1	0.717123	-0.396033	274.15
Q9NZT1	CALML5	calmodulin like 5	0.718165	0.468388	53.14
A0A060VMN0	GNPDA2	glucosamine-6-phosphate deaminase 2	0.719122	-0.242419	36.29
A0A0P7XGF1	CALM1	calmodulin 1	0.727023	0.390457	46.75
F1QYU4	MRI1	methylthioribose-1-phosphate isomerase 1	0.729118	0.457148	59.36
A0A0P7V7U8	COPB1	coatomer protein complex subunit beta 1	0.729632	-0.389451	82.15
A0A0R4IKX0	MYT1L	myelin transcription factor 1 like	0.729845	0.464796	36.29
W5MTZ2	COL6A2	collagen type VI alpha 2 chain	0.729848	-0.234475	42.94
Q68DL7	C18orf63	chromosome 18 open reading frame 63	0.730338	-0.238944	45.52
P45877	PPIC	peptidylprolyl isomerase C	0.730524	0.46068	42.03
A0A0S7ET15	HUWE1	HECT, UBA and WWE domain containing 1, E3 ubiquitin protein ligase	0.731142	-0.234475	41.16
B5XBE3	SLC25A11	solute carrier family 25 member 11	0.731244	-0.238387	104.23
A0A146P7B8	TRIM27	tripartite motif containing 27	0.731826	0.46068	41.75
W5M9V6	PTPN23	protein tyrosine phosphatase, non-receptor type 23	0.731901	-0.388201	38.71
C1BK73	RAB29	RAB29, member RAS oncogene family	0.732258	-0.230635	37.99
H2VCB0	SLC12A5	solute carrier family 12 member 5	0.732408	0.457931	35.59
H2V1F4	DLGAP5	DLG associated protein 5	0.73277	-0.230185	43.94
A0A096LW77	CD2AP	CD2 associated protein	0.732999	-0.233033	34.97
A0A060X5E0	USP42	ubiquitin specific peptidase 42	0.733133	0.46068	41.49
A0A060W734	CIAPIN1	cytokine induced apoptosis inhibitor 1	0.735411	-0.228877	46.69
A0A060WNN7	BCL7A	BCL tumor suppressor 7A	0.73562	0.461044	54.57
Q4SKP4	HIST1H2BL	histone cluster 1 H2B family member l	0.736227	-0.384434	369.59
E6ZHM1	LHPP	phospholysine phosphohistidine inorganic pyrophosphate phosphatase	0.736594	-0.228258	82.33
H2MQE2	SSBP1	single stranded DNA binding protein 1	0.736863	-0.235996	59.58
A0A060VUX8	NUBP2	nucleotide binding protein 2	0.738438	-0.383536	69.38
A0A060VUW1	CLUAP1	clusterin associated protein 1	0.738704	0.384793	32.98
A0A060W5I1	PSMD6	proteasome 26S subunit, non-ATPase 6	0.739647	-0.382236	327.3
A0A060X9T6	XPO1	exportin 1	0.740371	-0.38271	50.1
A0A060W7A3	PLD3	phospholipase D family member 3	0.740673	-0.224676	258.78
A0A060XV54	TNIK	TRAF2 and NCK interacting kinase	0.740847	-0.223997	285.89
A0A087WWQ5	ARR3	arrestin 3	0.741834	-0.22662	35.2
H2U7Y4	INO80	INO80 complex subunit	0.741888	-0.225646	41.74
A0A060XPC4	ARPC4	actin related protein 2/3 complex subunit 4	0.74209	-0.226235	85.3
A0A1A7WBA3	ALDH6A1	aldehyde dehydrogenase 6 family member A1	0.742297	-0.225863	67.27
A0A087YQ26	ALDH7A1	aldehyde dehydrogenase 7 family member A1	0.742503	0.45025	71.49
W5UF59	GMPPB	GDP-mannose pyrophosphorylase B	0.742579	-0.225153	48.6
A0A1A8A8R8	CBWD1	COBW domain containing 1	0.743975	0.447339	35.37
C1BF55	LYG2	lysozyme g2	0.743988	0.446073	210.02
A0A060VVQ7	TBCEL	tubulin folding cofactor E like	0.747793	-0.379824	63.81
P17066	HSPA6	heat shock protein family A (Hsp70) member 6	0.750059	-0.218202	128.18
A0A060X509	GBP1	guanylate binding protein 1	0.754155	-0.377878	47.79
W5LQ08	SPTBN4	spectrin beta, non-erythrocytic 4	0.761255	-0.375093	83.57
A0A0P7ULT1	ESYT2	extended synaptotagmin 2	0.762177	-0.214538	40.05
A0A0N8JYU0	CDKL2	cyclin dependent kinase like 2	0.76311	-0.214622	40.72
A0A060Y6F8	DPP7	dipeptidyl peptidase 7	0.764738	-0.212955	131.37
A0A1A8FLS7	KANK4	KN motif and ankyrin repeat domains 4	0.766191	-0.211651	35.85
A0A060WZF7	GRHPR	glyoxylate and hydroxypyruvate reductase	0.7723	-0.208878	93.99
W5MB58	PSMD1	proteasome 26S subunit, non-ATPase 1	0.778463	-0.367488	729.55
C1BI02	PYCARD	PYD and CARD domain containing	0.779361	-0.366607	383.88
W5MPJ6	RFXAP	regulatory factor X associated protein	0.780103	-0.36675	40.81
A0A060WSZ7	XPO7	exportin 7	0.781032	-0.368166	173.81
G3NC34	EEF1A1	eukaryotic translation elongation factor 1 alpha 1	0.781064	-0.367828	687.06
A0A0P7UEV9	ACTN1	actinin alpha 1	0.781196	-0.204798	127.66
A0A146YGT3	SLC25A1	solute carrier family 25 member 1	0.781331	0.369084	57.05
C1BYC7	LSM1	LSM1 homolog, mRNA degradation associated	0.781654	-0.205624	218.44
A0A060VZV3	TMEM43	transmembrane protein 43	0.781846	0.365333	73.68
W5KDS9	UROS	uroporphyrinogen III synthase	0.78194	-0.20524	54.61
A0A060XGV2	GCSH	glycine cleavage system protein H	0.782004	-0.204286	109.89
A0A060X623	QARS	glutaminyl-tRNA synthetase	0.787306	0.363648	30.85
A0A060Y6B3	APEH	acylaminoacyl-peptide hydrolase	0.788709	-0.202009	57.66
A0A146YFG8	CFAP157	cilia and flagella associated protein 157	0.790094	-0.200422	41.17
A0A060W7L0	RPLP0	ribosomal protein lateral stalk subunit P0	0.791508	-0.36228	307.34
A0A1A8BJ51	TUFM	Tu translation elongation factor, mitochondrial	0.794036	-0.360673	50.73
W5MEQ0	GALNT13	polypeptide N-acetylgalactosaminyltransferase 13	0.794164	-0.194476	40.36
W5LVK2	EXTL2	exostosin like glycosyltransferase 2	0.794356	0.35799	31.95
A0A1A8DQR9	PPIF	peptidylprolyl isomerase F	0.794733	0.360829	64.83
A0A1A8B4X4	TRAP1	TNF receptor associated protein 1	0.795118	-0.359753	93.98
Q4RGC2	MAMDC2	MAM domain containing 2	0.795665	0.35799	33.93
O95416	SOX14	SRY-box 14	0.796649	-0.194476	55.43
A0A060WDP5	PSMA3	proteasome subunit alpha 3	0.796949	0.418879	59.9
I3JDD2	EFEMP2	EGF containing fibulin extracellular matrix protein 2	0.796978	0.35799	31.95
W5N4W5	DNAH5	dynein axonemal heavy chain 5	0.797864	0.418346	38.23
W8GV68	HSPA1L	heat shock protein family A (Hsp70) member 1 like	0.79787	-0.197268	258.06
C6GJC0	SOX2	SRY-box 2	0.797898	-0.194476	37.99
A0A146P527	PPP2R2B	protein phosphatase 2 regulatory subunit Bbeta	0.798092	0.356417	56.5
A0A0P7X379	USH2A	usherin	0.798295	0.35799	33.93
A0A060Y0S7	PPIA	peptidylprolyl isomerase A	0.799951	-0.195516	53.84
A0A0P7UVN7	CCDC113	coiled-coil domain containing 113	0.800407	-0.194476	37.94
A0A060W8M4	TM7SF2	transmembrane 7 superfamily member 2	0.801212	0.420915	36.15
A0A0P7TX13	RINT1	RAD50 interactor 1	0.801668	-0.194476	38.02
A0A0P7V4C2	PPM1D	protein phosphatase, Mg2+/Mn2+ dependent 1D	0.802839	-0.354273	39.66
E3TFL9	H2AFY	H2A histone family member Y	0.805783	0.351934	137.24
A0A060Y445	GPS1	G protein pathway suppressor 1	0.807535	-0.347981	43.1
A0A060ZDL1	SQOR	sulfide quinone oxidoreductase	0.807572	0.348609	42.43
A8MUA9	SUMO3	small ubiquitin-like modifier 3	0.808027	-0.189528	280.65
A0A060X2Z9	EIF3G	eukaryotic translation initiation factor 3 subunit G	0.808189	-0.348137	120.77
W5MAN5	USP28	ubiquitin specific peptidase 28	0.808955	-0.345409	32.92
W5KZ99	CYP3A4	cytochrome P450 family 3 subfamily A member 4	0.809289	-0.340623	39.53
H3C2P4	CDC42EP2	CDC42 effector protein 2	0.809311	0.339686	40.08
H3CLM6	P4HA3	prolyl 4-hydroxylase subunit alpha 3	0.809712	-0.338966	32.84
A0A0F8AHS9	PFN2	profilin 2	0.809774	-0.344259	47.42
Q4S1L5	MYO3A	myosin IIIA	0.810129	0.346385	30.94
A0A0F8BWM5	TLR5	toll like receptor 5	0.810229	-0.345409	35.15
A0A060W8B4	PRDX5	peroxiredoxin 5	0.810348	-0.343487	204.46
A0A1A8I788	PIP4K2C	phosphatidylinositol-5-phosphate 4-kinase type 2 gamma	0.810765	-0.334703	55.5
A0A060VND1	NCL	nucleolin	0.810948	-0.338966	73.28
H2M9R3	H2AFZ	H2A histone family member Z	0.810953	-0.332524	492.36
M4A392	FGD6	FYVE, RhoGEF and PH domain containing 6	0.811519	0.333293	41.45
A0A060XMQ3	U2AF2	U2 small nuclear RNA auxiliary factor 2	0.811737	-0.333542	164.54
A0A060X7G6	AK2	adenylate kinase 2	0.811793	0.333833	133.13
A0A060VMR5	ATXN3	ataxin 3	0.812151	0.342096	161.67
A0A087X8R0	SUPT16H	SPT16 homolog, facilitates chromatin remodeling subunit	0.814008	-0.341007	107.28
A0A0P7V320	CGNL1	cingulin like 1	0.814286	0.336275	43.46
W5MTV7	YWHAZ	tyrosine 3-monooxygenase/tryptophan 5-monooxygenase activation protein zeta	0.815059	-0.331183	287.09
H3CVZ7	ANP32A	acidic nuclear phosphoprotein 32 family member A	0.815077	-0.330875	298.61
P17987	TCP1	t-complex 1	0.815769	-0.335287	417.27
E0ZN20	PSMB9	proteasome subunit beta 9	0.81615	-0.329392	68.19
A0A0R4IR79	EPB41L4A	erythrocyte membrane protein band 4.1 like 4A	0.816371	-0.336991	35.02
A0A060Y8R1	RPL23A	ribosomal protein L23a	0.816555	-0.328083	145.14
M4A6A4	E2F6	E2F transcription factor 6	0.816888	-0.328602	37.82
A0A060XIZ4	HNRNPA1	heterogeneous nuclear ribonucleoprotein A1	0.817153	-0.328233	281.41
G3PV15	ZYG11B	zyg-11 family member B, cell cycle regulator	0.818905	0.32122	38.4
A0A060YK27	SYTL2	synaptotagmin like 2	0.819228	-0.184644	83.88
A0A060X4D0	RPL35A	ribosomal protein L35a	0.820354	-0.320555	61.62
H2S4I4	ELL	elongation factor for RNA polymerase II	0.820611	0.323458	37.15
A0A060X6X9	LCMT1	leucine carboxyl methyltransferase 1	0.820639	0.32137	59.93
A0A0P7WQ60	ARHGEF7	Rho guanine nucleotide exchange factor 7	0.820844	0.321614	38.7
I3JU08	PRF1	perforin 1	0.820854	-0.319837	30.65
A0A060W910	CPNE3	copine 3	0.820968	0.323069	46.75
A0A060WQA0	MMS19	MMS19 homolog, cytosolic iron-sulfur assembly component	0.82113	-0.325722	42.74
Q64HX6	CSTB	cystatin B	0.82131	-0.319425	163.57
A0A1A7XR43	NAA80	N(alpha)-acetyltransferase 80, NatH catalytic subunit	0.822012	-0.319837	33.57
I3JFF0	DTL	denticleless E3 ubiquitin protein ligase homolog	0.822267	0.323636	32.9
W5UEI2	NUCKS1	nuclear casein kinase and cyclin dependent kinase substrate 1	0.822588	-0.318805	33.62
A0A060XH69	COPS3	COP9 signalosome subunit 3	0.823377	-0.323954	69.08
A0A060WTA5	RPS4X	ribosomal protein S4 X-linked	0.823763	-0.324757	120.47
A0A060Y6M1	NPEPL1	aminopeptidase like 1	0.825295	-0.182554	627.73
X1WDK0	MAPT	microtubule associated protein tau	0.825484	-0.181285	41.36
A0A060X5H5	PSMD3	proteasome 26S subunit, non-ATPase 3	0.827226	-0.317034	495.29
A0A1A8LGD2	UBA1	ubiquitin like modifier activating enzyme 1	0.827943	-0.181298	42.07
A0A060WNE3	PTBP2	polypyrimidine tract binding protein 2	0.828357	-0.314104	142.09
A0A060XI89	KPNA4	karyopherin subunit alpha 4	0.828611	-0.316387	199.19
D6PVU4	TECTA	tectorin alpha	0.828623	-0.314621	30.96
A0A0P7VKZ6	HDAC5	histone deacetylase 5	0.829065	0.315389	31.57
G3N860	NECAP2	NECAP endocytosis associated 2	0.829685	-0.311723	30.45
H2MC18	ODF2	outer dense fiber of sperm tails 2	0.830216	0.309269	36.06
A0A087X4B3	HPRT1	hypoxanthine phosphoribosyltransferase 1	0.831196	-0.17746	334.77
A0A060XR06	CCDC57	coiled-coil domain containing 57	0.831342	0.309269	31.36
Q6NZ06	ILF2	interleukin enhancer binding factor 2	0.831365	-0.308685	227.46
A0A087YGH8	PIWIL1	piwi like RNA-mediated gene silencing 1	0.831886	0.306249	39.42
A0A060ZFH7	HYAL4	hyaluronoglucosaminidase 4	0.832357	-0.310458	30.9
A0A0F8AVH1	NNT	nicotinamide nucleotide transhydrogenase	0.832696	0.308055	34.92
A0A060WD49	LMNB1	lamin B1	0.832712	-0.178004	70.88
A0A060WB48	NUP43	nucleoporin 43	0.832922	-0.30398	51.93
A0A060YES1	DDX19B	DEAD-box helicase 19B	0.832952	-0.306262	164.14
A0A0F8CE61	DIP2B	disco interacting protein 2 homolog B	0.832957	0.307699	30.44
A0A060ZFS0	BCCIP	BRCA2 and CDKN1A interacting protein	0.833064	-0.304229	38.69
A0A060XCA4	PIK3R1	phosphoinositide-3-kinase regulatory subunit 1	0.833604	0.309269	30.44
G3Q8K4	ANKS1B	ankyrin repeat and sterile alpha motif domain containing 1B	0.833718	-0.304918	31.75
A0A060WGC8	SUB1	SUB1 homolog, transcriptional regulator	0.834264	0.29518	59.23
W5N763	PAQR9	progestin and adipoQ receptor family member 9	0.834268	-0.294622	34.37
A0A060VZ90	MYH9	myosin heavy chain 9	0.834594	-0.304979	81.76
A0A060X4B8	DEK	DEK proto-oncogene	0.83474	0.309269	71.08
H2URZ5	HIST1H4C	histone cluster 1 H4 family member c	0.835037	-0.290001	1707.38
A0A060W970	SRSF3	serine and arginine rich splicing factor 3	0.835271	-0.302804	35.51
G3Q9H3	SYNE1	spectrin repeat containing nuclear envelope protein 1	0.835333	-0.309408	31.09
C1BG55	TMEM14C	transmembrane protein 14C	0.835662	0.304991	196.77
K0BUQ7	HSP90AB1	heat shock protein 90 alpha family class B member 1	0.835847	-0.290062	1038.51
H2MAQ4	PLEKHA5	pleckstrin homology domain containing A5	0.836103	0.296094	31.77
A0A060Z031	EIF2B2	eukaryotic translation initiation factor 2B subunit beta	0.836107	-0.290269	43.09
H2RKK3	ABHD15	abhydrolase domain containing 15	0.836228	0.285591	34.05
A0A0P7VIR0	HIST1H4A	histone cluster 1 H4 family member a	0.836524	-0.285241	1268.75
A0A060VVL3	EIF3C	eukaryotic translation initiation factor 3 subunit C	0.836542	-0.29654	310.67
A0A060VM58	DNAJA2	DnaJ heat shock protein family (Hsp40) member A2	0.83659	-0.299907	40.06
A0A146ZXY6	ZNF804A	zinc finger protein 804A	0.836895	-0.291164	30.67
A0A076U5J6	TUBA3C	tubulin alpha 3c	0.836969	-0.289217	729.35
A0A1A8AGN0	EHD1	EH domain containing 1	0.836998	-0.302074	39.04
A0A1A7XX70	SENP7	SUMO specific peptidase 7	0.837253	0.285591	35.1
I3JDU8	HADHB	hydroxyacyl-CoA dehydrogenase trifunctional multienzyme complex subunit beta	0.837419	-0.295472	167.57
A0A060W964	SQSTM1	sequestosome 1	0.837439	-0.301106	73.68
A0A060WNL8	CAPNS1	calpain small subunit 1	0.83762	-0.300775	137.94
H2RW50	HIST1H4K	histone cluster 1 H4 family member k	0.837728	-0.301601	1842.81
A0A0F8AMT8	ASNS	asparagine synthetase (glutamine-hydrolyzing)	0.83774	-0.298197	37.71
A0A060W9V3	EIF4A1	eukaryotic translation initiation factor 4A1	0.837771	-0.291763	696.8
A0A1A8AMI8	SLC16A13	solute carrier family 16 member 13	0.837827	0.287074	34.46
A0A0S7MC35	FBXO33	F-box protein 33	0.837947	-0.291164	30.77
A0A060W2S4	RHOA	ras homolog family member A	0.838376	-0.298879	40.31
A0A0P7UWC8	TTC3	tetratricopeptide repeat domain 3	0.838426	-0.293257	34.15
F1R598	KMT2C	lysine methyltransferase 2C	0.838711	-0.287114	31.79
A0A0N8JW69	THEMIS2	thymocyte selection associated family member 2	0.839003	-0.291164	30.67
M0R1K3	PAFAH1B3	platelet activating factor acetylhydrolase 1b catalytic subunit 3	0.840532	-0.172465	37.62
A4IG88	PPP1R15B	protein phosphatase 1 regulatory subunit 15B	0.841607	0.269495	30.58
A0A0P7Z324	RACK1	receptor for activated C kinase 1	0.841693	0.281973	138.17
I3KEV3	PDIA3	protein disulfide isomerase family A member 3	0.841777	-0.172465	37.62
A0A060WQX1	NMI	N-myc and STAT interactor	0.841844	-0.273904	55.95
W5MI62	D2HGDH	D-2-hydroxyglutarate dehydrogenase	0.841886	0.270992	46.41
C1JC99	APOB	apolipoprotein B	0.841916	-0.173037	37.78
A0A087XDV0	RUNX3	runt related transcription factor 3	0.842192	-0.282653	45.5
A0A146WRG5	TTLL7	tubulin tyrosine ligase like 7	0.842574	0.269495	30.69
M4ABB9	nitr9		0.842859	0.270992	46.41
A0A087Y0F3	GALNT7	polypeptide N-acetylgalactosaminyltransferase 7	0.843092	0.271456	30.77
A0A146ZCQ4	HIST1H2BJ	histone cluster 1 H2B family member j	0.843454	-0.283134	420.24
C1BHM5	RARRES3	retinoic acid receptor responder 3	0.843537	-0.271599	684.39
A0A060Z114	SNCG	synuclein gamma	0.843764	-0.170172	407.88
G3NDR1	ADAT3	adenosine deaminase, tRNA specific 3	0.843835	0.270992	35.8
A0A060XLC6	VRK1	vaccinia related kinase 1	0.843963	-0.274928	171.01
A0A060X656	CMPK2	cytidine/uridine monophosphate kinase 2	0.844005	-0.278662	345.88
A0A060W1A9	CCT6A	chaperonin containing TCP1 subunit 6A	0.844309	-0.271656	441.24
A0A0R4IRU2	MYT1	myelin transcription factor 1	0.844515	0.274515	32.04
H2M287	RPS27	ribosomal protein S27	0.844862	-0.272564	63.81
A0A0P7VYA4	PCNA	proliferating cell nuclear antigen	0.845086	-0.168348	107.09
Q16778	HIST2H2BE	histone cluster 2 H2B family member e	0.845469	-0.27962	1260.77
E7EQB2	LTF	lactotransferrin	0.84556	-0.168533	141.87
A0A1A8HLB9	HIF3A	hypoxia inducible factor 3 subunit alpha	0.846628	-0.276621	46.78
A0A060WSR7	CLIC2	chloride intracellular channel 2	0.846878	-0.280059	256.2
A0A060YT52	PSMA2	proteasome subunit alpha 2	0.847219	-0.169032	619.61
A0A060X3T0	CPNE1	copine 1	0.847412	-0.280188	592.44
H2LL95	ANK3	ankyrin 3	0.84742	0.275339	57.14
A0A147A2T3	PNKD	paroxysmal nonkinesigenic dyskinesia	0.847638	-0.276621	32.34
A0A060W1C4	EIF3A	eukaryotic translation initiation factor 3 subunit A	0.847897	-0.27709	340.63
A0A060WV20	EIF4G1	eukaryotic translation initiation factor 4 gamma 1	0.848201	0.275399	46.74
A0A060XPR2	PLCG1	phospholipase C gamma 1	0.848311	-0.263767	174.37
C0H907	LARS	leucyl-tRNA synthetase	0.848633	-0.263419	290.51
A0A087Y2F7	COTL1	coactosin like F-actin binding protein 1	0.848649	-0.276621	32.34
U3JA80	SRSF2	serine and arginine rich splicing factor 2	0.849127	-0.264325	32.41
A0A0R4ICF1	PRPF39	pre-mRNA processing factor 39	0.849456	-0.263976	82
A0A087YA97	DYNLRB1	dynein light chain roadblock-type 1	0.850001	-0.265655	54.93
G3P8U1	RBM5	RNA binding motif protein 5	0.850088	-0.264325	32.38
H3C6H5	MARCH7	membrane associated ring-CH-type finger 7	0.850818	-0.26622	38.13
A0A060XAR3	LRRC59	leucine rich repeat containing 59	0.851052	-0.264325	30.98
Q8IY92	SLX4	SLX4 structure-specific endonuclease subunit	0.85111	-0.264571	30.59
C1BXK6	EEF1D	eukaryotic translation elongation factor 1 delta	0.851998	0.260949	122.49
Q5VX84	PARP1	poly(ADP-ribose) polymerase 1	0.852164	-0.165729	36.49
A0A060WRG5	EIF3K	eukaryotic translation initiation factor 3 subunit K	0.852565	-0.261055	120.56
A0A060WB82	RPL28	ribosomal protein L28	0.8526	-0.259235	104.57
A0A087XXA0	RPS3A	ribosomal protein S3A	0.853445	-0.25978	410.72
A0A0S7L205	TJP3	tight junction protein 3	0.853483	0.261065	65.04
H2SIM1	SLC22A23	solute carrier family 22 member 23	0.853681	-0.260233	30.41
A0A060WYC3	CTSA	cathepsin A	0.857044	-0.163647	219.99
A0A060Y8N0	PRORSD1P	prolyl-tRNA synthetase associated domain containing 1, pseudogene	0.85715	-0.256964	46.36
J3KTG5	NARF	nuclear prelamin A recognition factor	0.857573	0.385931	36.25
C0H9R4	FLOT1	flotillin 1	0.858007	0.256989	132.61
H2M3L7	TARSL2	threonyl-tRNA synthetase like 2	0.858571	0.388075	34.67
G3PKK0	TMEM131	transmembrane protein 131	0.858796	0.385931	35.34
A0A0P7WFQ4	MAPK4	mitogen-activated protein kinase 4	0.858829	-0.25625	42.01
A0A0F8AIJ5	TUBB3	tubulin beta 3 class III	0.858854	-0.254698	687.87
A0A060X3Q6	IARS2	isoleucyl-tRNA synthetase 2, mitochondrial	0.859523	-0.161252	56.78
G8JCI4	TPM4	tropomyosin 4	0.860268	-0.16137	60.1
A0A060YXC0	RNMT	RNA guanine-7 methyltransferase	0.860714	-0.160664	149.29
A0A060XWZ4	CREG1	cellular repressor of E1A stimulated genes 1	0.861127	0.253822	92.24
A0A0E9X832	PFDN6	prefoldin subunit 6	0.861178	-0.158173	85.49
A0A060VYR6	HDDC2	HD domain containing 2	0.861309	0.384132	63.8
A0A060XKG1	PHYKPL	5-phosphohydroxy-L-lysine phospho-lyase	0.861406	-0.158414	384.4
A0A0F8CGP2	STAB2	stabilin 2	0.861516	-0.248859	32.81
A0A060X9Q5	NAMPT	nicotinamide phosphoribosyltransferase	0.861687	-0.15894	72.31
A0A146WNB8	PAICS	phosphoribosylaminoimidazole carboxylase and phosphoribosylaminoimidazolesuccinocarboxamide synthase	0.862003	-0.249743	84.84
A0A0F8AJZ9	CAMK2A	calcium/calmodulin dependent protein kinase II alpha	0.862133	-0.253291	280.18
A0A060Y4G5	HSP90B1	heat shock protein 90 beta family member 1	0.862318	-0.252983	557.74
B5RI36	ATP5F1B	ATP synthase F1 subunit beta	0.863328	-0.252195	1757.7
A0A060XI09	SKI	SKI proto-oncogene	0.863358	-0.251161	32.49
G3PVS5	MYO7B	myosin VIIB	0.863604	-0.251606	33.94
A0A060VZ45	TXNRD3	thioredoxin reductase 3	0.864298	-0.251161	214.69
A0A060W3T7	BPNT1	3'(2'), 5'-bisphosphate nucleotidase 1	0.865257	-0.246309	52.73
A0A060XWZ9	RPS7	ribosomal protein S7	0.865443	-0.246004	250.27
A0A146X9M1	PPP1CB	protein phosphatase 1 catalytic subunit beta	0.866406	-0.245486	185.55
Q13185	CBX3	chromobox 3	0.86648	-0.1557	175.49
A0A1A7XTZ2	CPVL	carboxypeptidase, vitellogenic like	0.867023	-0.155272	61.8
C0H5V2	TRIM25	tripartite motif containing 25	0.867126	-0.24377	167.87
A0A060YAV7	PEPD	peptidase D	0.872559	0.379031	56.87
A0A060VPS4	EPHX1	epoxide hydrolase 1	0.873333	0.239538	93.71
B9EPL4	TMSB4X	thymosin beta 4 X-linked	0.873348	0.378248	48.4
A0A060WDA4	ACTR3	ARP3 actin related protein 3 homolog	0.874347	-0.152905	93.57
H2LFJ3	MRPS27	mitochondrial ribosomal protein S27	0.875954	0.238061	32.05
A0A060VMT6	KLC1	kinesin light chain 1	0.876393	0.375444	36.61
A0A060XGK1	PSMA7	proteasome subunit alpha 7	0.877441	-0.149498	188.04
H0YBN1	LAPTM4B	lysosomal protein transmembrane 4 beta	0.880019	-0.147696	35.46
A0A1A7X2U2	TSPAN9	tetraspanin 9	0.88071	-0.235744	34.62
A0A0S7I3L7	TICRR	TOPBP1 interacting checkpoint and replication regulator	0.881231	-0.147696	47.13
W5LX05	COL7A1	collagen type VII alpha 1 chain	0.881465	-0.233276	39.99
H2L9W0	CLIC4	chloride intracellular channel 4	0.881876	-0.147834	107.58
H2RMC0	KPNB1	karyopherin subunit beta 1	0.881934	-0.235156	563.71
A0A060X350	TMEM256	transmembrane protein 256	0.882207	0.23257	54
W5N0D1	EFTUD2	elongation factor Tu GTP binding domain containing 2	0.882273	-0.234811	132.43
W5UTR1	AK1	adenylate kinase 1	0.882661	0.228704	32.24
M1H6G2	GPX1	glutathione peroxidase 1	0.882905	-0.232628	148.5
A0A087X883	CLIC1	chloride intracellular channel 1	0.883094	-0.147834	72.17
W5LND4	GOLGB1	golgin B1	0.883555	0.228704	45.22
P62191	PSMC1	proteasome 26S subunit, ATPase 1	0.884486	-0.230939	177.26
A0A060X9A4	CCT5	chaperonin containing TCP1 subunit 5	0.884497	-0.227697	602.34
A0A060Z0S2	DHFR	dihydrofolate reductase	0.885349	0.228704	33.72
A0A146QXH6	GZF1	GDNF inducible zinc finger protein 1	0.885952	0.228786	30.79
I6PSH1	MT-CO1	mitochondrially encoded cytochrome c oxidase I	0.888187	0.368474	78.78
H2T7G0	REXO2	RNA exonuclease 2	0.888242	-0.229152	32.68
A0A060W9V0	GSTA3	glutathione S-transferase alpha 3	0.888743	-0.229514	38.92
A0A060WM76	EML2	echinoderm microtubule associated protein like 2	0.888821	-0.142338	1207.26
C1BZK0	NAGK	N-acetylglucosamine kinase	0.88892	0.229215	45.3
A0A0F8AMX3	RNF217	ring finger protein 217	0.891823	0.368474	46.32
B5X3B8	ACAT1	acetyl-CoA acetyltransferase 1	0.89207	0.224601	40.58
H3C5G3	EDRF1	erythroid differentiation regulatory factor 1	0.892548	-0.140558	35.54
Q5TYZ5	CAND1	cullin associated and neddylation dissociated 1	0.892806	-0.224646	430.27
C1BGV9	EIF3H	eukaryotic translation initiation factor 3 subunit H	0.894186	-0.223517	87.47
B5X0W3	HNRNPK	heterogeneous nuclear ribonucleoprotein K	0.897608	0.220333	163.11
Q8AXA2	UBC	ubiquitin C	0.897621	-0.222317	406.51
A0A060XTE2	EIF5A	eukaryotic translation initiation factor 5A	0.898236	-0.220903	112.45
A0A060WL10	PSMD12	proteasome 26S subunit, non-ATPase 12	0.901738	-0.21894	187.98
F1Q777	MYO7A	myosin VIIA	0.903697	-0.215918	36.67
A0A087YPB6	ATP6V0A2	ATPase H+ transporting V0 subunit a2	0.903785	0.173912	47.2
A0A060W4W2	PPP3CA	protein phosphatase 3 catalytic subunit alpha	0.903831	0.217615	66.02
W5LLQ6	ENDOU	endonuclease, poly(U) specific	0.903986	-0.177056	30.35
A0A0N8K303	HSP90AA1	heat shock protein 90 alpha family class A member 1	0.903986	-0.21782	172.62
A0A060ZBT0	GLRX3	glutaredoxin 3	0.904017	-0.175442	77.39
A0A1A8FUH0	ACIN1	apoptotic chromatin condensation inducer 1	0.904178	0.174936	31.59
A0A147AL36	METTL27	methyltransferase like 27	0.904502	-0.175068	43.21
A0A0P7UHG7	ASNA1	arsA arsenite transporter, ATP-binding, homolog 1 (bacterial)	0.904769	0.17453	89.91
A0A146MM45	RBM12	RNA binding motif protein 12	0.905047	-0.215048	34.25
A0A060VTI6	KIAA1211L	KIAA1211 like	0.905191	-0.17326	32.4
W5LGC5	TRAF3IP1	TRAF3 interacting protein 1	0.905498	0.36078	39.54
A0A087XSB3	USP7	ubiquitin specific peptidase 7	0.905728	-0.214364	57.59
Q0H909	NUP93	nucleoporin 93	0.905942	0.214552	237.81
W5U7C7	HSPA4	heat shock protein family A (Hsp70) member 4	0.906058	0.172314	76.29
F1QFR5	DNASE1L3	deoxyribonuclease 1 like 3	0.906292	-0.177056	33.94
I3IX16	SPTB	spectrin beta, erythrocytic	0.906332	0.175665	842.19
A0A060YW14	ADRM1	adhesion regulating molecule 1	0.906502	-0.196671	74.35
A0A0F8B6A5	MARF1	meiosis regulator and mRNA stability factor 1	0.906641	-0.199502	35.14
A0A060YN60	LAMC2	laminin subunit gamma 2	0.907298	0.198355	36.42
Q4RRX3	CREBRF	CREB3 regulatory factor	0.90734	0.197147	36.34
A0A0R4IFL5	PSMD2	proteasome 26S subunit, non-ATPase 2	0.907463	-0.198548	313.02
A0A096MGL3	SPATA20	spermatogenesis associated 20	0.907482	-0.199502	31.2
A0A0N8JY00	DNAH10	dynein axonemal heavy chain 10	0.907836	-0.177056	30.88
W5KLF1	LIG4	DNA ligase 4	0.908042	0.199823	32.45
A7X9Y4	ACTC1	actin, alpha, cardiac muscle 1	0.908082	0.197173	124.34
A0A087XGI0	CNTN1	contactin 1	0.908323	-0.199502	33.3
W5MVJ0	CEP250	centrosomal protein 250	0.908389	-0.190664	41.17
A0A060VYL5	RPS18	ribosomal protein S18	0.908592	-0.197266	211
Q08C74	FAM213A	family with sequence similarity 213 member A	0.908886	0.199823	30.83
A0A060XHM4	OLA1	Obg like ATPase 1	0.909	-0.197389	289.37
Q5DW61	CCT8	chaperonin containing TCP1 subunit 8	0.909058	-0.20122	530.14
E0R838	RPSA	ribosomal protein SA	0.909201	-0.170682	898.24
Q4U0U0	ACAA1	acetyl-CoA acyltransferase 1	0.909204	-0.190664	31.7
A0A146R1J7	CXADR	CXADR, Ig-like cell adhesion molecule	0.909231	0.16976	38.11
A0A087YG60	ACE2	angiotensin I converting enzyme 2	0.909385	-0.177056	31.7
G3Q9Y8	CLTC	clathrin heavy chain	0.909414	-0.17751	1416.97
A0A060XGS0	MAP3K4	mitogen-activated protein kinase kinase kinase 4	0.909516	0.199884	31.09
H2VDA4	ITCH	itchy E3 ubiquitin protein ligase	0.909649	-0.133798	35.53
A0A060Y038	COPG1	coatomer protein complex subunit gamma 1	0.909962	-0.169768	89.45
P29590	PML	promyelocytic leukemia	0.910021	-0.190664	35.63
A0A060YKT6	CLEC4E	C-type lectin domain family 4 member E	0.910162	-0.177056	36.3
A0A0S7FDZ7	ANK1	ankyrin 1	0.910181	0.201384	308.53
W5LWW0	BTG4	BTG anti-proliferation factor 4	0.910216	-0.169919	34.12
A0A060VYY5	LDHB	lactate dehydrogenase B	0.910314	-0.16761	100.01
A0A0P7V3J3	CHPF	chondroitin polymerizing factor	0.910324	-0.201586	40.97
A0A0F8CZL5	BCOR	BCL6 corepressor	0.910527	-0.177642	37.43
A0A060XLC4	PLAC8	placenta specific 8	0.910728	-0.211245	108.18
A0A060X622	MAP2K2	mitogen-activated protein kinase kinase 2	0.910742	-0.211488	39.68
A0A087X504	TUBB2A	tubulin beta 2A class IIa	0.910802	-0.169058	553.64
I3JKT4	CCDC136	coiled-coil domain containing 136	0.910839	-0.190664	40.03
B5X399	NUP54	nucleoporin 54	0.910851	0.199987	31.54
A0A060W525	GCLM	glutamate-cysteine ligase modifier subunit	0.910972	-0.200193	59.4
A0A060YLZ0	EPB41	erythrocyte membrane protein band 4.1	0.911329	0.167758	1810.89
W5M9K7	BRAT1	BRCA1 associated ATM activator 1	0.911595	0.202195	44.91
H2SL41	CCDC77	coiled-coil domain containing 77	0.911659	-0.190664	35.12
I3JN47	HOOK2	hook microtubule tethering protein 2	0.911684	-0.168107	33.23
A0A060XGL3	GDI2	GDP dissociation inhibitor 2	0.91172	-0.177751	272.67
A0A060X045	FKBP4	FK506 binding protein 4	0.911864	-0.187529	44.41
W5KLI0	SLC6A11	solute carrier family 6 member 11	0.912453	0.202195	30.79
W5NJN9	NDUFAF7	NADH:ubiquinone oxidoreductase complex assembly factor 7	0.912484	-0.177757	34.6
B5X0W0	PPP1CA	protein phosphatase 1 catalytic subunit alpha	0.912764	-0.132464	193.08
A0A1A8EQ04	ZNF436	zinc finger protein 436	0.913303	-0.190664	31.7
W5NK93	PHF3	PHD finger protein 3	0.91369	-0.186526	45.37
G3PEY5	GOLGA5	golgin A5	0.913836	-0.207915	33.14
Q3ZCM7	TUBB8	tubulin beta 8 class VIII	0.913964	-0.178015	353.27
O75582	RPS6KA5	ribosomal protein S6 kinase A5	0.913974	0.158123	32.85
A0A060XVS8	LGALS9	galectin 9	0.914164	0.202441	198.55
A0A087Y0P1	PRIM2	DNA primase subunit 2	0.914175	0.202195	30.69
A0A060YKB1	RPS26	ribosomal protein S26	0.91462	-0.159953	36.84
A0A060W8Y4	CSE1L	chromosome segregation 1 like	0.914644	-0.161529	436.46
H7C1M3	MMP8	matrix metallopeptidase 8	0.914706	0.158123	33.94
A0A060WWT2	TMCO6	transmembrane and coiled-coil domains 6	0.914718	-0.207915	40.06
H3D7M1	TUBB6	tubulin beta 6 class V	0.914751	-0.178015	366.11
A0A060XVP4	SULT2B1	sulfotransferase family 2B member 1	0.914824	-0.161021	48.35
A0A060VU01	ILF3	interleukin enhancer binding factor 3	0.914836	0.160113	43.32
A0A060WMF8	MTHFD1	methylenetetrahydrofolate dehydrogenase, cyclohydrolase and formyltetrahydrofolate synthetase 1	0.91496	0.158496	49.94
A0A060XZN3	PSMD7	proteasome 26S subunit, non-ATPase 7	0.915023	-0.178168	222.18
A0A060WAU1	NOA1	nitric oxide associated 1	0.915184	0.178353	45.69
H3DM59	HACL1	2-hydroxyacyl-CoA lyase 1	0.915566	-0.162154	30.97
A0A087XIM7	VWA5B2	von Willebrand factor A domain containing 5B2	0.915617	-0.178925	30.9
A0A060WDZ5	RPL6	ribosomal protein L6	0.915672	0.156701	145.99
A0A060W0V9	RAP1GAP2	RAP1 GTPase activating protein 2	0.915715	0.157363	40.66
A0A146MIY5	NCBP3	nuclear cap binding subunit 3	0.915781	-0.190664	34.65
H2U7W6	AP1B1	adaptor related protein complex 1 subunit beta 1	0.915786	-0.162768	218.03
A0A060YJN3	NAPB	NSF attachment protein beta	0.91589	-0.203174	80.48
C1BH87	PPA1	pyrophosphatase (inorganic) 1	0.915938	0.164313	158.63
A0A146Q977	TTC38	tetratricopeptide repeat domain 38	0.916011	-0.159076	32.98
B5X2M8	CCT2	chaperonin containing TCP1 subunit 2	0.916263	-0.164443	945.9
A0A060XY84	HNRNPH1	heterogeneous nuclear ribonucleoprotein H1	0.916273	-0.162847	220.78
A0A0S7MHM9	MYO10	myosin X	0.916609	-0.190664	40.03
P16104	H2AFX	H2A histone family member X	0.91667	0.162954	790.59
W5L023	PRDM8	PR/SET domain 8	0.916693	0.179309	33.25
A0A146S1Z5	DPP10	dipeptidyl peptidase like 10	0.916768	-0.192291	35.59
A0A087WUT0	MYEF2	myelin expression factor 2	0.916895	-0.184179	91.99
A0A060XW75	SEPHS1	selenophosphate synthetase 1	0.917037	-0.179675	494.65
A0A060XHR3	EIF5	eukaryotic translation initiation factor 5	0.917102	-0.191717	195.89
A0A060YC09	UBE2L3	ubiquitin conjugating enzyme E2 L3	0.917218	-0.163015	146.77
A0A060X7A0	ADD2	adducin 2	0.917231	0.206476	94.89
A0A0F8CWR3	AIFM3	apoptosis inducing factor, mitochondria associated 3	0.917251	0.191435	31.28
Q4T605	AARS	alanyl-tRNA synthetase	0.917308	-0.190941	76.11
H2UPC1	PNPLA2	patatin like phospholipase domain containing 2	0.917603	-0.179977	33.91
A0A060Z935	VEGFC	vascular endothelial growth factor C	0.917604	-0.192291	40.15
A0A060YAY2	RPL23	ribosomal protein L23	0.917616	-0.204158	187.09
A0A060XZ88	NARS	asparaginyl-tRNA synthetase	0.917623	-0.184911	68.86
A0A0P7W7Y6	SERPINA10	serpin family A member 10	0.917634	0.356107	38.32
P00761	PRSS1	serine protease 1	0.917966	0.181983	119.84
W8W0Y8	GPX2	glutathione peroxidase 2	0.918122	-0.154597	719.73
A0A1A7ZVL5	FAM13A	family with sequence similarity 13 member A	0.918402	-0.179977	38.36
A0A060Y771	NAP1L1	nucleosome assembly protein 1 like 1	0.918491	0.183478	94.89
A0A146NY67	TEX26	testis expressed 26	0.918822	0.180558	30.47
A0A0P7V222	HNRNPAB	heterogeneous nuclear ribonucleoprotein A/B	0.918837	0.20529	40.32
A0A0S7MHL9	SYBU	syntabulin	0.919203	-0.179977	33.91
A0A1A7X5G6	ATG4C	autophagy related 4C cysteine peptidase	0.919382	0.182983	34.37
A0A0S7L7J2	TRIOBP	TRIO and F-actin binding protein	0.919407	0.204639	31.83
M9ZLC5	VCPIP1	valosin containing protein interacting protein 1	0.919534	0.352737	39.53
A0A060WVT2	KCTD3	potassium channel tetramerization domain containing 3	0.919625	0.180558	31.78
G3QBM4	BUD13	BUD13 homolog	0.919861	-0.152039	33.95
A0A060XU67	CYCS	cytochrome c, somatic	0.920046	0.152656	71.28
Q8QGJ4	HMGCL	3-hydroxy-3-methylglutaryl-CoA lyase	0.920462	-0.145821	33.68
A0A060W9D0	PLEC	plectin	0.920587	-0.152039	32.78
E9PE96	PCLO	piccolo presynaptic cytomatrix protein	0.920739	0.352737	40.8
B5X0X6	SDHA	succinate dehydrogenase complex flavoprotein subunit A	0.920746	-0.126757	112.63
A0A060WP18	CCNL2	cyclin L2	0.92101	-0.152133	31.52
A0A075B6F5	MYO18B	myosin XVIIIB	0.921173	-0.145821	32.64
A0A1A7WNP6	GALNT6	polypeptide N-acetylgalactosaminyltransferase 6	0.921509	0.150857	31.32
F1C708	PSMB7	proteasome subunit beta 7	0.921531	-0.128605	51.3
W5N1Z9	NIN	ninein	0.921668	-0.126245	41.96
W5KUN8	LARS2	leucyl-tRNA synthetase 2, mitochondrial	0.921701	0.151022	30.38
A0A060WIJ2	PPP1CC	protein phosphatase 1 catalytic subunit gamma	0.921705	-0.149227	303.98
W5NJ99	NINL	ninein like	0.92176	-0.13043	37.74
A0A060XUA7	CASP8	caspase 8	0.921821	-0.148744	53.56
V5LVI3	NOS1	nitric oxide synthase 1	0.921837	-0.146282	35.03
Q4RFV9	AHNAK	AHNAK nucleoprotein	0.921912	0.128637	34.89
A0A060WF02	ARRDC3	arrestin domain containing 3	0.921918	0.134097	120.53
A0A060WNZ4	MDH2	malate dehydrogenase 2	0.921929	-0.130593	1130.68
B5XAC1	TPT1	tumor protein, translationally-controlled 1	0.922004	-0.128172	495.03
A0A087Y2S0	TYMP	thymidine phosphorylase	0.922109	0.353572	114.58
A0A0F8B4B3	HNRNPC	heterogeneous nuclear ribonucleoprotein C (C1/C2)	0.922414	-0.149231	65.35
W5MUB9	LAD1	ladinin 1	0.922471	-0.134359	39.92
A0A060YLL3	FRK	fyn related Src family tyrosine kinase	0.922528	-0.148748	221.68
G3PRS5	DNAH11	dynein axonemal heavy chain 11	0.922551	-0.146282	41.17
A0A060YD11	SAMHD1	SAM and HD domain containing deoxynucleoside triphosphate triphosphohydrolase 1	0.922639	-0.149834	628.63
A0A0P7TGH5	NEUROD6	neuronal differentiation 6	0.92268	0.139358	32.43
A0A060YJA7	LBR	lamin B receptor	0.922727	0.139785	237.95
A0A060WR30	DBNL	drebrin like	0.922802	0.138657	62.2
A0A0P7X8S5	PPP1R10	protein phosphatase 1 regulatory subunit 10	0.922845	0.130953	30.66
H3DMD2	GXYLT1	glucoside xylosyltransferase 1	0.922856	-0.149318	30.52
C0H7F7	ATP5MG	ATP synthase membrane subunit g	0.922875	0.14151	35.13
H2N1S5	REST	RE1 silencing transcription factor	0.923158	-0.134359	34.18
A0A0R4I9J2	RETSAT	retinol saturase	0.923159	0.352737	39.53
E7FFZ6	SYCN	syncollin	0.923168	-0.140531	44.4
A0A0M5MSF5	MGST1	microsomal glutathione S-transferase 1	0.923496	0.140206	39.91
I3K9I7	TDRD5	tudor domain containing 5	0.923519	-0.142195	34.34
A0A075B6Z2	TRAJ56	T cell receptor alpha joining 56	0.923525	0.130953	38.01
A0A060W498	PSMD11	proteasome 26S subunit, non-ATPase 11	0.923575	-0.143066	274.46
A0A0F8AXR3	MND1	meiotic nuclear divisions 1	0.92358	-0.149318	42.76
A0A146P1E0	PSMC3	proteasome 26S subunit, ATPase 3	0.92381	-0.13503	142.29
A0A1A7WGG0	CSPG5	chondroitin sulfate proteoglycan 5	0.923846	-0.134359	31.57
A0A060WTF8	RTN4	reticulon 4	0.923984	-0.146282	75.94
A0A060WG38	PSMC6	proteasome 26S subunit, ATPase 6	0.924076	-0.12337	416.78
A0A060X9B2	TRIM35	tripartite motif containing 35	0.924226	-0.142195	34.96
F1R6C7	MYH1	myosin heavy chain 1	0.924266	-0.123742	45.28
A0A060W8Z5	CUL2	cullin 2	0.924429	-0.135493	93.62
A0A0F7J430	MRC1	mannose receptor C-type 1	0.924574	-0.140531	31.98
A0A060VZV6	RPL17	ribosomal protein L17	0.924812	-0.127044	37.22
A0A060W7M4	NCBP1	nuclear cap binding protein subunit 1	0.925022	0.132006	57.59
B5MBX2	TCN2	transcobalamin 2	0.925352	0.131462	44.49
F1RC58	BMPR1B	bone morphogenetic protein receptor type 1B	0.925498	0.123775	36.07
F2ZB48	CHIA	chitinase, acidic	0.929007	-0.123317	40.47
A0A060Z985	MAP9	microtubule associated protein 9	0.929495	0.348017	48.14
F1C7E5	RPS2	ribosomal protein S2	0.930195	0.120939	197.22
C1BFS0	BLVRB	biliverdin reductase B	0.933091	0.11521	894.25
M3ZII0	ANKRD33	ankyrin repeat domain 33	0.933205	0.115607	35.52
A0A060WAR5	PCMT1	protein-L-isoaspartate (D-aspartate) O-methyltransferase	0.933548	0.117232	88.08
A0A087YEX6	SEC13	SEC13 homolog, nuclear pore and COPII coat complex component	0.933774	-0.112819	43.83
A0A060W9L3	RPLP1	ribosomal protein lateral stalk subunit P1	0.933843	0.114096	77.39
W5MEP4	GPC1	glypican 1	0.933987	0.118612	40.9
A0A096LTT3	nitr11b		0.933995	-0.117303	30.39
M4A6Z4	DNAH1	dynein axonemal heavy chain 1	0.934057	-0.114242	31.47
A0A087X490	RPL26	ribosomal protein L26	0.934226	0.112453	39.55
A0A060WQU9	FLOT2	flotillin 2	0.934399	-0.118696	68.7
W5KU99	GALNT5	polypeptide N-acetylgalactosaminyltransferase 5	0.934507	0.344207	38.9
A0A060WB44	CDV3	CDV3 homolog	0.934769	-0.118458	46.68
W5KSQ1	IL6ST	interleukin 6 signal transducer	0.934904	0.3444	39.47
A0A060WI11	CASP3	caspase 3	0.935649	-0.117957	39.01
A0A060VVG8	NUP62	nucleoporin 62	0.935915	-0.112979	62.29
H2TUC8	PTPRU	protein tyrosine phosphatase, receptor type U	0.936104	0.3444	35.47
W5LL04	MFSD2A	major facilitator superfamily domain containing 2A	0.936311	-0.104852	38.38
H3CSJ9	TRPM1	transient receptor potential cation channel subfamily M member 1	0.936833	-0.119116	44.08
W5LD51	VPS18	VPS18, CORVET/HOPS core subunit	0.936953	-0.104852	38.38
A0A146NJ20	GLUD1	glutamate dehydrogenase 1	0.937438	0.344658	54.15
A0A060WFJ6	KHDRBS1	KH RNA binding domain containing, signal transduction associated 1	0.937455	-0.105762	114.59
H0Y4R8	SP100	SP100 nuclear antigen	0.937596	-0.104852	33.46
A0A060YW48	LGALS1	galectin 1	0.937698	0.105896	151.22
W5N123	LGALS2	galectin 2	0.937787	0.108027	30.62
A0A060X148	RARS	arginyl-tRNA synthetase	0.938176	-0.105952	48.23
Q4SSR2	LRMP	lymphoid restricted membrane protein	0.938225	-0.106368	40.67
A0A146UET1	MRPL24	mitochondrial ribosomal protein L24	0.93824	-0.104852	38.18
A0A146Y7F5	PSMC4	proteasome 26S subunit, ATPase 4	0.938437	-0.108893	364.8
A0A0F8AL69	HIF1AN	hypoxia inducible factor 1 subunit alpha inhibitor	0.938438	0.108027	30.62
A0A0P7USG2	SIPA1L2	signal induced proliferation associated 1 like 2	0.938443	0.110191	32.67
A4QPE4	SPTBN2	spectrin beta, non-erythrocytic 2	0.938624	0.108181	104.11
A0A060Y3Y1	PRKAR2A	protein kinase cAMP-dependent type II regulatory subunit alpha	0.938802	-0.108988	633.24
W5LYT0	API5	apoptosis inhibitor 5	0.939073	0.107166	173.36
A0A060X2C5	CCT4	chaperonin containing TCP1 subunit 4	0.939113	-0.106937	474.75
W5KVP6	MSN	moesin	0.939333	0.337302	166.63
M4A8K4	EHD2	EH domain containing 2	0.939492	-0.116165	40.99
G3NNC4	EZR	ezrin	0.940507	0.337302	43.26
A0A0P7VDZ0	CNGB1	cyclic nucleotide gated channel beta 1	0.941422	0.102708	34.22
A0A1A8MLF0	HNRNPL	heterogeneous nuclear ribonucleoprotein L	0.941574	0.338187	36.14
A0A060WTL6	PDXK	pyridoxal kinase	0.941764	-0.112171	621.38
A0A060XW06	PSMA1	proteasome subunit alpha 1	0.941937	-0.110702	427.29
H2UIB1	SPTAN1	spectrin alpha, non-erythrocytic 1	0.942545	0.0724866	3324
A0A0P7VTS0	RPS6	ribosomal protein S6	0.942702	-0.101631	127.66
A0A0S7FVG3	COL2A1	collagen type II alpha 1 chain	0.942707	-0.101197	31.44
A0A0P7U133	PTGES2	prostaglandin E synthase 2	0.942759	0.338187	36.14
A0A060WC24	ACAA2	acetyl-CoA acyltransferase 2	0.942834	-0.0730153	172.56
H2L452	RBM15	RNA binding motif protein 15	0.942856	0.331338	40.1
W5S098	PDCD6	programmed cell death 6	0.943228	-0.0726636	40.27
A0A0S7HUC0	NOTUM	notum, palmitoleoyl-protein carboxylesterase	0.943393	-0.0730265	39.21
A0A060WME9	CNPY2	canopy FGF signaling regulator 2	0.943648	0.331427	50.08
A0A060XL37	APRT	adenine phosphoribosyltransferase	0.944296	-0.109558	65.94
A0A0S7LU63	CORO1C	coronin 1C	0.94464	0.070261	31.38
A0A060VYG2	RAB1B	RAB1B, member RAS oncogene family	0.944651	-0.0732111	197.32
C0HBQ0	UMPS	uridine monophosphate synthetase	0.944739	-0.113749	97.46
H2L8K4	RIMS1	regulating synaptic membrane exocytosis 1	0.944881	0.0987397	32.62
A0A060YF38	HDGF	heparin binding growth factor	0.945024	-0.108812	141.37
B5X124	DERA	deoxyribose-phosphate aldolase	0.94503	0.0732872	105.2
A0A0S7JEX5	TJP1	tight junction protein 1	0.945228	0.070261	31.38
Q6PUV9	YWHAE	tyrosine 3-monooxygenase/tryptophan 5-monooxygenase activation protein epsilon	0.94534	-0.10959	416.75
A0A1A8G7K7	SRMS	src-related kinase lacking C-terminal regulatory tyrosine and N-terminal myristylation sites	0.945522	0.0987397	30.59
A0A060XN77	ALDH1L2	aldehyde dehydrogenase 1 family member L2	0.945557	-0.112976	47.01
A0A0P7TKD5	DACT1	dishevelled binding antagonist of beta catenin 1	0.945816	0.070261	37.67
M3ZFU6	GIMAP8	GTPase, IMAP family member 8	0.945896	0.0734019	36.65
A0A159LYL2	ABCA1	ATP binding cassette subfamily A member 1	0.946164	0.0987397	32.54
Q13415	ORC1	origin recognition complex subunit 1	0.94631	-0.0749483	32.27
W5NA51	BSN	bassoon presynaptic cytomatrix protein	0.946314	-0.0738881	31.33
B5MCN3	SEC14L6	SEC14 like lipid binding 6	0.94649	0.0734019	53.6
A0A060WZV4	ADNP	activity dependent neuroprotector homeobox	0.946494	-0.106749	51.32
A0A087XBC9	YIF1B	Yip1 interacting factor homolog B, membrane trafficking protein	0.946585	-0.0706191	31.43
A0A060Z4Z5	HSDL2	hydroxysteroid dehydrogenase like 2	0.946609	0.0771751	38.94
H3CB15	MYRFL	myelin regulatory factor like	0.946713	0.333514	36.96
A0A146Z0R4	CNTN4	contactin 4	0.946808	0.0987397	30.95
A0A146WWI3	MFSD9	major facilitator superfamily domain containing 9	0.946852	0.0690454	39.04
A0A060W3M0	VAC14	Vac14, PIKFYVE complex component	0.946982	-0.0967361	33.6
A0A060XRK9	RAB11B	RAB11B, member RAS oncogene family	0.947086	0.0734019	162.88
A0A060YG94	ZSCAN22	zinc finger and SCAN domain containing 22	0.947125	0.0930229	99.96
B3DHG0	TRUB1	TruB pseudouridine synthase family member 1	0.947285	-0.0750269	31.72
K9M7B6	RBP3	retinol binding protein 3	0.947459	0.09334	32.67
F1R362	FECH	ferrochelatase	0.947494	0.0873145	498.05
A0A087X2V4	IFI44L	interferon induced protein 44 like	0.947521	-0.0913824	92.64
A0A060W8B6	HCFC1	host cell factor C1	0.947524	0.092457	111.36
A0A060XHN5	ALDOA	aldolase, fructose-bisphosphate A	0.947802	-0.0925776	195.61
A0A060YRV1	PSMD8	proteasome 26S subunit, non-ATPase 8	0.94782	-0.0917106	261.2
A0A087WT80	PLCB1	phospholipase C beta 1	0.947821	-0.0919252	37.45
A0A060WE85	PSMD14	proteasome 26S subunit, non-ATPase 14	0.947825	0.0865579	298.07
H2SVP1	FAM118B	family with sequence similarity 118 member B	0.948093	0.09334	32.21
A0A060YPZ1	USO1	USO1 vesicle transport factor	0.948138	0.0875214	49.08
A0A1A7XAB0	MBD5	methyl-CpG binding domain protein 5	0.948147	0.0883762	30.85
G3NAB0	GAS8	growth arrest specific 8	0.948273	-0.0789287	41.47
A0A060WGT7	PSMD5	proteasome 26S subunit, non-ATPase 5	0.948277	0.0683225	60.3
G3Q6L5	PCOLCE	procollagen C-endopeptidase enhancer	0.948376	-0.0791055	34.44
W5MCR5	MATN1	matrilin 1	0.948428	-0.080153	32.34
A0A060XII1	CYB5R3	cytochrome b5 reductase 3	0.948704	0.0798431	170.9
H2M847	DDIAS	DNA damage induced apoptosis suppressor	0.948728	0.09334	34.04
A0A096M3U5	TAX1BP1	Tax1 binding protein 1	0.948773	0.0883762	30.85
A7E1Q7	vtg7		0.949038	-0.080153	36.74
A0A0S7HPZ1	SNRPE	small nuclear ribonucleoprotein polypeptide E	0.949193	-0.0671483	71.24
A0A146WF08	ARHGAP42	Rho GTPase activating protein 42	0.9492	0.0946908	35.08
A0A0R4IP60	FILIP1	filamin A interacting protein 1	0.949364	0.09334	36.81
B5DGJ6	RPL3	ribosomal protein L3	0.949382	0.0675033	69.7
A0A060X6V9	HIVEP3	human immunodeficiency virus type I enhancer binding protein 3	0.949399	0.0883762	30.85
Q0ZDP2	RAG1	recombination activating 1	0.94942	0.0939687	33.84
A0A060W8B7	EIF2S2	eukaryotic translation initiation factor 2 subunit beta	0.949688	-0.0889221	52.34
A0A0G2JL54	C4A	complement C4A (Rodgers blood group)	0.949816	0.0886631	317.19
A0A0P7UTQ3	CHSY1	chondroitin sulfate synthase 1	0.949819	0.0850129	36.67
A0A146N284	SSFA2	sperm specific antigen 2	0.94984	0.0946908	35.47
W5UA90	PIGK	phosphatidylinositol glycan anchor biosynthesis class K	0.949894	0.0809216	38.38
M4ARP9	ITIH3	inter-alpha-trypsin inhibitor heavy chain 3	0.950028	0.0851554	37.12
F1QI27	KLHL12	kelch like family member 12	0.950058	0.0939687	31.24
A0A060W6Q8	AKR7A2	aldo-keto reductase family 7 member A2	0.950454	-0.0658489	80.68
G3P140	YARS	tyrosyl-tRNA synthetase	0.95049	0.0817832	38.97
A0A0S7MEE2	MANEAL	mannosidase endo-alpha like	0.950508	0.0809216	31.3
E7FEV0	WDR81	WD repeat domain 81	0.950697	0.0939687	30.41
A0A087YH44	ATRIP	ATR interacting protein	0.950797	0.326295	35.92
G3Q9Z7	RUVBL2	RuvB like AAA ATPase 2	0.950926	0.082702	78.42
A0A1A8FCT2	KLHL36	kelch like family member 36	0.950953	-0.0818361	40.38
A0A146XYL9	CD48	CD48 molecule	0.951024	-0.101404	38.35
F1R5W4	GLRX	glutaredoxin	0.951073	-0.101111	43.82
A0A0F8AS52	MAP4K4	mitogen-activated protein kinase kinase kinase kinase 4	0.951122	0.0809216	32.44
H2MRB3	XIRP2	xin actin binding repeat containing 2	0.952134	-0.0829266	33.26
B5DG36	PSMC2	proteasome 26S subunit, ATPase 2	0.952203	-0.0650072	352.44
M4AEA4	XRRA1	X-ray radiation resistance associated 1	0.952534	0.0638293	36.52
A0A060VNA2	ACTR1B	ARP1 actin related protein 1 homolog B	0.952535	-0.0836463	70.89
Q5T670	MCM10	minichromosome maintenance 10 replication initiation factor	0.952969	0.3252	37.01
F8W696	APOA1	apolipoprotein A1	0.953028	-0.0632278	63.94
I3KJH0	SEMA3F	semaphorin 3F	0.953177	0.0623274	37.52
A0A146VPM6	CBS	cystathionine-beta-synthase	0.953375	-0.0829266	37.09
A0A146UFQ7	PYCR2	pyrroline-5-carboxylate reductase 2	0.953997	-0.0829266	48.3
A0A096LXK1	CAMK2G	calcium/calmodulin dependent protein kinase II gamma	0.954026	-0.0618083	196.51
Q7T2L6	CYP1B1	cytochrome P450 family 1 subfamily B member 1	0.954083	0.0624228	31.36
A0A060Z3H9	PPP1R2	protein phosphatase 1 regulatory inhibitor subunit 2	0.954116	0.3252	35.91
A0A0A0MRJ7	F5	coagulation factor V	0.954603	-0.0624468	63.71
H3BYE8	HNRNPU	heterogeneous nuclear ribonucleoprotein U	0.955848	-0.097692	36.35
A0A146N2K1	NAA10	N(alpha)-acetyltransferase 10, NatA catalytic subunit	0.955913	-0.0604889	44.13
G3N8A2	GUCY2F	guanylate cyclase 2F, retinal	0.957364	-0.0597508	30.72
A0A060W7K2	ALDH4A1	aldehyde dehydrogenase 4 family member A1	0.958023	0.0592995	106.08
A0A060YMI7	TFRC	transferrin receptor	0.959268	0.0582108	312.37
F8W1G0	ERP29	endoplasmic reticulum protein 29	0.960007	-0.0577298	37.54
J3KS17	APOH	apolipoprotein H	0.962658	0.320858	35.4
A0A0S7HZZ3	RPA3	replication protein A3	0.96305	-0.0956457	37.63
A0A0P7VJW2	PALMD	palmdelphin	0.964374	-0.0925166	41.44
C0HBP2	PPOX	protoporphyrinogen oxidase	0.967523	0.0539325	266.26
H2LLV7	ANGPTL5	angiopoietin like 5	0.96949	0.0448847	33.38
A0A087Y6L4	HSD3B7	hydroxy-delta-5-steroid dehydrogenase, 3 beta- and steroid delta-isomerase 7	0.969536	-0.089012	35.79
B5RI37	EEF1G	eukaryotic translation elongation factor 1 gamma	0.969654	-0.049307	671.59
A0A060W620	UBE2V1	ubiquitin conjugating enzyme E2 V1	0.970008	0.0489637	66.78
J3KRG9	RRAD	RRAD, Ras related glycolysis inhibitor and calcium channel regulator	0.97006	0.0483031	31.74
A0A0P7V1J3	SEPSECS	Sep (O-phosphoserine) tRNA:Sec (selenocysteine) tRNA synthase	0.970065	0.0448847	31.87
A0A060YB92	ADAR	adenosine deaminase, RNA specific	0.970563	-0.044914	34.21
W5K5E6	KDM6B	lysine demethylase 6B	0.970651	0.0453085	32.22
A0A060WYV1	USP14	ubiquitin specific peptidase 14	0.970665	0.0450895	402.45
H2SPJ3	LSM4	LSM4 homolog, U6 small nuclear RNA and mRNA degradation associated	0.970826	-0.0870228	187.4
G3PZW5	PLEKHG4	pleckstrin homology and RhoGEF domain containing G4	0.971216	-0.0500187	30.59
A0A146P9U7	GRIK4	glutamate ionotropic receptor kainate type subunit 4	0.971228	0.0453085	31.13
H3D2M8	ATRX	ATRX, chromatin remodeler	0.97127	-0.0384653	36.05
Q6ZRR7	LRRC9	leucine rich repeat containing 9	0.971465	-0.0507846	33.3
Q91192	MX1	MX dynamin like GTPase 1	0.971531	0.0501179	363.75
A0A146Z8C5	DARS	aspartyl-tRNA synthetase	0.971639	-0.0513641	44.23
Q4T6N7	NCOA6	nuclear receptor coactivator 6	0.971661	0.0434394	30.64
I3K9R0	CFAP157	cilia and flagella associated protein 157	0.97204	0.0465058	32.29
A0A1A8B3H0	PTK2B	protein tyrosine kinase 2 beta	0.972053	-0.0507846	32.67
O13019	RPS12	ribosomal protein S12	0.972131	-0.0454025	40.5
A0A060Z0N2	MTUS2	microtubule associated scaffold protein 2	0.972228	-0.0513641	33.43
A0A060W0Y4	GGT5	gamma-glutamyltransferase 5	0.972406	-0.0384653	33.06
A0A146PJW6	TRDN	triadin	0.972511	0.0388526	32.63
H3DJ55	TGFB3	transforming growth factor beta 3	0.972621	0.0465058	32.32
A0A0S7MH37	ZNF347	zinc finger protein 347	0.973081	0.0388526	36.13
B5X5H3	UCHL5	ubiquitin C-terminal hydrolase L5	0.973452	0.0457716	168.35
B0V1K9	RHOBTB2	Rho related BTB domain containing 2	0.973935	0.0404564	30.48
A0A060X933	QDPR	quinoid dihydropteridine reductase	0.973981	-0.0873598	105.01
W5MWV4	SYT6	synaptotagmin 6	0.974035	0.03935	33.9
A0A146NZK9	NLRP1	NLR family pyrin domain containing 1	0.974514	-0.039599	30.88
B5DGU7	PSMD13	proteasome 26S subunit, non-ATPase 13	0.975596	-0.0317122	331.77
A0A060XXB4	RBM45	RNA binding motif protein 45	0.975885	0.0408006	160.14
W5L5P7	ZNF800	zinc finger protein 800	0.976393	-0.0320505	33.01
A0A087XYW7	HSD17B10	hydroxysteroid 17-beta dehydrogenase 10	0.9764	-0.0346136	76.23
M4AQ28	SPEF2	sperm flagellar 2	0.977238	-0.0829383	36
A0A060WS69	FNTA	farnesyltransferase, CAAX box, alpha	0.977266	-0.0826539	129.57
W5M0E0	FYB1	FYN binding protein 1	0.977691	0.310449	46.93
A0A060W5K9	KARS	lysyl-tRNA synthetase	0.977928	-0.0830452	356.69
A0A060WNA4	ARPC3	actin related protein 2/3 complex subunit 3	0.978434	-0.0815335	34.41
H2LDQ0	GGA3	golgi associated, gamma adaptin ear containing, ARF binding protein 3	0.978652	-0.0320505	30.97
A0A060XYG0	ABCE1	ATP binding cassette subfamily E member 1	0.978888	0.0287484	75.54
H2LGQ0	VAPA	VAMP associated protein A	0.97925	-0.0331104	31.17
A0A140LFR8	KCNQ1	potassium voltage-gated channel subfamily Q member 1	0.979818	-0.0331104	39.69
C0HA50	EIF2S3	eukaryotic translation initiation factor 2 subunit gamma	0.980491	0.0322127	97.5
A0A060WYX9	RANBP1	RAN binding protein 1	0.980589	0.305289	491.72
C0H878	ENO1	enolase 1	0.981143	-0.0803084	180.83
A0A1A8L128	FTCDNL1	formiminotransferase cyclodeaminase N-terminal like	0.981339	0.30538	45.05
C1BG73	COPE	coatomer protein complex subunit epsilon	0.984028	-0.0254987	54.1
C0HBK9	PRPF31	pre-mRNA processing factor 31	0.984063	-0.0257003	40.01
H3C5U3	NEDD4	neural precursor cell expressed, developmentally down-regulated 4, E3 ubiquitin protein ligase	0.984969	0.0234176	33.32
H2LB00	IKBKB	inhibitor of nuclear factor kappa B kinase subunit beta	0.985235	0.0211647	37.09
A0A060XR46	CAP1	cyclase associated actin cytoskeleton regulatory protein 1	0.985274	-0.023731	281.34
A0A060XB41	GAPDHS	glyceraldehyde-3-phosphate dehydrogenase, spermatogenic	0.985502	-0.0655428	1053.07
A0A0P7VAI8	CARMIL3	capping protein regulator and myosin 1 linker 3	0.98553	0.0234176	33.26
Q2KKX5	CENPS	centromere protein S	0.98582	0.0237366	33.18
A0A060Y1A0	P2RX5	purinergic receptor P2X 5	0.985985	-0.0673144	52.69
H2LX87	CFAP161	cilia and flagella associated protein 161	0.986052	0.291071	38.89
P51884	LUM	lumican	0.986081	0.292959	89.58
A0A060VZE0	TMED7	transmembrane p24 trafficking protein 7	0.986154	0.0240394	60.76
B2YKW5	ELOVL5	ELOVL fatty acid elongase 5	0.986225	-0.0677962	35.25
A2RUX1	ARHGEF2	Rho/Rac guanine nucleotide exchange factor 2	0.986602	0.289581	35.71
A0A060WDQ4	PITHD1	PITH domain containing 1	0.986721	0.287936	88.55
E7FAF8	SVEP1	sushi, von Willebrand factor type A, EGF and pentraxin domain containing 1	0.986935	-0.0632908	43.13
B5X3U2	HNRNPA0	heterogeneous nuclear ribonucleoprotein A0	0.986952	0.291925	43.87
A0A060YDG4	EIF4B	eukaryotic translation initiation factor 4B	0.986968	-0.0662527	81.99
H3DN89	DENND4A	DENN domain containing 4A	0.987012	-0.06381	39.35
A0A060WKS9	DPH7	diphthamide biosynthesis 7	0.987145	0.301175	59.19
C1BHA3	ECHS1	enoyl-CoA hydratase, short chain 1	0.987189	-0.0193333	46.55
A0A060Y182	RAD23A	RAD23 homolog A, nucleotide excision repair protein	0.987374	-0.0754449	601.33
P12273	PIP	prolactin induced protein	0.987396	-0.0726875	58.59
E5RFE4	ESCO2	establishment of sister chromatid cohesion N-acetyltransferase 2	0.987403	0.018389	41.2
A0A060WCQ2	RPL13	ribosomal protein L13	0.987632	-0.0187309	133.57
A0A087XAJ6	NUDT12	nudix hydrolase 12	0.987959	0.018389	37.93
A0A0E9W1W4	DDX41	DEAD-box helicase 41	0.987962	0.296299	37.55
A0A087X3T8	DBR1	debranching RNA lariats 1	0.988095	-0.0608446	36.19
A0A060Z8F9	TKTL2	transketolase like 2	0.988125	0.295711	144.9
A0A060Z016	RPIA	ribose 5-phosphate isomerase A	0.988176	-0.0757981	540.96
Q495X7	TRIM60	tripartite motif containing 60	0.988177	-0.0692088	38.77
A0A060XCT2	ASL	argininosuccinate lyase	0.988181	0.294878	144.84
A0A060YP49	DNAAF5	dynein axonemal assembly factor 5	0.988379	-0.0677962	38.31
Q9H788	SH2D4A	SH2 domain containing 4A	0.98876	0.0157065	36.14
A0A087YLI8	EIF2S1	eukaryotic translation initiation factor 2 subunit alpha	0.988772	-0.0165642	96.58
A0A087XCS9	TTLL8	tubulin tyrosine ligase like 8	0.98879	-0.0590589	37.28
P31150	GDI1	GDP dissociation inhibitor 1	0.988872	-0.0587702	207.73
A0A1A7XM77	AUTS2	AUTS2, activator of transcription and developmental regulator	0.988901	-0.0117709	35.33
A0A0S7JF92	AFF4	AF4/FMR2 family member 4	0.988935	-0.0132665	35.61
A0A060WTE4	ADK	adenosine kinase	0.988947	0.2999	265.83
A0A060WD34	SH3BGRL3	SH3 domain binding glutamate rich protein like 3	0.989104	0.295193	73.48
T1ECS4	CASC1	cancer susceptibility 1	0.989105	-0.0149251	34.12
A0A060XLP1	HNRNPUL1	heterogeneous nuclear ribonucleoprotein U like 1	0.989437	-0.0126385	54.91
A0A060WXE9	LITAF	lipopolysaccharide induced TNF factor	0.989459	-0.0677962	54.59
Q7RTV3	ZNF367	zinc finger protein 367	0.989552	0.0136719	32.65
A0A060W6Y8	RAB1A	RAB1A, member RAS oncogene family	0.989572	0.296992	80.3
A0A060W8T1	TGM2	transglutaminase 2	0.989589	0.299188	290.86
A0A087YCW9	IGF1R	insulin like growth factor 1 receptor	0.989732	0.296678	45.44
W5K1Y9	USP54	ubiquitin specific peptidase 54	0.989861	0.0098833	39.7
A0A060WC08	PGK1	phosphoglycerate kinase 1	0.990227	0.00801276	155.84
H2T154	POR	cytochrome p450 oxidoreductase	0.990382	-0.00881438	33.59
A0A060XRI0	PRPS2	phosphoribosyl pyrophosphate synthetase 2	0.990516	-0.00854584	161.11
A0A0F8C1F7	PTER	phosphotriesterase related	0.990565	-0.0738241	249.56
A0A060Y248	GNPDA1	glucosamine-6-phosphate deaminase 1	0.991064	-0.0595484	57.95
A0A1A7ZIX3	WASF3	WAS protein family member 3	0.991195	0.0100048	39.67
A0A087YHV1	ITGB2	integrin subunit beta 2	0.991556	-0.00705386	35.73
A0A060Y964	PSMD10	proteasome 26S subunit, non-ATPase 10	0.991659	-0.010038	38.97
A0A0P7VSI4	BARD1	BRCA1 associated RING domain 1	0.991869	-0.0103872	44.44
Q4T091	RPL8	ribosomal protein L8	0.992165	-0.00638004	49.91
W5NLG1	TBCC	tubulin folding cofactor C	0.992806	0.00526029	32.12
M4A9T9	ABI3BP	ABI family member 3 binding protein	0.993349	0.00526029	34.38
Q4RUG7	RAB8A	RAB8A, member RAS oncogene family	0.9934	0.281668	152.74
A0A060VW20	YWHAH	tyrosine 3-monooxygenase/tryptophan 5-monooxygenase activation protein eta	0.993492	-0.0557122	123.42
G3P796	FBXL22	F-box and leucine rich repeat protein 22	0.993829	-0.00528568	30.42
A0A0S7KMA8	IPO5	importin 5	0.994166	0.00428549	81.09
H3CKK8	TSC1	TSC complex subunit 1	0.994334	0.00335227	31.3
G3NCM4	PARP14	poly(ADP-ribose) polymerase family member 14	0.997432	0.069317	40.47
A0A146Y5X9	CLIP1	CAP-Gly domain containing linker protein 1	0.998115	0.069317	43.18
A0A060YLQ3	C1orf123	chromosome 1 open reading frame 123	0.998624	0.156837	288.28
W5M263	DDX49	DEAD-box helicase 49	0.998683	0.0662548	39.01
A0A060WFG6	ETFA	electron transfer flavoprotein subunit alpha	0.998702	-0.000519953	94.22
A0A087WYX9	COL5A2	collagen type V alpha 2 chain	0.998799	0.069317	47.39
A0A060YRX2	FNTB	farnesyltransferase, CAAX box, beta	0.998882	0.116572	43.88
B5XGR4	DAP	death associated protein	0.999114	-0.0111071	50.25
A0A060X6J3	SOD2	superoxide dismutase 2	0.999213	0.1101	545.9
A0A060X0G4	HSPA2	heat shock protein family A (Hsp70) member 2	0.999251	0.104131	353.45
I3JAP5	FUCA1	alpha-L-fucosidase 1	0.999281	0.117343	68.37
A0A060WNR7	USF1	upstream transcription factor 1	0.99932	0.0708881	55.79
I3KDC7	CREB3L3	cAMP responsive element binding protein 3 like 3	0.999374	0.0662548	39.67
W5ULG4	CNOT4	CCR4-NOT transcription complex subunit 4	0.99944	0.105121	45.8
A0A060W605	CLDN4	claudin 4	0.999484	0.069317	43.18
A0A060W991	DLD	dihydrolipoamide dehydrogenase	0.999616	-0.0107156	332.71
U3JAK8	NOS1AP	nitric oxide synthase 1 adaptor protein	0.999669	-0.00546485	35.57
G3P8P0	KCNK10	potassium two pore domain channel subfamily K member 10	0.999709	0.0684629	46.74
G3PVW0	PRLR	prolactin receptor	0.999717	0.112592	40.24
A0A060WYI2	HEXDC	hexosaminidase D	0.999717	0.235834	83.82
G3PEQ1	MAGI1	membrane associated guanylate kinase, WW and PDZ domain containing 1	0.999777	0.114164	36.27
Q7ZVX6	UBA3	ubiquitin like modifier activating enzyme 3	0.99994	0.105537	38.49
A0A060WAR9	STX7	syntaxin 7	0.999997	0.0692583	40.21
H2MBF8	CACNA1H	calcium voltage-gated channel subunit alpha1 H	1.00007	0.0662548	35.79
I3KNU3	USH1G	USH1 protein network component sans	1.00012	0.105834	46.29
A0A1A8AYU2	ACSS2	acyl-CoA synthetase short chain family member 2	1.0002	0.236701	42.65
Q12830	BPTF	bromodomain PHD finger transcription factor	1.00043	-0.00724038	39.23
A0A060WB40	PUF60	poly(U) binding splicing factor 60	1.00054	-0.00546485	77.36
A0A060VY35	CTH	cystathionine gamma-lyase	1.00065	-0.0528034	455.34
A0A0A0MR46	RBM44	RNA binding motif protein 44	1.00068	0.105121	45.8
G3PBQ3	PHRF1	PHD and ring finger domains 1	1.00076	0.0662548	39.67
A0A060VQA9	RTN4R	reticulon 4 receptor	1.00078	0.229801	40.17
H2TSS5	SULF1	sulfatase 1	1.00078	0.106312	34.83
A0A1A8ANH5	MALT1	MALT1 paracaspase	1.00082	-0.0093775	36.4
P81605	DCD	dermcidin	1.00085	0.10288	207.57
A0A0P7VNB9	GALNT17	polypeptide N-acetylgalactosaminyltransferase 17	1.00086	-0.0522152	40.5
A0A146UE13	RAB11A	RAB11A, member RAS oncogene family	1.00086	-0.0516786	42.26
F8W5S1	GNA15	G protein subunit alpha 15	1.00091	0.27733	37.18
F1RE62	PNPLA8	patatin like phospholipase domain containing 8	1.00098	0.0784243	57.13
A0A060XRX5	PRKCSH	protein kinase C substrate 80K-H	1.00109	0.0726539	188
A0A0P7U6G5	DNPEP	aspartyl aminopeptidase	1.00163	-0.00291947	70.71
A0A060YLC7	FUOM	fucose mutarotase	1.00189	0.233723	201.23
H3CEA2	PKD1L2	polycystin 1 like 2 (gene/pseudogene)	1.00189	0.145963	39
G3NF61	ENPP7	ectonucleotide pyrophosphatase/phosphodiesterase 7	1.00191	0.275204	35.49
C1BFJ0	PFDN4	prefoldin subunit 4	1.002	0.0655044	335.1
A0A1A7ZT38	VCAN	versican	1.00208	-0.00303827	41.93
A0A060WR48	AADAT	aminoadipate aminotransferase	1.00215	0.0797558	184.77
A0A0S7L4D2	LGALS3BP	galectin 3 binding protein	1.00215	0.0662548	40.05
A0A147AWH1	TPM1	tropomyosin 1	1.00217	-0.0510738	268.29
H2TF26	PLCB4	phospholipase C beta 4	1.00219	-0.00724038	42.35
H2LUZ9	CPLANE1	ciliogenesis and planar polarity effector 1	1.00221	0.148639	39.78
A0A060XWV8	NIF3L1	NGG1 interacting factor 3 like 1	1.00235	-0.00246516	617.84
A0A060YBP7	HIVEP2	human immunodeficiency virus type I enhancer binding protein 2	1.00259	-0.000166814	37.56
A0A0A7HRV2	CTGF	connective tissue growth factor	1.00271	0.148931	37.32
E1UJ68	MIF	macrophage migration inhibitory factor	1.00278	-0.00308878	124.84
A0A0R4IES5	AKAP12	A-kinase anchoring protein 12	1.00284	0.0662548	35.37
A0A060X252	OSBPL1A	oxysterol binding protein like 1A	1.00292	0.164499	40.22
A0A146XU56	CARD9	caspase recruitment domain family member 9	1.00294	-0.000560247	41.01
W5MM01	CCNL1	cyclin L1	1.00294	0.0746834	40.5
H3C751	USP16	ubiquitin specific peptidase 16	1.00296	0.22744	36.6
A0A060WJN0	TPM3	tropomyosin 3	1.00306	0.123554	1196.8
A0A146Z5P8	HIVEP1	human immunodeficiency virus type I enhancer binding protein 1	1.00307	-0.00724038	35.99
A0A060Y1U7	KL	klotho	1.00316	0.000246687	38.08
W0TYL2	BIRC2	baculoviral IAP repeat containing 2	1.00322	0.0815229	188.71
A0A060VVG3	CXorf21	chromosome X open reading frame 21	1.00339	0.148931	37.32
P01008	SERPINC1	serpin family C member 1	1.00353	0.0906775	165.56
P28838	LAP3	leucine aminopeptidase 3	1.00368	0.149761	38.95
A0A060VTH7	RELL2	RELT like 2	1.00378	0.0646986	58.53
A0A060YQU0	ABHD8	abhydrolase domain containing 8	1.00396	-0.00724038	51.19
H3DNQ1	RNPC3	RNA binding region (RNP1, RRM) containing 3	1.00416	0.0980825	41.82
A0A087Y376	LSM7	LSM7 homolog, U6 small nuclear RNA and mRNA degradation associated	1.00419	0.0899846	115.53
A0A087YHN2	PTPRG	protein tyrosine phosphatase, receptor type G	1.00425	0.0594604	39.84
A0A146N0J8	NXF1	nuclear RNA export factor 1	1.00426	0.10136	40.06
S4R3U6	APLP1	amyloid beta precursor like protein 1	1.00433	0.167554	34.87
A0A146V771	MICALL1	MICAL like 1	1.00435	0.0853997	51.92
H3D2D0	CDK12	cyclin dependent kinase 12	1.00437	0.0604392	42.46
Q01469	FABP5	fatty acid binding protein 5	1.00442	0.12699	69.75
A0A060W737	ADSL	adenylosuccinate lyase	1.00442	0.0988713	390.25
A0A146ZVJ7	COL9A1	collagen type IX alpha 1 chain	1.00443	0.224293	39.46
W5LD87	CENPT	centromere protein T	1.00444	0.00973006	39.97
M3ZFK8	NPVF	neuropeptide VF precursor	1.00444	0.0963332	35.57
A0A147A914	AMIGO1	adhesion molecule with Ig like domain 1	1.00447	0.064692	39.75
A0A060Y0Q6	PCDH8	protocadherin 8	1.00448	0.139719	34.83
A0A060XBK0	PGAM1	phosphoglycerate mutase 1	1.00458	-0.0416909	270.82
B5X4R7	TKT	transketolase	1.00467	-0.0145835	392.48
A0A1A8B4V3	WDR63	WD repeat domain 63	1.0048	0.0980825	41.23
H2MUR6	MYO9B	myosin IXB	1.00486	0.100654	39.37
I3K4M0	GUSB	glucuronidase beta	1.00491	0.0587372	44.38
H3D1D0	UNC13C	unc-13 homolog C	1.00495	0.161718	36.46
A0A060XRX2	POLR2H	RNA polymerase II subunit H	1.00505	0.0963198	163.54
P41212	ETV6	ETS variant 6	1.00505	0.167554	40.13
H2LQN2	ARHGAP31	Rho GTPase activating protein 31	1.00516	-0.0473698	58.8
H2T2J7	PKHD1L1	PKHD1 like 1	1.00518	0.0852277	43.52
A0A060ZEC9	MTPN	myotrophin	1.0052	0.0590696	86.26
H0YH01	AKAP7	A-kinase anchoring protein 7	1.00524	0.140614	55.18
H2UZU0	CHMP7	charged multivesicular body protein 7	1.00529	0.267696	35.25
C9JCS0	NR1H3	nuclear receptor subfamily 1 group H member 3	1.00535	0.132217	42.43
A0A060X3E5	NAGA	alpha-N-acetylgalactosaminidase	1.00537	0.238776	92.58
H2LR80	OR2A25	olfactory receptor family 2 subfamily A member 25	1.00545	0.239007	41.36
A0A1A8GQ61	MEPCE	methylphosphate capping enzyme	1.00551	0.0641023	40.59
M3ZZE9	CFAP46	cilia and flagella associated protein 46	1.00557	-0.0430181	36.75
A0A060YGM8	ELOB	elongin B	1.00558	0.0867642	57.52
H2M1P9	FAM208A	family with sequence similarity 208 member A	1.0056	0.263142	36.01
Q9BXX0	EMILIN2	elastin microfibril interfacer 2	1.00569	0.211141	42.17
A0A1A8F9K2	SCAF1	SR-related CTD associated factor 1	1.00577	0.167554	40.13
A0A087XVS8	TCAP	titin-cap	1.0058	0.12927	38.61
A0A1A8MAI3	HARBI1	harbinger transposase derived 1	1.00584	0.0852277	36.12
A0A060W0R3	ACTA1	actin, alpha 1, skeletal muscle	1.0059	-0.0371401	1132.26
A0A060W315	FUCA2	alpha-L-fucosidase 2	1.00598	-0.038694	155.62
A0A0P7V2R0	DLG5	discs large MAGUK scaffold protein 5	1.00607	0.0980825	41.21
Q86YZ3	HRNR	hornerin	1.0061	0.13125	477.56
H2SL05	LONRF1	LON peptidase N-terminal domain and ring finger 1	1.00612	0.00973006	35.23
A0A060XC01	GALM	galactose mutarotase	1.00615	0.063377	221.79
A0A060Y612	TPD52	tumor protein D52	1.00619	-0.0473698	90.67
M4A8V2	HSPA1A	heat shock protein family A (Hsp70) member 1A	1.0062	-0.0423235	238.21
A0A1A8AQI5	C12orf10	chromosome 12 open reading frame 10	1.00621	0.240061	62.4
G3PS91	PRKG1	protein kinase cGMP-dependent 1	1.00625	0.127714	35.62
H2UQ25	UGGT1	UDP-glucose glycoprotein glucosyltransferase 1	1.0063	0.212181	35.53
G3N9S1	ITIH4	inter-alpha-trypsin inhibitor heavy chain family member 4	1.00632	0.0949212	41.46
A0A1B0GVM8	SCN8A	sodium voltage-gated channel alpha subunit 8	1.00633	-0.022782	41.06
P05543	SERPINA7	serpin family A member 7	1.00634	0.129309	66.05
W5KF42	HMCN1	hemicentin 1	1.00643	0.0575903	42.65
H3C7L4	SIPA1L3	signal induced proliferation associated 1 like 3	1.00648	0.24024	39.57
A0A060VNN2	PITRM1	pitrilysin metallopeptidase 1	1.00668	-0.0464432	63.19
G3N4U4	MYH7	myosin heavy chain 7	1.00669	-0.0337956	43.98
G3PEN8	YAP1	Yes associated protein 1	1.00696	0.00973006	38.26
A0A1A7WDD7	CCDC97	coiled-coil domain containing 97	1.00699	0.218857	40.39
A0A060WY07	L3HYPDH	trans-L-3-hydroxyproline dehydratase	1.00737	0.0130408	169.96
Q5GFL6	VWA2	von Willebrand factor A domain containing 2	1.00742	0.270052	35.64
A0A0N8K2N9	PIM3	Pim-3 proto-oncogene, serine/threonine kinase	1.00742	0.172207	34.33
A0A1A7WG28	COL17A1	collagen type XVII alpha 1 chain	1.00749	0.0527388	35.68
A0A0F8BTT0	METTL25	methyltransferase like 25	1.00752	0.254296	35.32
E7FCP7	GAA	glucosidase alpha, acid	1.00757	0.260003	76.96
I3KEZ4	COL6A1	collagen type VI alpha 1 chain	1.00758	0.0574929	36.14
A0A060VYS9	GLRX5	glutaredoxin 5	1.00762	0.0116441	39.16
E9QF67	GSTK1	glutathione S-transferase kappa 1	1.00763	-0.0165559	39.03
A0A1A7X829	RBM42	RNA binding motif protein 42	1.00778	0.260209	44.89
A0A060VX36	HEXB	hexosaminidase subunit beta	1.00801	0.21266	597.45
C1BEI2	MAGOH	mago homolog, exon junction complex subunit	1.00808	0.261178	105.83
H3C271	CCDC18	coiled-coil domain containing 18	1.00829	0.219221	43.74
A0A1A8CI82	INPP5J	inositol polyphosphate-5-phosphatase J	1.0083	0.0574929	36.14
A0A060XA84	RIN2	Ras and Rab interactor 2	1.0083	0.00864741	40.72
A0A060WW76	FOPNL	FGFR1OP N-terminal like	1.00845	0.270052	35.64
A0A060WP40	ACAD8	acyl-CoA dehydrogenase family member 8	1.00847	-0.0348899	116.56
A0A060YEH7	DQX1	DEAQ-box RNA dependent ATPase 1	1.00848	-0.0296774	325.71
A0A087X2W9	ZFYVE9	zinc finger FYVE-type containing 9	1.00853	0.172796	41
A0A0P7W5M5	CDKN1C	cyclin dependent kinase inhibitor 1C	1.00866	-0.0260062	36.45
Q9H221	ABCG8	ATP binding cassette subfamily G member 8	1.00876	0.251636	48.27
A0A060X4B3	ADH5	alcohol dehydrogenase 5 (class III), chi polypeptide	1.00877	0.017612	36.51
Q6MZW2	FSTL4	follistatin like 4	1.00895	-0.0236092	37.46
A0A0P7Z4V4	PRICKLE1	prickle planar cell polarity protein 1	1.00898	0.216799	36.86
A0A060X0C7	GCAT	glycine C-acetyltransferase	1.00904	0.264868	388.38
W5LE42	ACCS	1-aminocyclopropane-1-carboxylate synthase homolog (inactive)	1.00908	0.0563302	35.76
H2UMN0	SMC6	structural maintenance of chromosomes 6	1.00915	0.219221	43.82
H2MCN6	ITPRIPL1	ITPRIP like 1	1.00922	-0.0184107	35.47
M4A0L9	PDE6C	phosphodiesterase 6C	1.00924	0.0540156	39.19
A0A060XQ82	PARK7	Parkinsonism associated deglycase	1.00928	0.246093	179.92
M3ZZD0	INPP5A	inositol polyphosphate-5-phosphatase A	1.00931	0.170175	39.15
A0A060VVM1	CIAO1	cytosolic iron-sulfur assembly component 1	1.00946	0.171076	44.54
W5ZLY1	ACTA2	actin, alpha 2, smooth muscle, aorta	1.00947	-0.0446574	880.92
F2RM22	RGN	regucalcin	1.00948	-0.026561	160.76
A0A096M3T2	PARP4	poly(ADP-ribose) polymerase family member 4	1.00948	0.00973006	39.53
A0A060Y4D1	LMNB2	lamin B2	1.00955	0.0173553	579.5
A0A146PHM3	SHMT1	serine hydroxymethyltransferase 1	1.00957	-0.0239572	67.64
W8W0V6	GPX4	glutathione peroxidase 4	1.00957	0.270294	35.67
A0A1A8BVC1	PBXIP1	PBX homeobox interacting protein 1	1.00961	0.24703	35.58
A0A060XJL1	NOD1	nucleotide binding oligomerization domain containing 1	1.00975	0.0574929	36.14
W5KTC6	PGM1	phosphoglucomutase 1	1.00987	-0.0350438	36.55
C1BFB9	SUMO1	small ubiquitin-like modifier 1	1.00994	0.255463	208.8
H2MAH9	EPHA8	EPH receptor A8	1.01004	0.170175	41.43
H2MMM0	TDRD6	tudor domain containing 6	1.01009	-0.0276914	40.32
Q4RL27	ZSWIM5	zinc finger SWIM-type containing 5	1.01018	0.1744	45.74
A0A0F8AM96	SLC5A3	solute carrier family 5 member 3	1.01043	0.0574793	38.74
A0A0P7W7L6	RPS19BP1	ribosomal protein S19 binding protein 1	1.01056	0.174041	36.45
A0A146R696	LENG1	leukocyte receptor cluster member 1	1.01088	0.252616	50.69
F8VZY8	FAM19A2	family with sequence similarity 19 member A2, C-C motif chemokine like	1.01092	0.1744	37.55
A0A087Y7X1	MDN1	midasin AAA ATPase 1	1.01127	0.220341	41.64
A0A0S7MJ49	CD109	CD109 molecule	1.01166	0.1744	35.38
I3IV50	FAS	Fas cell surface death receptor	1.01229	0.205764	35.08
H2UBQ9	MSH6	mutS homolog 6	1.01233	0.0509722	36.69
A0A060YET9	STMN1	stathmin 1	1.01247	0.256353	96.96
A0A060W9M4	RFESD	Rieske Fe-S domain containing	1.01389	0.0502798	502.15
A0A060W2J8	MFSD5	major facilitator superfamily domain containing 5	1.01501	-0.0186214	35.53
W5MLL7	HLTF	helicase like transcription factor	1.01576	0.175475	44.43
A0A060X5A3	GSR	glutathione-disulfide reductase	1.01718	0.049416	573.77
A0A060Z7Y2	LSM5	LSM5 homolog, U6 small nuclear RNA and mRNA degradation associated	1.01918	0.0234004	141.72
A0A060W270	EXOSC4	exosome component 4	1.01948	0.0487087	47.59
H2UYV9	TRIP4	thyroid hormone receptor interactor 4	1.02001	0.0486353	43.1
F8W4K0	SGCE	sarcoglycan epsilon	1.02042	0.0242586	46.1
H2M3N0	HUNK	hormonally up-regulated Neu-associated kinase	1.02067	0.198368	42.08
G3PLB5	AIFM2	apoptosis inducing factor, mitochondria associated 2	1.02077	0.0486353	36.44
A0A060WQQ5	AIFM1	apoptosis inducing factor mitochondria associated 1	1.02101	0.0300624	42.27
W5KZB6	CEP120	centrosomal protein 120	1.02122	0.189427	37.14
A0A0R4IIV2	PAM	peptidylglycine alpha-amidating monooxygenase	1.02153	0.0486353	52.01
C1BWG3	PGLS	6-phosphogluconolactonase	1.02167	0.0261056	154.02
A0A060XV24	PTGR2	prostaglandin reductase 2	1.0219	0.0259294	255.55
A0A1A8M770	ANK2	ankyrin 2	1.02198	0.0478115	41.61
I3J1B6	OLFML2B	olfactomedin like 2B	1.02201	0.189427	44.78
W5K7L9	RRBP1	ribosome binding protein 1	1.02205	0.0308663	45.73
W5M9A2	RAD54L	RAD54 like	1.0222	0.0440219	36.15
A0A060WZA1	CRYM	crystallin mu	1.02227	0.195686	65.18
W5NKB9	DNAH8	dynein axonemal heavy chain 8	1.02241	0.0477079	35.92
A0A060XGQ1	RAB33B	RAB33B, member RAS oncogene family	1.02286	0.0308663	40.39
A0A0P7Y9T6	B4GALT5	beta-1,4-galactosyltransferase 5	1.02297	0.0440219	35.19
W5MC50	POLR3A	RNA polymerase III subunit A	1.02301	0.18354	61.26
A0A0P7V2F3	ZNF91	zinc finger protein 91	1.02309	0.0476805	40.61
W5KL45	MIS18BP1	MIS18 binding protein 1	1.02352	0.0473315	61.85
A0A060XUE0	CCDC50	coiled-coil domain containing 50	1.0236	0.189427	44.78
A0A087YHS9	KATNBL1	katanin regulatory subunit B1 like 1	1.02375	0.0440219	34.96
A0A147A9W3	MN1	MN1 proto-oncogene, transcriptional regulator	1.02379	0.18354	37.02
A0A060WIW7	TRIB3	tribbles pseudokinase 3	1.0244	0.189427	44.78
A0A1A8F4K0	SLTM	SAFB like transcription modulator	1.02446	0.0291461	115.85
Q9C035	TRIM5	tripartite motif containing 5	1.02481	0.0462885	39.75
P31949	S100A11	S100 calcium binding protein A11	1.02481	0.035121	46.32
A0A060W6I8	LACTB2	lactamase beta 2	1.02516	0.18944	368.53
A0A0J9YWL9	TEX13A	testis expressed 13A	1.02558	0.0462885	45.73
W5MG44	UAP1L1	UDP-N-acetylglucosamine pyrophosphorylase 1 like 1	1.02619	0.0391961	40.84
Q02413	DSG1	desmoglein 1	1.02653	0.0388137	112.48

## Sheet: 321 PROTEINS FDR<0.05
Main Accession	Symbol	Protein description	FDR	Log2FC	Protein Score
A0A087YNR0	SESN1	sestrin 1	0	7.66915	32.38
H2V9D1	CCDC173	coiled-coil domain containing 173	0	6.46025	37.15
A0A060X7J4	CTSZ	cathepsin Z	0	5.99084	60.14
A0A060XJB8	ADSS	adenylosuccinate synthase	0	5.19415	58.12
A9LHI4	RHAG	Rh associated glycoprotein	0	5.08736	105.22
F1QAJ7	SLC25A3	solute carrier family 25 member 3	0	4.5269	37.52
W5KWE0	PTCD3	pentatricopeptide repeat domain 3	0	4.24949	36.98
A0A140KFH7	CYP19A1	cytochrome P450 family 19 subfamily A member 1	0	4.06285	41.9
A0A059VDC2	SOD1	superoxide dismutase 1	0	4.05455	62.11
A0A060YSZ5	KHSRP	KH-type splicing regulatory protein	0	3.93174	72.45
B9EM65	RIDA	reactive intermediate imine deaminase	0	3.63448	74.1
A0A060VMD1	NAE1	NEDD8 activating enzyme E1 subunit 1	0	3.52794	65.95
X1WCE5	MAN2C1	mannosidase alpha class 2C member 1	0	3.49427	41.24
A0A146ZU61	DOK7	docking protein 7	0	3.31998	36.9
B5X120	NUP107	nucleoporin 107	0	3.16984	40.29
A0A060YJT1	MAN2B1	mannosidase alpha class 2B member 1	0	3.13919	90.66
A0A060W5D4	FSTL5	follistatin like 5	0	3.11765	39.19
W5N4R8	KNL1	kinetochore scaffold 1	0	3.11765	36.66
A0A060WHP1	VPS29	VPS29, retromer complex component	0	3.0726	113.78
A0A060VYW9	CS	citrate synthase	0	3.02817	37.72
W5ZVN0	KCNK6	potassium two pore domain channel subfamily K member 6	0	2.89698	35.94
A0A0R4IST0	AMY2A	amylase, alpha 2A (pancreatic)	0	2.83248	58.23
A0A060WC69	TPR	translocated promoter region, nuclear basket protein	0	2.83046	116.46
G3PZI9	SNAP47	synaptosome associated protein 47	0	2.76532	32.59
Q98TT0	FTH1	ferritin heavy chain 1	0	2.66918	101.53
A0A0R4ICK7	CAT	catalase	0	2.65419	170.6
F1QQA5	TUB	tubby bipartite transcription factor	2.88892e-75	-5.50998	39.23
A0A060X8C4	SF3B3	splicing factor 3b subunit 3	2.12378e-72	-5.40109	71.05
Q8JIP3	PKM	pyruvate kinase M1/2	2.59505e-69	-5.70576	47.47
H3DNR2	NITR3A	novel immune-type receptor 3a	2.73922e-69	-5.70576	47.47
A0A060YAL2	VBP1	VHL binding protein 1	2.90035e-69	-5.70576	47.47
A0A060XEJ3	IRGC	immunity related GTPase cinema	3.08162e-69	-5.70576	47.47
A0A060VZ59	MYO5B	myosin VB	3.28706e-69	-5.70576	31.78
A0A060WVB5	CAST	calpastatin	4.41641e-66	-5.5705	59.99
A0A060WIG9	SET	SET nuclear proto-oncogene	7.95384e-62	-4.98226	85.6
W5L7B6	FMNL2	formin like 2	7.09672e-50	-4.46254	41.98
A0A146NIS3	ANKHD1	ankyrin repeat and KH domain containing 1	7.45156e-50	-4.46254	41.98
A0A1A8PXE1	ZNF813	zinc finger protein 813	1.0481e-49	-4.45297	39.97
A0A087XRH2	TOP1	DNA topoisomerase I	1.09574e-49	-4.45297	41.52
A0A1A8JFH1	FLT1	fms related tyrosine kinase 1	8.32605e-48	-4.36412	38.35
W5K9T9	ARF4	ADP ribosylation factor 4	7.50435e-41	-4.38211	135.19
A0A060YWD9	MBLAC1	metallo-beta-lactamase domain containing 1	8.04423e-40	-3.97289	51.09
G3N522	ZEB2	zinc finger E-box binding homeobox 2	1.2905e-39	-4.31457	35.15
A0A060YMW0	GRWD1	glutamate rich WD repeat containing 1	7.20361e-39	-3.92297	45.08
A0A060XWR9	TSTD1	thiosulfate sulfurtransferase like domain containing 1	1.12704e-37	-4.20696	72.41
A0A060WJ37	RPS23	ribosomal protein S23	3.28153e-37	-4.18005	78.24
A0A1A8GVF3	MRPS30	mitochondrial ribosomal protein S30	3.90389e-36	-4.11846	31.37
F8U8U5	UBB	ubiquitin B	4.50802e-36	-3.77448	91.38
A0A060XAG0	MAT1A	methionine adenosyltransferase 1A	3.83069e-35	-3.72332	82.38
A0A060YIZ7	SLC6A19	solute carrier family 6 member 19	6.32305e-35	-4.04825	31.03
G3NKZ2	ASAP1	ArfGAP with SH3 domain, ankyrin repeat and PH domain 1	2.33159e-32	-3.89631	57.79
A0A146SGC6	GIMAP4	GTPase, IMAP family member 4	1.38155e-31	-3.84782	40.88
A0A087XBW4	GNAI2	G protein subunit alpha i2	1.43089e-31	-3.84782	40.88
A0A060XDE2	ANLN	anillin actin binding protein	1.83623e-30	-3.7781	43.37
A0A060Y632	WIPI1	WD repeat domain, phosphoinositide interacting 1	6.46084e-30	-3.42628	42.49
A0A060Y500	GANAB	glucosidase II alpha subunit	3.52267e-28	-3.32141	69.22
A0A060YCL2	RPS19	ribosomal protein S19	1.81761e-27	-3.58732	142.19
P23142	FBLN1	fibulin 1	5.83001e-27	-3.24564	37.73
W5L3H9	TTLL11	tubulin tyrosine ligase like 11	9.94887e-27	-3.53807	36.92
A0A087WYJ9	IGHM	immunoglobulin heavy constant mu	6.96079e-26	-3.17718	247.97
A0A060WJD7	MAF1	MAF1 homolog, negative regulator of RNA polymerase III	2.9344e-25	-3.43892	62.06
A0A060XW15	PCBP2	poly(rC) binding protein 2	1.34442e-24	-3.39291	338.33
W5URJ4	DSP	desmoplakin	3.19093e-24	-3.06926	35.78
A0A060W8M7	MCM4	minichromosome maintenance complex component 4	1.00202e-23	-3.33071	73.25
A0A0P7YZ27	RPL22	ribosomal protein L22	1.24957e-23	-3.32316	30.52
A0A060WTI2	MCM7	minichromosome maintenance complex component 7	5.09665e-23	-3.27925	53.13
A0A060WH37	CAPZB	capping actin protein of muscle Z-line subunit beta	3.2146e-22	-2.93436	41.29
M1PVE6	HSPA8	heat shock protein family A (Hsp70) member 8	1.05339e-21	-2.89804	39.84
Q5T985	ITIH2	inter-alpha-trypsin inhibitor heavy chain 2	1.43788e-21	-3.17373	65.63
A0A060YI16	TWF1	twinfilin actin binding protein 1	7.70938e-21	-3.11895	211.53
A0A060Y842	AKT2	AKT serine/threonine kinase 2	8.03603e-21	-3.11681	56.31
A0A0U1XP71	TP53	tumor protein p53	8.85327e-21	-2.8317	40.96
A0A060W7Z8	DPP3	dipeptidyl peptidase 3	9.0992e-21	-2.8317	37.99
C1BFU5	HIST1H1D	histone cluster 1 H1 family member d	2.89727e-20	-3.07337	524.22
A0A0G2JPA8	SERPINF2	serpin family F member 2	2.92415e-19	-2.72147	82.49
A0A060WYU0	TMOD4	tropomodulin 4	9.4911e-19	-2.95568	62.28
A0A060YJK1	EIF3I	eukaryotic translation initiation factor 3 subunit I	2.67395e-18	-2.91931	92.49
Q4T0L2	SORCS1	sortilin related VPS10 domain containing receptor 1	3.45021e-18	-2.90972	32.32
A0A060YKH3	ALAD	aminolevulinate dehydratase	4.49594e-18	-2.89977	184.79
A0A060Z6Q2	ALDH16A1	aldehyde dehydrogenase 16 family member A1	8.64295e-18	-2.8762	30.38
A0A087WV96	CYP3A7	cytochrome P450 family 3 subfamily A member 7	2.63233e-17	-2.83613	30.92
A0A060WBU3	EIF4G2	eukaryotic translation initiation factor 4 gamma 2	3.21191e-17	-2.82832	37.3
Q6ZWH5	NEK10	NIMA related kinase 10	5.17574e-17	-2.80985	37.17
A0A060YX62	EPN1	epsin 1	8.0772e-17	-2.79314	45.1
A0A0S7HGE4	EPX	eosinophil peroxidase	1.10027e-16	-2.78128	33.09
A0A060X713	RBKS	ribokinase	1.46642e-16	-2.51511	46.08
Q96P63	SERPINB12	serpin family B member 12	2.04714e-16	-2.50192	55.56
A0A087Y3L3	MYO6	myosin VI	2.09832e-16	-2.50192	41.89
A0A1A8V6P1	MYO18A	myosin XVIIIA	1.79742e-15	-2.42423	39.77
M3ZII4	SERPINB1	serpin family B member 1	3.67735e-15	-2.39705	36.37
I3KAC0	VDAC2	voltage dependent anion channel 2	4.41904e-15	-2.64204	114.28
A0A060YT48	IMPACT	impact RWD domain protein	5.20611e-15	-2.63512	31.52
G3NMY8	A2M	alpha-2-macroglobulin	5.6313e-15	-2.63147	33.67
A0A0P7URQ4	SCARB1	scavenger receptor class B member 1	1.33882e-14	2.60021	46.11
A0A060YXP2	PSMB2	proteasome subunit beta 2	1.5881e-14	2.56143	113.32
W5JZ15	MPRIP	myosin phosphatase Rho interacting protein	1.94448e-14	2.57614	35.4
A0A146MYB9	NT5C3B	5'-nucleotidase, cytosolic IIIB	1.97584e-14	2.57614	33.99
H3JR83	CNDP2	carnosine dipeptidase 2	2.42181e-14	-2.32535	38.26
A0A146XGL4	T	Brachyury protein	2.47186e-14	-2.32613	34.78
A0A060Z998	BLVRA	biliverdin reductase A	2.92211e-14	2.54713	114.81
A0A146PDE3	CEP162	centrosomal protein 162	3.29769e-14	-2.55978	37.64
A0A0R4IL85	OFD1	OFD1, centriole and centriolar satellite protein	4.537e-14	-2.30058	42.09
A0A0F8CAW2	INPP5D	inositol polyphosphate-5-phosphatase D	6.94771e-14	-2.28391	90.44
H2RLY4	CCNE1	cyclin E1	1.06385e-13	-2.50862	49.26
A0A1A8GZ32	PIK3CG	phosphatidylinositol-4,5-bisphosphate 3-kinase catalytic subunit gamma	1.07883e-13	-2.50862	31.61
A0A0P7VE81	TNRC18	trinucleotide repeat containing 18	1.11011e-13	-2.50862	46.97
A0A087XTI2	WDR17	WD repeat domain 17	1.12643e-13	-2.50862	31.63
A0A087XF68	ALG11	ALG11, alpha-1,2-mannosyltransferase	1.14324e-13	-2.50862	37.35
X6R5E5	UBAC2	UBA domain containing 2	1.39464e-13	2.48032	39.02
W5KI11	ARL8B	ADP ribosylation factor like GTPase 8B	1.42047e-13	2.48032	36.23
A0A0P7X0Y6	DPP6	dipeptidyl peptidase like 6	1.44727e-13	2.48032	36.23
H2M573	TMEM132D	transmembrane protein 132D	2.43509e-13	2.45869	36.38
E7F0L3	BAZ2B	bromodomain adjacent to zinc finger domain 2B	2.47857e-13	2.45869	40.87
H2MBP9	USP5	ubiquitin specific peptidase 5	4.91112e-13	2.4453	88.85
A0A060XET3	C1QBP	complement C1q binding protein	2.11736e-12	-2.38356	35.1
E9PAV3	NACA	nascent polypeptide associated complex subunit alpha	3.21565e-12	-2.36534	38.21
B5X633	FABP3	fatty acid binding protein 3	3.85305e-12	2.35709	102.38
A0A060XNH5	EPDR1	ependymin related 1	3.98255e-12	-2.12258	81.95
H2TYI2	COG1	component of oligomeric golgi complex 1	7.45743e-12	-2.09656	36.61
C1BI43	HADH	hydroxyacyl-CoA dehydrogenase	7.83041e-12	-2.32618	63.46
A0A060W7P5	SPTBN5	spectrin beta, non-erythrocytic 5	8.55652e-12	-2.32181	31.2
A0A060Z0A8	PDS5B	PDS5 cohesin associated factor B	1.95272e-11	-2.28535	43.66
A0A146Y6R1	CHMP4B	charged multivesicular body protein 4B	2.80171e-11	-2.04146	77.75
B5X2A4	PURB	purine rich element binding protein B	2.96047e-11	2.26542	38.11
G3PNY6	ENO4	enolase 4	2.98329e-11	-2.26561	37.32
A0A0S7LSZ9	UPP1	uridine phosphorylase 1	3.01967e-11	-2.26561	37.32
A0A060YIS2	CHMP5	charged multivesicular body protein 5	5.17776e-11	2.24045	47.87
A0A0F8AKI8	TNPO2	transportin 2	5.4045e-11	2.23812	109.44
B5XC59	UBE2N	ubiquitin conjugating enzyme E2 N	8.57087e-11	2.21686	100.04
W5LM32	PRPF8	pre-mRNA processing factor 8	8.73267e-11	-2.21549	34.5
A0A087XFN3	SRM	spermidine synthase	9.45973e-11	2.21424	56.02
A0A0P7WIM9	POPDC3	popeye domain containing 3	1.30834e-10	2.19611	38.53
A0A0F8AML8	CEP44	centrosomal protein 44	1.32321e-10	2.19611	38.53
A0A0S7K6N0	NUMA1	nuclear mitotic apparatus protein 1	1.38554e-10	2.19299	34.76
W5KC15	TXN	thioredoxin	1.63006e-10	2.19023	81.51
A0A060YK39	NUTF2	nuclear transport factor 2	2.09964e-10	2.17861	47.88
W5L002	PTPN13	protein tyrosine phosphatase, non-receptor type 13	5.29661e-10	-2.12941	34.4
Q5TCY1	TTBK1	tau tubulin kinase 1	5.35418e-10	-2.12941	31.48
A0A087YIC2	DBNDD1	dysbindin domain containing 1	5.41302e-10	-2.12941	31.48
A0A0R4I9A9	RBBP4	RB binding protein 4, chromatin remodeling factor	6.13064e-10	2.13099	147.76
Q4SC95	DDOST	dolichyl-diphosphooligosaccharide--protein glycosyltransferase non-catalytic subunit	6.44604e-10	-2.11966	50.69
F1QDQ1	COPA	coatomer protein complex subunit alpha	1.86908e-09	2.06787	54.99
A0A0P7UTC9	SNRPF	small nuclear ribonucleoprotein polypeptide F	2.48747e-09	2.0673	118.96
G3N593	MARVELD2	MARVEL domain containing 2	2.59306e-09	-2.051	35.84
C0HB44	ORC2	origin recognition complex subunit 2	2.61979e-09	-2.051	33.1
A0A1A8IUY3	TRAK1	trafficking kinesin protein 1	2.73024e-09	-2.04799	30.77
A0A060W7S3	RDX	radixin	4.56901e-09	-1.81324	63.84
G3PI73	GPSM3	G protein signaling modulator 3	5.49876e-09	-1.80395	38.23
B5X8C1	SLC25A5	solute carrier family 25 member 5	5.52765e-09	2.01284	92.26
G3NJ48	SARS	seryl-tRNA synthetase 2, mitochondrial	8.26695e-09	1.9923	40.84
Q9DE58	ACTB	actin beta	9.6728e-09	-1.77679	365.43
A0A060WTG1	YBX1	Y-box binding protein 1	1.26009e-08	1.98898	238.92
H2T5P4	NOSTRIN	nitric oxide synthase trafficking	1.69987e-08	-1.95542	37.03
A0A0P7TXV3	CUTA	cutA divalent cation tolerance homolog	2.34258e-08	-1.73322	40.57
A0A060XVT4	PRDX6	peroxiredoxin 5	2.85198e-08	-1.72303	40.25
A0A060WJ19	PSME2	proteasome activator subunit 2	3.00115e-08	-1.71988	99.81
A0A0S7ILX1	ZFHX4	zinc finger homeobox 4	7.84468e-08	-1.87496	48.87
M4VHK7	ATP5PB	ATP synthase peripheral stalk-membrane subunit b	8.26834e-08	1.87116	52.36
C9JV77	AHSG	alpha 2-HS glycoprotein	8.45628e-08	-1.66752	48.51
G3Q639	MYH11	myosin heavy chain 11	1.08967e-07	-1.85594	32.45
A0A060Y6J3	TXNL1	thioredoxin like 1	1.13244e-07	1.85338	74.18
A0A060XW31	H1FX	H1 histone family member X	1.15785e-07	-1.8517	137.49
A0A0P7UU74	PGM2	phosphoglucomutase 2	1.77371e-07	-1.62948	42.53
A0A060X4Q2	RNF166	ring finger protein 166	1.7773e-07	-1.82759	38.54
A0A060WHC8	MYL6	myosin light chain 6	2.11423e-07	1.81716	55.48
A0A060XEX6	G6PD	glucose-6-phosphate dehydrogenase	2.11467e-07	1.81764	31.1
O43150	ASAP2	ArfGAP with SH3 domain, ankyrin repeat and PH domain 2	2.11704e-07	1.81472	46.94
A0A087YFR4	ACOT1	acyl-CoA thioesterase 1	2.15354e-07	1.81472	47.27
A0A087XFJ5	RB1	RB transcriptional corepressor 1	2.17227e-07	1.81472	47.22
A0A060YTB0	CHUK	conserved helix-loop-helix ubiquitous kinase	2.19132e-07	1.81472	32.25
A0A060XJ26	WARS	tryptophanyl-tRNA synthetase	2.33733e-07	-1.80884	34.27
A0A060XLT1	CELF2	CUGBP Elav-like family member 2	2.99013e-07	-1.79482	70.4
A0A146ZPD7	SLC4A8	solute carrier family 4 member 8	3.84033e-07	1.78049	30.55
A0A060YDT4	ACADS	acyl-CoA dehydrogenase short chain	4.15732e-07	1.80957	37.15
A0A060X0T1	DPP9	dipeptidyl peptidase 9	7.63106e-07	-1.55147	77.92
B5XFI4	PRDX3	peroxiredoxin 3	8.87031e-07	-1.5421	68.91
A0A060VY22	SAFB2	scaffold attachment factor B2	8.87256e-07	1.76815	98.99
W5KHE7	GUCY1A1	guanylate cyclase 1 soluble subunit alpha 1	1.00598e-06	-1.72469	31.37
A0A060YB59	OTOGL	otogelin like	1.01416e-06	-1.72469	31.37
T1QX90	RNF213	ring finger protein 213	1.19718e-06	1.7133	48.59
W5ND80	IPO8	importin 8	1.44143e-06	1.70165	31.99
A0A060W867	HDDC3	HD domain containing 3	1.4822e-06	-1.51374	110.05
A0A1A7W711	MACROD1	MACRO domain containing 1	1.75913e-06	-1.68959	78.4
A0A060VM33	ASTL	astacin like metalloendopeptidase	2.93845e-06	-1.47543	79.47
I3JC36	AMER2	APC membrane recruitment protein 2	3.19287e-06	-1.46948	58.43
A0A060VTZ1	NSF	N-ethylmaleimide sensitive factor, vesicle fusing ATPase	4.36344e-06	-1.63473	142.14
C1BEM2	TSPO	translocator protein	4.8279e-06	-1.62816	54.93
C1BG22	BANF1	barrier to autointegration factor 1	5.27067e-06	1.62239	113.2
A0A146Z2S3	DDB2	damage specific DNA binding protein 2	6.69158e-06	-1.60692	30.51
A0A060WZX4	U2AF1	U2 small nuclear RNA auxiliary factor 1	6.74115e-06	-1.60692	100.4
W5S0D5	PSMA8	proteasome subunit alpha 8	8.33659e-06	1.59249	149.9
A0A060VUP6	SRSF6	serine and arginine rich splicing factor 6	8.33861e-06	1.59203	131.39
H7C3T4	PRDX4	peroxiredoxin 4	1.13715e-05	1.57185	102.68
A0A060XJF5	LYPLA2	lysophospholipase II	1.32003e-05	-1.56205	48.95
A0A0F8AYK0	VPS35	VPS35, retromer complex component	1.66511e-05	-1.54692	76.35
A0A146ZGJ6	PSMC5	proteasome 26S subunit, ATPase 5	2.02327e-05	-1.53406	112.44
A0A0S7MCU5	RPS11	ribosomal protein S11	2.17667e-05	1.52893	100.74
A0A0B4RY43	SHH	sonic hedgehog	2.30455e-05	-1.52482	31.3
W5NES6	IMPDH1	inosine monophosphate dehydrogenase 1	2.4344e-05	1.576	60.97
A0A0P7UT40	DDX39A	DExD-box helicase 39A	3.0687e-05	-1.33595	77.02
A0A060WII1	SNRPD3	small nuclear ribonucleoprotein D3 polypeptide	3.09513e-05	-1.33474	71.6
A0A060WV10	P4HB	prolyl 4-hydroxylase subunit beta	3.24177e-05	-1.33058	52.93
A0A060XA86	LAMP2	lysosomal associated membrane protein 2	3.25866e-05	-1.33094	100.62
A0A162QFP5	PSMB3	proteasome subunit beta 3	3.58032e-05	1.54926	45.57
A0A0P7X1F9	SOX9	SRY-box 9	4.37398e-05	-1.4826	39.09
A0A0P7TSY4	SLC35A5	solute carrier family 35 member A5	5.09083e-05	-1.47164	34.5
Q6P696	GLO1	glyoxalase I	6.1615e-05	1.51439	118.06
E7EUT5	GAPDH	glyceraldehyde-3-phosphate dehydrogenase	6.33421e-05	-1.28661	144.7
A0A087WW53	CORO1B	coronin 1B	6.5757e-05	1.45408	37.18
B5X8A5	ABRACL	ABRA C-terminal like	6.7227e-05	-1.45215	187.84
H2V1K4	UACA	uveal autoantigen with coiled-coil domains and ankyrin repeats	6.9658e-05	-1.27999	40.38
F1QE44	CEP126	centrosomal protein 126	7.3335e-05	-1.2761	35.84
H2MHF4	CARD11	caspase recruitment domain family member 11	8.52029e-05	1.43522	31.61
A0A087XC01	SH3BGRL	SH3 domain binding glutamate rich protein like	0.000103186	1.42168	110.68
A0A087X737	COPS4	COP9 signalosome subunit 4	0.000103269	1.42074	119.75
A0A060WXR4	ACO1	aconitase 1	0.000122599	-1.40846	54.67
A0A060WVY2	RRAS2	RAS related 2	0.000167989	1.44699	41.07
W5MN60	PPID	peptidylprolyl isomerase D	0.000183848	-1.3797	63.17
H2MWA7	HMGB2	high mobility group box 2	0.000211957	-1.36918	32.15
H2S2V1	ADGRL3	adhesion G protein-coupled receptor L3	0.000223968	1.42674	41.49
A0A087XFH2	BCAT1	branched chain amino acid transaminase 1	0.000226208	1.42674	62.75
A0A060XXZ0	UCHL3	ubiquitin C-terminal hydrolase L3	0.000288224	-1.1832	73.31
A0A0P7Y9X2	SUMO2	small ubiquitin-like modifier 2	0.000300599	1.40512	149.01
A0A0R4IUZ1	DMTN	dematin actin binding protein	0.000308727	1.34131	71.54
C1BEK1	MGST3	microsomal glutathione S-transferase 3	0.000336725	1.33456	76.53
A0A060XVD0	HEMGN	hemogen	0.000416976	1.31848	246.71
A0A0C4FSS2	FBP1	fructose-bisphosphatase 1	0.000464242	-1.1495	56.9
A0A0F8CHF1	ARF1	ADP ribosylation factor 1	0.00054857	-1.29635	96.94
A0A0P7WVA0	SAMD9L	sterile alpha motif domain containing 9 like	0.000557881	-1.13549	43.59
E3TED9	ATP6V1E1	ATPase H+ transporting V1 subunit E1	0.000575935	-1.13263	41.34
A0A1A7ZG71	ACSF2	acyl-CoA synthetase family member 2	0.000642867	-1.12367	35.45
A0A060XY46	ZIC1	Zic family member 1	0.000657272	1.34625	47.77
L7QHV5	GSTO1	glutathione S-transferase omega 1	0.0006589	1.3467	111.45
K7EK43	TUBB	tubulin beta 2A class IIa	0.00072261	-1.27517	50.39
C3KH86	CA2	carbonic anhydrase 2	0.000726644	1.33793	115.69
A0A146PP83	GPI	glucosamine-6-phosphate deaminase 1	0.00103971	-1.24686	36.95
A0A068FJ89	AGO2	argonaute 2	0.00118075	-1.07652	56.05
A0A060WPS2	COX4I1	cytochrome c oxidase subunit 4I1	0.00120929	1.23467	56.71
A0A060X7Q5	STAT1	signal transducer and activator of transcription 1	0.00155371	-1.21451	105.02
A0A096LT49	PRKACB	protein kinase cAMP-activated catalytic subunit beta	0.00170143	-1.20683	114.47
A0A087X801	ATP6V1B2	ATPase H+ transporting V1 subunit B2	0.00177337	-1.20307	196.89
F1QSE3	F13A1	coagulation factor XIII A chain	0.0018598	1.26662	44.69
A0A060VYY8	CHST11	carbohydrate sulfotransferase 11	0.00192805	-1.19591	34.65
A0A060WBX1	EIF3E	eukaryotic translation initiation factor 3 subunit E	0.00246859	-1.17499	63.64
H2U2H7	ATAD5	ATPase family, AAA domain containing 5	0.00270858	-1.01223	38.46
W5UJK5	INO80B	INO80 complex subunit B	0.00303395	-1.15759	31.7
A0A060XGI6	PA2G4	proliferation-associated 2G4	0.00315666	-1.15385	156.98
A0A060VXH9	SRSF9	serine and arginine rich splicing factor 9	0.0034533	-1.14591	33.59
A0A146TGT0	PLPPR5	phospholipid phosphatase related 5	0.00369401	-1.13981	320.93
A0A060WQU1	SLC35F5	solute carrier family 35 member F5	0.00391809	-0.983094	44.45
A0A146XA03	EIF4A2	eukaryotic translation initiation factor 4A2	0.00494188	-0.962887	55.71
C1BFZ3	FKBP1B	FK506 binding protein 1B	0.00494933	-1.11412	198.59
A0A146ZMP9	FKBP1A	FK506 binding protein 1A	0.00497668	-1.11412	34.28
A0A1A8DHN4	DDX21	DExD-box helicase 21	0.00520683	-0.958094	55.07
A0A060YNY8	PTMA	prothymosin alpha	0.00520714	-0.957454	350.93
A0A0E9WXZ2	PSME1	proteasome activator subunit 1	0.00551721	-0.951571	187.75
A0A146WH57	OXSR1	oxidative stress responsive 1	0.00565622	-1.10219	35.39
A0A060YAA2	ATP6V1A	ATPase H+ transporting V1 subunit A	0.00644278	-0.937823	141.92
W5K091	ADGRE3	adhesion G protein-coupled receptor E3	0.00702044	1.15499	43.65
F1QCY5	KANK1	KN motif and ankyrin repeat domains 1	0.00764763	1.14675	37.69
H2U965	SNRNP40	small nuclear ribonucleoprotein U5 subunit 40	0.00793077	-1.07171	35.88
C1BEL3	BOLA2	bolA family member 2	0.00907452	-1.05878	35
E3TC01	RPS8	ribosomal protein S8	0.00973722	-1.05056	41.33
A0A060WZN1	PDAP1	PDGFA associated protein 1	0.0104369	1.04383	65.24
M4A4A4	MYD88	myeloid differentiation primary response 88	0.0108294	-0.891163	36.72
A0A060YVB2	MDH1	malate dehydrogenase 1	0.0114178	-1.0352	96.05
A0A1A8B005	WDR66	WD repeat domain 66	0.0116957	-1.03253	33.84
A0A060X5T8	NCOA5	nuclear receptor coactivator 5	0.0119973	-1.02973	71.89
G3NZ14	SIPA1L1	signal induced proliferation associated 1 like 1	0.013199	-0.873725	36.96
L7NL65	RPL7	ribosomal protein L7	0.0133569	-1.01892	94.84
H2LVL1	PCM1	methyl-CpG binding domain protein 1	0.0137209	-0.867317	36.5
A0A146T2B5	PIF1	PIF1 5'-to-3' DNA helicase	0.0138182	-0.867317	38
A0A146UH55	SRSF1	serine and arginine rich splicing factor 1	0.0138779	-0.864533	40.66
A0A087YRL8	OMG	oligodendrocyte myelin glycoprotein	0.0139169	-0.867317	38.8
A0A060WA76	ATP5F1D	ATP synthase F1 subunit delta	0.013978	1.09051	102.2
A0A060YNM5	CD22	CD22 molecule	0.014017	-0.867317	36.5
A0A060WES7	LRRC6	leucine rich repeat containing 6	0.0141186	-0.867317	39.34
A0A0E3KNL4	PPP4C	protein phosphatase 4 catalytic subunit	0.0151309	1.08066	59.78
W5M966	NEK11	NIMA related kinase 11	0.0152826	-0.853226	39.1
A0A0P7UZJ8	ADAMTS13	ADAM metallopeptidase with thrombospondin type 1 motif 13	0.0153852	-0.853226	54.56
B2GS03	CRYZ	crystallin zeta	0.0166452	1.06999	89.02
A0A0P7YGZ1	NIT2	nitrilase family member 2	0.0167083	1.07023	35.98
A0A060XN24	HINT1	histidine triad nucleotide binding protein 1	0.0169892	-0.996004	44.69
A0A0R4IUM1	TRIM16	tripartite motif containing 16	0.0176397	1.06372	35.39
P02748	C9	complement C9	0.017936	-0.990407	45.32
A0A1A8QR57	MAP1B	microtubule associated protein 1B	0.0181034	0.989052	39.12
A0A060WPW9	RUVBL1	RuvB like AAA ATPase 1	0.0183124	-0.98749	63.52
A0A087X210	P2RX3	purinergic receptor P2X 3	0.0198341	-0.827335	44.07
I3K542	GDF9	growth differentiation factor 9	0.0198399	0.97751	37.26
G3NG35	KIF19	kinesin family member 19	0.0199367	0.97751	37.26
A0A060VT47	SYNCRIP	synaptotagmin binding cytoplasmic RNA interacting protein	0.0199761	-0.97639	127.57
A0A0N8JZ98	HIC2	HIC ZBTB transcriptional repressor 2	0.0200344	0.97751	37.26
A0A060VSJ1	SCRN3	secernin 3	0.0202727	1.0502	36.95
Q4SH80	NOV	ribosomal protein L10	0.0205842	-0.97213	33.53
A0A060PIE3	BTF3	butyrophilin subfamily 3 member A3	0.0206827	-0.97213	33.53
A0A060W553	PLAA	phospholipase A2 activating protein	0.025486	-0.802396	38.43
A0A060XQH4	SELENBP1	selenium binding protein 1	0.026141	-0.948438	105.53
A0A060WY94	RBMX	RNA binding motif protein X-linked	0.0269515	-0.944043	88.88
A0A060W6Y3	DYNLL2	dynein light chain LC8-type 2	0.0300408	-0.932824	166.69
G3PKE7	ERAP1	endoplasmic reticulum aminopeptidase 1	0.030558	-0.785107	58.71
G3Q8E3	SND1	staphylococcal nuclease and tudor domain containing 1	0.0308839	-0.9296	31.84
A0A146ZDE2	RAB7A	RAB7A, member RAS oncogene family	0.0312896	-0.927833	132.76
A0A087X6Z1	EIF3B	eukaryotic translation initiation factor 3 subunit B	0.0330903	-0.921757	90.64
C1BGS0	RBM8A	RNA binding motif protein 8A	0.0333682	1.00114	93.12
A0A060YL97	GATD3A	glutamine amidotransferase like class 1 domain containing 3A	0.0350047	0.994353	46.43
H2V0F4	KIF1A	kinesin family member 1A	0.0351578	0.994511	39.06
A0A0R4IBI9	CCDC61	coiled-coil domain containing 61	0.0353722	0.994511	39.06
A0A0P7UYS7	ACBD5	acyl-CoA binding domain containing 5	0.0355892	0.994511	39.06
A0A060W170	AKR1A1	aldo-keto reductase family 1 member A1	0.0357277	0.991857	58.06
A0A060Y2H6	GSTM3	glutathione S-transferase mu 3	0.0387737	-0.757566	973.53
A0A060WYM7	EEF2	eukaryotic translation elongation factor 2	0.0395866	-0.755023	334.88
Q4S3I5	CHRNA3	cholinergic receptor nicotinic alpha 3 subunit	0.0404637	0.900387	31.04
A0A146SNV0	TRPM2	transient receptor potential cation channel subfamily M member 2	0.0406485	0.900387	36.31
B9EP59	GMFG	glia maturation factor gamma	0.0414239	-0.750117	52.08
A0A060Y8S9	MTAP	methylthioadenosine phosphorylase	0.041939	-0.748369	43.98
A0A060VQ92	ETF1	eukaryotic translation termination factor 1	0.0422342	-0.895516	81.03
A0A060W4F5	NUDT21	nudix hydrolase 21	0.0428967	-0.893444	54.62
A0A060W091	FUBP3	far upstream element binding protein 3	0.0440438	-0.890249	169.71
A0A060X6L5	PSME3	proteasome activator subunit 3	0.0444575	-0.741628	46.82
A0A060YWI2	ADGRF5	adhesion G protein-coupled receptor F5	0.045499	-0.738828	49.26
W5N3V1	SRSF5	serine and arginine rich splicing factor 5	0.0492291	-0.73004	92.54

## Sheet: 199 PROT FDR<0.001 -1.5Log2F1.5
Main Accession	Symbol	Protein description	FDR	Log2FC	Protein Score
A0A087YNR0	SESN1	sestrin 1	0	7.66915	32.38
H2V9D1	CCDC173	coiled-coil domain containing 173	0	6.46025	37.15
A0A060X7J4	CTSZ	cathepsin Z	0	5.99084	60.14
A0A060XJB8	ADSS	adenylosuccinate synthase	0	5.19415	58.12
A9LHI4	RHAG	Rh associated glycoprotein	0	5.08736	105.22
F1QAJ7	SLC25A3	solute carrier family 25 member 3	0	4.5269	37.52
W5KWE0	PTCD3	pentatricopeptide repeat domain 3	0	4.24949	36.98
A0A140KFH7	CYP19A1	cytochrome P450 family 19 subfamily A member 1	0	4.06285	41.9
A0A059VDC2	SOD1	superoxide dismutase 1	0	4.05455	62.11
A0A060YSZ5	KHSRP	KH-type splicing regulatory protein	0	3.93174	72.45
B9EM65	RIDA	reactive intermediate imine deaminase	0	3.63448	74.1
A0A060VMD1	NAE1	NEDD8 activating enzyme E1 subunit 1	0	3.52794	65.95
X1WCE5	MAN2C1	mannosidase alpha class 2C member 1	0	3.49427	41.24
A0A146ZU61	DOK7	docking protein 7	0	3.31998	36.9
B5X120	NUP107	nucleoporin 107	0	3.16984	40.29
A0A060YJT1	MAN2B1	mannosidase alpha class 2B member 1	0	3.13919	90.66
A0A060W5D4	FSTL5	follistatin like 5	0	3.11765	39.19
W5N4R8	KNL1	kinetochore scaffold 1	0	3.11765	36.66
A0A060WHP1	VPS29	VPS29, retromer complex component	0	3.0726	113.78
A0A060VYW9	CS	citrate synthase	0	3.02817	37.72
W5ZVN0	KCNK6	potassium two pore domain channel subfamily K member 6	0	2.89698	35.94
A0A0R4IST0	AMY2A	amylase, alpha 2A (pancreatic)	0	2.83248	58.23
A0A060WC69	TPR	translocated promoter region, nuclear basket protein	0	2.83046	116.46
G3PZI9	SNAP47	synaptosome associated protein 47	0	2.76532	32.59
Q98TT0	FTH1	ferritin heavy chain 1	0	2.66918	101.53
A0A0R4ICK7	CAT	catalase	0	2.65419	170.6
A0A0P7URQ4	SCARB1	scavenger receptor class B member 1	1.33882e-14	2.60021	46.11
W5JZ15	MPRIP	myosin phosphatase Rho interacting protein	1.94448e-14	2.57614	35.4
A0A146MYB9	NT5C3B	5'-nucleotidase, cytosolic IIIB	1.97584e-14	2.57614	33.99
A0A060YXP2	PSMB2	proteasome subunit beta 2	1.5881e-14	2.56143	113.32
A0A060Z998	BLVRA	biliverdin reductase A	2.92211e-14	2.54713	114.81
X6R5E5	UBAC2	UBA domain containing 2	1.39464e-13	2.48032	39.02
W5KI11	ARL8B	ADP ribosylation factor like GTPase 8B	1.42047e-13	2.48032	36.23
A0A0P7X0Y6	DPP6	dipeptidyl peptidase like 6	1.44727e-13	2.48032	36.23
H2M573	TMEM132D	transmembrane protein 132D	2.43509e-13	2.45869	36.38
E7F0L3	BAZ2B	bromodomain adjacent to zinc finger domain 2B	2.47857e-13	2.45869	40.87
H2MBP9	USP5	ubiquitin specific peptidase 5	4.91112e-13	2.4453	88.85
B5X633	FABP3	fatty acid binding protein 3	3.85305e-12	2.35709	102.38
B5X2A4	PURB	purine rich element binding protein B	2.96047e-11	2.26542	38.11
A0A060YIS2	CHMP5	charged multivesicular body protein 5	5.17776e-11	2.24045	47.87
A0A0F8AKI8	TNPO2	transportin 2	5.4045e-11	2.23812	109.44
B5XC59	UBE2N	ubiquitin conjugating enzyme E2 N	8.57087e-11	2.21686	100.04
A0A087XFN3	SRM	spermidine synthase	9.45973e-11	2.21424	56.02
A0A0P7WIM9	POPDC3	popeye domain containing 3	1.30834e-10	2.19611	38.53
A0A0F8AML8	CEP44	centrosomal protein 44	1.32321e-10	2.19611	38.53
A0A0S7K6N0	NUMA1	nuclear mitotic apparatus protein 1	1.38554e-10	2.19299	34.76
W5KC15	TXN	thioredoxin	1.63006e-10	2.19023	81.51
A0A060YK39	NUTF2	nuclear transport factor 2	2.09964e-10	2.17861	47.88
A0A0R4I9A9	RBBP4	RB binding protein 4, chromatin remodeling factor	6.13064e-10	2.13099	147.76
F1QDQ1	COPA	coatomer protein complex subunit alpha	1.86908e-09	2.06787	54.99
A0A0P7UTC9	SNRPF	small nuclear ribonucleoprotein polypeptide F	2.48747e-09	2.0673	118.96
B5X8C1	SLC25A5	solute carrier family 25 member 5	5.52765e-09	2.01284	92.26
G3NJ48	SARS	seryl-tRNA synthetase 2, mitochondrial	8.26695e-09	1.9923	40.84
A0A060WTG1	YBX1	Y-box binding protein 1	1.26009e-08	1.98898	238.92
M4VHK7	ATP5PB	ATP synthase peripheral stalk-membrane subunit b	8.26834e-08	1.87116	52.36
A0A060Y6J3	TXNL1	thioredoxin like 1	1.13244e-07	1.85338	74.18
A0A060XEX6	G6PD	glucose-6-phosphate dehydrogenase	2.11467e-07	1.81764	31.1
A0A060WHC8	MYL6	myosin light chain 6	2.11423e-07	1.81716	55.48
O43150	ASAP2	ArfGAP with SH3 domain, ankyrin repeat and PH domain 2	2.11704e-07	1.81472	46.94
A0A087YFR4	ACOT1	acyl-CoA thioesterase 1	2.15354e-07	1.81472	47.27
A0A087XFJ5	RB1	RB transcriptional corepressor 1	2.17227e-07	1.81472	47.22
A0A060YTB0	CHUK	conserved helix-loop-helix ubiquitous kinase	2.19132e-07	1.81472	32.25
A0A060YDT4	ACADS	acyl-CoA dehydrogenase short chain	4.15732e-07	1.80957	37.15
A0A146ZPD7	SLC4A8	solute carrier family 4 member 8	3.84033e-07	1.78049	30.55
A0A060VY22	SAFB2	scaffold attachment factor B2	8.87256e-07	1.76815	98.99
T1QX90	RNF213	ring finger protein 213	1.19718e-06	1.7133	48.59
W5ND80	IPO8	importin 8	1.44143e-06	1.70165	31.99
C1BG22	BANF1	barrier to autointegration factor 1	5.27067e-06	1.62239	113.2
W5S0D5	PSMA8	proteasome subunit alpha 8	8.33659e-06	1.59249	149.9
A0A060VUP6	SRSF6	serine and arginine rich splicing factor 6	8.33861e-06	1.59203	131.39
W5NES6	IMPDH1	inosine monophosphate dehydrogenase 1	2.4344e-05	1.576	60.97
H7C3T4	PRDX4	peroxiredoxin 4	1.13715e-05	1.57185	102.68
A0A162QFP5	PSMB3	proteasome subunit beta 3	3.58032e-05	1.54926	45.57
A0A0S7MCU5	RPS11	ribosomal protein S11	2.17667e-05	1.52893	100.74
Q6P696	GLO1	glyoxalase I	6.1615e-05	1.51439	118.06
A0A060W867	HDDC3	HD domain containing 3	1.4822e-06	-1.51374	110.05
A0A0B4RY43	SHH	sonic hedgehog	2.30455e-05	-1.52482	31.3
A0A146ZGJ6	PSMC5	proteasome 26S subunit, ATPase 5	2.02327e-05	-1.53406	112.44
B5XFI4	PRDX3	peroxiredoxin 3	8.87031e-07	-1.5421	68.91
A0A0F8AYK0	VPS35	VPS35, retromer complex component	1.66511e-05	-1.54692	76.35
A0A060X0T1	DPP9	dipeptidyl peptidase 9	7.63106e-07	-1.55147	77.92
A0A060XJF5	LYPLA2	lysophospholipase II	1.32003e-05	-1.56205	48.95
A0A146Z2S3	DDB2	damage specific DNA binding protein 2	6.69158e-06	-1.60692	30.51
A0A060WZX4	U2AF1	U2 small nuclear RNA auxiliary factor 1	6.74115e-06	-1.60692	100.4
C1BEM2	TSPO	translocator protein	4.8279e-06	-1.62816	54.93
A0A0P7UU74	PGM2	phosphoglucomutase 2	1.77371e-07	-1.62948	42.53
A0A060VTZ1	NSF	N-ethylmaleimide sensitive factor, vesicle fusing ATPase	4.36344e-06	-1.63473	142.14
C9JV77	AHSG	alpha 2-HS glycoprotein	8.45628e-08	-1.66752	48.51
A0A1A7W711	MACROD1	MACRO domain containing 1	1.75913e-06	-1.68959	78.4
A0A060WJ19	PSME2	proteasome activator subunit 2	3.00115e-08	-1.71988	99.81
A0A060XVT4	PRDX6	peroxiredoxin 5	2.85198e-08	-1.72303	40.25
W5KHE7	GUCY1A1	guanylate cyclase 1 soluble subunit alpha 1	1.00598e-06	-1.72469	31.37
A0A060YB59	OTOGL	otogelin like	1.01416e-06	-1.72469	31.37
A0A0P7TXV3	CUTA	cutA divalent cation tolerance homolog	2.34258e-08	-1.73322	40.57
Q9DE58	ACTB	actin beta	9.6728e-09	-1.77679	365.43
A0A060XLT1	CELF2	CUGBP Elav-like family member 2	2.99013e-07	-1.79482	70.4
G3PI73	GPSM3	G protein signaling modulator 3	5.49876e-09	-1.80395	38.23
A0A060XJ26	WARS	tryptophanyl-tRNA synthetase	2.33733e-07	-1.80884	34.27
A0A060W7S3	RDX	radixin	4.56901e-09	-1.81324	63.84
A0A060X4Q2	RNF166	ring finger protein 166	1.7773e-07	-1.82759	38.54
A0A060XW31	H1FX	H1 histone family member X	1.15785e-07	-1.8517	137.49
G3Q639	MYH11	myosin heavy chain 11	1.08967e-07	-1.85594	32.45
A0A0S7ILX1	ZFHX4	zinc finger homeobox 4	7.84468e-08	-1.87496	48.87
H2T5P4	NOSTRIN	nitric oxide synthase trafficking	1.69987e-08	-1.95542	37.03
A0A146Y6R1	CHMP4B	charged multivesicular body protein 4B	2.80171e-11	-2.04146	77.75
A0A1A8IUY3	TRAK1	trafficking kinesin protein 1	2.73024e-09	-2.04799	30.77
G3N593	MARVELD2	MARVEL domain containing 2	2.59306e-09	-2.051	35.84
C0HB44	ORC2	origin recognition complex subunit 2	2.61979e-09	-2.051	33.1
H2TYI2	COG1	component of oligomeric golgi complex 1	7.45743e-12	-2.09656	36.61
Q4SC95	DDOST	dolichyl-diphosphooligosaccharide--protein glycosyltransferase non-catalytic subunit	6.44604e-10	-2.11966	50.69
A0A060XNH5	EPDR1	ependymin related 1	3.98255e-12	-2.12258	81.95
W5L002	PTPN13	protein tyrosine phosphatase, non-receptor type 13	5.29661e-10	-2.12941	34.4
Q5TCY1	TTBK1	tau tubulin kinase 1	5.35418e-10	-2.12941	31.48
A0A087YIC2	DBNDD1	dysbindin domain containing 1	5.41302e-10	-2.12941	31.48
W5LM32	PRPF8	pre-mRNA processing factor 8	8.73267e-11	-2.21549	34.5
G3PNY6	ENO4	enolase 4	2.98329e-11	-2.26561	37.32
A0A0S7LSZ9	UPP1	uridine phosphorylase 1	3.01967e-11	-2.26561	37.32
A0A0F8CAW2	INPP5D	inositol polyphosphate-5-phosphatase D	6.94771e-14	-2.28391	90.44
A0A060Z0A8	PDS5B	PDS5 cohesin associated factor B	1.95272e-11	-2.28535	43.66
A0A0R4IL85	OFD1	OFD1, centriole and centriolar satellite protein	4.537e-14	-2.30058	42.09
A0A060W7P5	SPTBN5	spectrin beta, non-erythrocytic 5	8.55652e-12	-2.32181	31.2
H3JR83	CNDP2	carnosine dipeptidase 2	2.42181e-14	-2.32535	38.26
A0A146XGL4	T	Brachyury protein	2.47186e-14	-2.32613	34.78
C1BI43	HADH	hydroxyacyl-CoA dehydrogenase	7.83041e-12	-2.32618	63.46
E9PAV3	NACA	nascent polypeptide associated complex subunit alpha	3.21565e-12	-2.36534	38.21
A0A060XET3	C1QBP	complement C1q binding protein	2.11736e-12	-2.38356	35.1
M3ZII4	SERPINB1	serpin family B member 1	3.67735e-15	-2.39705	36.37
A0A1A8V6P1	MYO18A	myosin XVIIIA	1.79742e-15	-2.42423	39.77
Q96P63	SERPINB12	serpin family B member 12	2.04714e-16	-2.50192	55.56
A0A087Y3L3	MYO6	myosin VI	2.09832e-16	-2.50192	41.89
H2RLY4	CCNE1	cyclin E1	1.06385e-13	-2.50862	49.26
A0A1A8GZ32	PIK3CG	phosphatidylinositol-4,5-bisphosphate 3-kinase catalytic subunit gamma	1.07883e-13	-2.50862	31.61
A0A0P7VE81	TNRC18	trinucleotide repeat containing 18	1.11011e-13	-2.50862	46.97
A0A087XTI2	WDR17	WD repeat domain 17	1.12643e-13	-2.50862	31.63
A0A087XF68	ALG11	ALG11, alpha-1,2-mannosyltransferase	1.14324e-13	-2.50862	37.35
A0A060X713	RBKS	ribokinase	1.46642e-16	-2.51511	46.08
A0A146PDE3	CEP162	centrosomal protein 162	3.29769e-14	-2.55978	37.64
G3NMY8	A2M	alpha-2-macroglobulin	5.6313e-15	-2.63147	33.67
A0A060YT48	IMPACT	impact RWD domain protein	5.20611e-15	-2.63512	31.52
I3KAC0	VDAC2	voltage dependent anion channel 2	4.41904e-15	-2.64204	114.28
A0A0G2JPA8	SERPINF2	serpin family F member 2	2.92415e-19	-2.72147	82.49
A0A0S7HGE4	EPX	eosinophil peroxidase	1.10027e-16	-2.78128	33.09
A0A060YX62	EPN1	epsin 1	8.0772e-17	-2.79314	45.1
Q6ZWH5	NEK10	NIMA related kinase 10	5.17574e-17	-2.80985	37.17
A0A060WBU3	EIF4G2	eukaryotic translation initiation factor 4 gamma 2	3.21191e-17	-2.82832	37.3
A0A0U1XP71	TP53	tumor protein p53	8.85327e-21	-2.8317	40.96
A0A060W7Z8	DPP3	dipeptidyl peptidase 3	9.0992e-21	-2.8317	37.99
A0A087WV96	CYP3A7	cytochrome P450 family 3 subfamily A member 7	2.63233e-17	-2.83613	30.92
A0A060Z6Q2	ALDH16A1	aldehyde dehydrogenase 16 family member A1	8.64295e-18	-2.8762	30.38
M1PVE6	HSPA8	heat shock protein family A (Hsp70) member 8	1.05339e-21	-2.89804	39.84
A0A060YKH3	ALAD	aminolevulinate dehydratase	4.49594e-18	-2.89977	184.79
Q4T0L2	SORCS1	sortilin related VPS10 domain containing receptor 1	3.45021e-18	-2.90972	32.32
A0A060YJK1	EIF3I	eukaryotic translation initiation factor 3 subunit I	2.67395e-18	-2.91931	92.49
A0A060WH37	CAPZB	capping actin protein of muscle Z-line subunit beta	3.2146e-22	-2.93436	41.29
A0A060WYU0	TMOD4	tropomodulin 4	9.4911e-19	-2.95568	62.28
W5URJ4	DSP	desmoplakin	3.19093e-24	-3.06926	35.78
C1BFU5	HIST1H1D	histone cluster 1 H1 family member d	2.89727e-20	-3.07337	524.22
A0A060Y842	AKT2	AKT serine/threonine kinase 2	8.03603e-21	-3.11681	56.31
A0A060YI16	TWF1	twinfilin actin binding protein 1	7.70938e-21	-3.11895	211.53
Q5T985	ITIH2	inter-alpha-trypsin inhibitor heavy chain 2	1.43788e-21	-3.17373	65.63
A0A087WYJ9	IGHM	immunoglobulin heavy constant mu	6.96079e-26	-3.17718	247.97
P23142	FBLN1	fibulin 1	5.83001e-27	-3.24564	37.73
A0A060WTI2	MCM7	minichromosome maintenance complex component 7	5.09665e-23	-3.27925	53.13
A0A060Y500	GANAB	glucosidase II alpha subunit	3.52267e-28	-3.32141	69.22
A0A0P7YZ27	RPL22	ribosomal protein L22	1.24957e-23	-3.32316	30.52
A0A060W8M7	MCM4	minichromosome maintenance complex component 4	1.00202e-23	-3.33071	73.25
A0A060XW15	PCBP2	poly(rC) binding protein 2	1.34442e-24	-3.39291	338.33
A0A060Y632	WIPI1	WD repeat domain, phosphoinositide interacting 1	6.46084e-30	-3.42628	42.49
A0A060WJD7	MAF1	MAF1 homolog, negative regulator of RNA polymerase III	2.9344e-25	-3.43892	62.06
W5L3H9	TTLL11	tubulin tyrosine ligase like 11	9.94887e-27	-3.53807	36.92
A0A060YCL2	RPS19	ribosomal protein S19	1.81761e-27	-3.58732	142.19
A0A060XAG0	MAT1A	methionine adenosyltransferase 1A	3.83069e-35	-3.72332	82.38
F8U8U5	UBB	ubiquitin B	4.50802e-36	-3.77448	91.38
A0A060XDE2	ANLN	anillin actin binding protein	1.83623e-30	-3.7781	43.37
A0A146SGC6	GIMAP4	GTPase, IMAP family member 4	1.38155e-31	-3.84782	40.88
A0A087XBW4	GNAI2	G protein subunit alpha i2	1.43089e-31	-3.84782	40.88
G3NKZ2	ASAP1	ArfGAP with SH3 domain, ankyrin repeat and PH domain 1	2.33159e-32	-3.89631	57.79
A0A060YMW0	GRWD1	glutamate rich WD repeat containing 1	7.20361e-39	-3.92297	45.08
A0A060YWD9	MBLAC1	metallo-beta-lactamase domain containing 1	8.04423e-40	-3.97289	51.09
A0A060YIZ7	SLC6A19	solute carrier family 6 member 19	6.32305e-35	-4.04825	31.03
A0A1A8GVF3	MRPS30	mitochondrial ribosomal protein S30	3.90389e-36	-4.11846	31.37
A0A060WJ37	RPS23	ribosomal protein S23	3.28153e-37	-4.18005	78.24
A0A060XWR9	TSTD1	thiosulfate sulfurtransferase like domain containing 1	1.12704e-37	-4.20696	72.41
G3N522	ZEB2	zinc finger E-box binding homeobox 2	1.2905e-39	-4.31457	35.15
A0A1A8JFH1	FLT1	fms related tyrosine kinase 1	8.32605e-48	-4.36412	38.35
W5K9T9	ARF4	ADP ribosylation factor 4	7.50435e-41	-4.38211	135.19
A0A1A8PXE1	ZNF813	zinc finger protein 813	1.0481e-49	-4.45297	39.97
A0A087XRH2	TOP1	DNA topoisomerase I	1.09574e-49	-4.45297	41.52
W5L7B6	FMNL2	formin like 2	7.09672e-50	-4.46254	41.98
A0A146NIS3	ANKHD1	ankyrin repeat and KH domain containing 1	7.45156e-50	-4.46254	41.98
A0A060WIG9	SET	SET nuclear proto-oncogene	7.95384e-62	-4.98226	85.6
A0A060X8C4	SF3B3	splicing factor 3b subunit 3	2.12378e-72	-5.40109	71.05
F1QQA5	TUB	tubby bipartite transcription factor	2.88892e-75	-5.50998	39.23
A0A060WVB5	CAST	calpastatin	4.41641e-66	-5.5705	59.99
Q8JIP3	PKM	pyruvate kinase M1/2	2.59505e-69	-5.70576	47.47
H3DNR2	NITR3A	novel immune-type receptor 3a	2.73922e-69	-5.70576	47.47
A0A060YAL2	VBP1	VHL binding protein 1	2.90035e-69	-5.70576	47.47
A0A060XEJ3	IRGC	immunity related GTPase cinema	3.08162e-69	-5.70576	47.47
A0A060VZ59	MYO5B	myosin VB	3.28706e-69	-5.70576	31.78

## Sheet: Peptide List Fraction Membrane
Main Accession	Protein Group	T1/C1	T2/C2	Sequence	Modifications	Score	m/z	Mr (Da)	Charge	Delta (ppm)	RT	PSMs_C1	PSMs_C2	PSMs_T1	PSMs_T2
A0A060XJX9	87	0.963634	1.15534	87	4
	A0A060XJX9;A0A0D9SF54;A0A0R4IJ08;A0A0S7GKU3;A0A1A7Z4A6;A0A1A8RDX0;A0A060XII9;A0A087XQU7;A0A146Z4F7;A0A146Z4P1;A0A147B3I3;G3Q398;H2MBY2;H2UIB0;H2UIB1;H3CBT9;I3JZ89;M4A8R0;W5KTF3;W5MFM2	0.852178	1.33266	NQALNTDNYGHDLASVQALQR		139.14	776.716	2327.13	3	0.769144	85.7817	1	1	1	1
	A0A060XJX9;A0A0P7VEP4;A0A1A7Z4A6;A0A1A8I584;A0A1A8RDX0;A0A060XII9;G3Q398;W5MFM2	0.810722	0.989461	HQAFEAEVQANAGAIIK		136	898.967	1795.92	2	-1.69577	85.7817	0	1	1	0
	A0A060XJX9	1	189.393	LSDDNTIGQDEIEQR		127.84	866.903	1731.79	2	0.130521	52.5489	0	0	0	2
	A0A060XJX9;A0A0D9SF54;A0A0P7V2T7;A0A0P7VEP4;A0A0R4IJ08;A0A1A7Z4A6;A0A1A8I584;A0A1A8RDX0;A0A060XII9;A0A087XQU7;A0A146Z4F7;A0A146Z4P1;A0A147B3I3;G3Q398;H2MBY2;H2UIB0;H2UIB1;H3CBT9;I3JZ89;M4A8R0;W5KTF3;W5MFM2	0.853744	2.29613	QEAFLLNEDLGDSLDSVEALLK		123.51	807.083	2418.23	3	4.7168	191.936	1	1	0	1
	A0A060XJX9;A0A0R4IJ08;A0A0S7GKU3;A0A1A7Z4A6;A0A1A8RDX0;A0A060XII9;A0A087XQU7;A0A146Z4F7;A0A146Z4P1;A0A147B3I3;G3Q398;H2MBY2;H2UIB0;H2UIB1;I3JZ89;M4A8R0;W5KTF3;W5MFM2	0.913797	1.23421	LNLVGSEDYGDTLAAVQGLLK		119.12	1088.58	2175.14	2	0.321675	174.101	1	1	0	1
	A0A060XJX9;A0A0D9SF54;A0A0P7V2T7;A0A0P7VEP4;A0A0R4IJ08;A0A0S7GKU3;A0A1A7Z4A6;A0A1A8RDX0;A0A060XII9;A0A087XQU7;A0A146Z4F7;A0A146Z4P1;A0A147B3I3;G3Q398;H2MBY2;H2UIB0;H2UIB1;H3CBT9;I3JZ89;M4A8R0;W5KTF3;W5MFM2	1.11143	1.1508	LGESQTLQQFSR		115.54	697.356	1392.7	2	-2.14637	63.0627	3	4	3	3
	A0A060XJX9;A0A0D9SF54;A0A0P7V2T7;A0A0R4IJ08;A0A0S7GKU3;A0A1A7Z4A6;A0A1A8I584;A0A1A8RDX0;A0A060XII9;A0A087XQU7;G3Q398;H2MBY2;I3JZ89;M4A8R0;W5KTF3;W5MFM2	0.935506	1.66051	RQDLEDSLQAQQYFADANEAESWMR		113.07	1001.12	3000.34	3	1.38492	138.787	2	2	2	2
	A0A060XJX9;A0A060XII9;G3Q398;H2UIB0;H2UIB1;I3JZ89	0.910097	1.29315	LGALDEQWQFLVNK		110.4	830.938	1659.86	2	-0.14889	138.43	3	3	3	4
	A0A060XJX9;A0A0R4IJ08;A0A060XII9;H2UIB1;H3CBT9;I3JZ89	0.785496	1.3963	LAVQTTANFNTIK		107.22	710.891	1419.77	2	-3.32849	76.1026	3	2	3	2
	A0A060XJX9;A0A0D9SF54;A0A0P7V2T7;A0A0P7VEP4;A0A0R4IJ08;A0A0S7GKU3;A0A1A7Z4A6;A0A1A8RDX0;A0A060XII9;A0A087XQU7;A0A146Z4F7;A0A146Z4P1;A0A147B3I3;G3Q398;H2MBY2;H2UIB0;H2UIB1;H3CBT9;I3JZ89;M4A8R0;W5KTF3;W5MFM2	0.800108	1.42907	ASAFNSWFENAEEDLTDPVR		106.64	766.684	2297.03	3	3.24473	164.622	2	1	1	3
	A0A060XJX9	0.863495	1.0738	GACSGSEDAVQSR	[3] Methylthio (C)	106.16	656.764	1311.51	2	-3.36553	23.8152	2	2	1	1
	A0A060XJX9;A0A0P7V2T7;A0A0P7VEP4;A0A0R4IJ08;A0A1A7Z4A6;A0A1A8I584;A0A1A8RDX0;A0A060XII9;A0A087XQU7;A0A146Z4F7;A0A146Z4P1;A0A147B3I3;G3Q398;H2MBY2;I3JZ89;M4A8R0;W5KTF3;W5MFM2	0.896781	1.02868	ALINADELANDVAGAEALLDR		103.93	718.708	2153.1	3	2.51277	180.816	4	3	2	5
	A0A060XJX9;A0A0P7V2T7;A0A0S7GKU3;A0A1A7Z4A6;A0A1A8RDX0;A0A087XQU7;A0A146Z4F7;A0A146Z4P1;A0A147B3I3;G3Q398;H2MBY2;H2UIB0;H2UIB1;H3CBT9;I3JZ89;M4A8R0;W5MFM2	0.904224	1.38046	GLVSSEELAKDVTGAEALLER		103.85	729.723	2186.15	3	1.8706	154.884	4	2	2	2
	A0A060XJX9;A0A0D9SF54;A0A0P7V2T7;A0A0P7VEP4;A0A0R4IJ08;A0A0S7GKU3;A0A1A7Z4A6;A0A1A8RDX0;A0A060XII9;A0A087XQU7;A0A146Z4F7;A0A146Z4P1;A0A147B3I3;G3Q398;H2MBY2;H2UIB0;H2UIB1;H3CBT9;I3JZ89;M4A8R0;W5KTF3;W5MFM2	1.05091	1.28991	LDENSAFLQFNWK		100.78	806.397	1610.78	2	4.07189	133.2	1	1	1	2
	A0A060XJX9;A0A0D9SF54;A0A0P7VEP4;A0A0R4IJ08;A0A0S7GKU3;A0A1A7Z4A6;A0A1A8RDX0;A0A060XII9;A0A087XQU7;A0A146Z4F7;A0A146Z4P1;A0A147B3I3;G3Q398;H2MBY2;H2UIB0;H2UIB1;H3CBT9;I3JZ89;M4A8R0;W5KTF3;W5MFM2	0.817057	1.30271	KASAFNSWFENAEEDLTDPVR		100.57	809.385	2425.13	3	5.9613	151.67	2	3	2	3
	A0A060XJX9;A0A1A8I584;A0A1A8RDX0;A0A060XII9;A0A087XQU7;M4A8R0;W5KTF3	97.1507	0.0114479	KQEEVNAAWQR		99.76	679.841	1357.67	2	-4.46576	28.2645	0	1	1	0
	A0A060XJX9;A0A0D9SF54;A0A060XII9;W5MFM2	0.754929	1.18673	SSLSSAQADFNQLAELDR		97.03	976.473	1950.93	2	1.89304	118.266	1	2	1	1
	A0A060XJX9;A0A060XII9	1.15413	1.49509	LGVLTEEKESLLELWEVR		95.73	715.061	2142.16	3	2.35792	166.852	0	2	1	3
	A0A060XJX9;A0A0P7VEP4;A0A0S7GKU3;A0A1A7Z4A6;A0A1A8RDX0;A0A060XII9;A0A087XQU7;A0A146Z4F7;A0A146Z4P1;A0A147B3I3;G3Q398;H2MBY2;H2UIB0;H2UIB1;I3JZ89;W5KTF3	0.858214	2.13676	SYQVVSNPYTWFTMEALEETWR		92.35	913.096	2736.27	3	4.93705	192.575	0	1	1	1
	A0A060XJX9;A0A0D9SF54;A0A0P7V2T7;A0A0P7VEP4;A0A0R4IJ08;A0A0S7GKU3;A0A1A7Z4A6;A0A1A8RDX0;A0A060XII9;A0A087XQU7;A0A146Z4F7;A0A146Z4P1;A0A147B3I3;G3Q398;H2MBY2;H3CBT9;I3JZ89;M4A8R0;W5KTF3;W5MFM2	1.10785	1.41373	SSEEIESAFR		91.56	577.77	1153.53	2	1.16756	52.4068	4	4	4	4
	A0A060XJX9;A0A0D9SF54;A0A0P7VEP4;A0A0R4IJ08;A0A0S7GKU3;A0A1A7Z4A6;A0A1A8RDX0;A0A060XII9;A0A087XQU7;A0A146Z4F7;A0A146Z4P1;A0A147B3I3;G3Q398;H2MBY2;H2UIB0;H2UIB1;H3CBT9;I3JZ89;M4A8R0;W5KTF3;W5MFM2	0.133311	1.0433	DCEQAENWMAAR	[2] Methylthio (C)	91.23	735.283	1468.55	2	-1.4223	84.7949	1	1	1	1
	A0A060XJX9;A0A0P7VEP4;A0A0S7GKU3;A0A1A7Z4A6;A0A1A8RDX0;A0A060XII9;A0A087XQU7;I3JZ89;M4A8R0;W5KTF3	1.02501	1.33655	AGTFQAFEQFGQQLLAR		90.82	637.997	1910.97	3	2.6338	165.988	2	3	3	3
	A0A060XJX9;A0A0P7VEP4;A0A0R4IJ08;A0A1A7Z4A6;A0A1A8I584;A0A1A8RDX0;A0A060XII9;A0A087XQU7;A0A146Z4F7;A0A146Z4P1;G3Q398;H2MBY2;H3CBT9;I3JZ89;M4A8R0;W5KTF3;W5MFM2	1.27179	0.916271	KFEEFQTDLAAHEER		89.22	617.302	1848.88	3	10.9193	65.5943	1	3	2	1
	A0A060XJX9;A0A0D9SF54;A0A0P7V2T7;A0A0P7VEP4;A0A0R4IJ08;A0A1A7Z4A6;A0A1A8I584;A0A1A8RDX0;A0A060XII9;A0A087XQU7;A0A146Z4F7;A0A146Z4P1;A0A147B3I3;G3Q398;H2MBY2;H2UIB0;H2UIB1;H3CBT9;I3JZ89;M4A8R0;W5KTF3;W5MFM2	1.199	1.13966	HQAFEAELSANQSR		88.88	529.921	1586.74	3	-2.29289	42.311	2	3	1	4
	A0A060XJX9;A0A0P7V2T7;A0A0P7VEP4;A0A0R4IJ08;A0A1A7Z4A6;A0A1A8I584;A0A1A8RDX0;A0A060XII9;A0A087XQU7;A0A146Z4F7;A0A146Z4P1;A0A147B3I3;G3Q398;H2MBY2;I3JZ89;M4A8R0;W5KTF3;W5MFM2	0.815565	1.315	ALINADELANDVAGAEALLDR		88.47	1077.56	2153.1	2	0.905092	180.744	0	1	1	0
	A0A060XJX9;A0A0P7VEP4;A0A1A7Z4A6;A0A1A8I584;A0A1A8RDX0;A0A060XII9;G3Q398;W5MFM2	1.17602	1.05095	HQAFEAEVQANAGAIIK		88.43	599.646	1795.92	3	-2.93122	86.0637	1	0	0	1
	A0A060XJX9;A0A0D9SF54;A0A0P7VEP4;A0A0R4IJ08;A0A0S7GKU3;A0A1A7Z4A6;A0A1A8RDX0;A0A060XII9;A0A087XQU7;A0A146Z4F7;A0A146Z4P1;A0A147B3I3;G3Q398;H2MBY2;H3CBT9;I3JZ89;M4A8R0;W5KTF3;W5MFM2	0.742643	1.14386	YTEHSTVGLAQQWDQLDQLGMR		84.34	859.415	2575.22	3	3.93056	129.988	4	5	2	3
	A0A060XJX9;A0A0D9SF54;A0A0P7V2T7;A0A0R4IJ08;A0A1A7Z4A6;A0A1A8I584;A0A1A8RDX0;A0A060XII9;G3Q398;W5KTF3	1.1971	1.45327	EANELQQWINEK		83.38	751.367	1500.72	2	-1.15021	89.7281	2	1	1	1
	A0A060XJX9;A0A060XII9;A0A087XQU7;M4A8R0	0.408688	4.82941	VNEVNQLAGK		83.3	536.29	1070.57	2	-6.15028	29.1796	3	2	2	2
	A0A060XJX9;A0A0D9SF54;A0A0P7V2T7;A0A0R4IJ08;A0A146Z4F7;A0A146Z4P1;A0A147B3I3;G3Q398;H2MBY2;H3CBT9;I3JZ89;W5KTF3;W5MFM2	0.982958	1.14492	DLAALGDKVNSLGETAER		81.27	620.321	1857.94	3	-1.19397	88.5998	1	1	1	1
	A0A060XJX9;A0A0D9SF54;A0A0P7V2T7;A0A0P7VEP4;A0A0R4IJ08;A0A0S7GKU3;A0A1A7Z4A6;A0A1A8RDX0;A0A060XII9;A0A087XQU7;A0A146Z4F7;A0A146Z4P1;A0A147B3I3;G3Q398;H2MBY2;H2UIB0;H2UIB1;H3CBT9;I3JZ89;M4A8R0;W5KTF3;W5MFM2	0.895332	1.10942	ADVVESWIGEK		81.08	616.809	1231.6	2	-4.28372	85.6407	1	1	1	1
	A0A060XJX9	0.949567	1.42502	IAALQSFADQLVGADHYAKPEIFNR		80.99	694.355	2773.39	4	-10.5592	156.675	2	2	2	2
	A0A060XJX9;A0A0R4IJ08;A0A0S7GKU3;A0A1A7Z4A6;A0A1A8RDX0;A0A060XII9;A0A087XQU7;A0A146Z4P1;G3Q398;H2MBY2;H2UIB0;I3JZ89;M4A8R0;W5KTF3;W5MFM2	1.0034	1.26918	LQTATDESYKDPTNIQLSK		80.37	718.03	2151.07	3	-0.406589	66.5087	1	2	1	2
	A0A060XJX9;A0A0R4IJ08;A0A0S7GKU3;A0A1A7Z4A6;A0A1A8RDX0;A0A060XII9;A0A087XQU7;A0A146Z4F7;A0A146Z4P1;A0A147B3I3;G3Q398;H2UIB0;H2UIB1;W5KTF3	0.592566	1.74772	QETFDAGLQAFQQEGITNITALKDQLLAAK	[N-term] Gln->pyro-Glu (N-term Q)	79.63	1082.56	3244.67	3	2.4061	192.362	1	0	1	0
	A0A060XJX9;A0A0D9SF54;A0A0P7V2T7;A0A0P7VEP4;A0A0R4IJ08;A0A0S7GKU3;A0A1A7Z4A6;A0A1A8RDX0;A0A060XII9;A0A087XQU7;A0A146Z4F7;A0A146Z4P1;A0A147B3I3;G3Q398;H2MBY2;H3CBT9;I3JZ89;M4A8R0;W5KTF3;W5MFM2	0.996733	1.12029	KIEDLGAAMEEALILDNK		79.16	658.347	1972.02	3	0.612592	142.655	2	2	2	2
	A0A060XJX9;A0A0D9SF54;A0A0P7V2T7;A0A0R4IJ08;A0A146Z4F7;A0A146Z4P1;A0A147B3I3;G3Q398;H2MBY2;H3CBT9;I3JZ89;W5KTF3;W5MFM2	0.967004	1.0283	VNSLGETAER		78.93	538.269	1074.52	2	-7.75273	18.7771	2	1	2	1
	A0A060XJX9;A0A0D9SF54;A0A0P7VEP4;A0A0S7GKU3;A0A060XII9;A0A146Z4F7;A0A146Z4P1;A0A147B3I3;W5MFM2	0.672024	2.95192	KHQALQAEIAGHEPR		78.25	562.297	1683.87	3	-6.74487	31.1676	1	1	1	1
	A0A060XJX9;A0A0D9SF54;A0A0P7V2T7;A0A0P7VEP4;A0A0R4IJ08;A0A0S7GKU3;A0A1A7Z4A6;A0A1A8I584;A0A1A8RDX0;A0A060XII9;A0A146Z4F7;A0A146Z4P1;A0A147B3I3;G3Q398;H2UIB0;H2UIB1;H3CBT9;I3JZ89;M4A8R0;W5KTF3;W5MFM2	0.963634	1.19076	QQVAPTDDETGKELVLALYDYQEK		77.12	918.457	2752.35	3	1.61318	133.701	3	3	3	4
	A0A060XJX9;A0A0R4IJ08;A0A0S7GKU3;A0A1A7Z4A6;A0A1A8RDX0;A0A060XII9;A0A087XQU7;A0A146Z4F7;A0A146Z4P1;A0A147B3I3;G3Q398;H2MBY2;H2UIB0;H2UIB1;I3JZ89;M4A8R0;W5KTF3;W5MFM2	0.918544	1.2118	LNLVGSEDYGDTLAAVQGLLK		76.18	726.059	2175.16	3	6.53918	174.101	4	3	4	2
	A0A060XJX9;A0A0D9SF54;A0A060XII9;W5MFM2	0.858423	1.08053	SSLSSAQADFNQLAELDR		75.85	651.319	1950.94	3	3.90881	118.196	0	0	0	2
	A0A060XJX9;A0A060XII9;G3Q398;I3JZ89;W5KTF3	1.08989	1.04119	SGQELLDGK		75.7	473.748	945.481	2	4.48328	24.8165	1	0	1	0
	A0A060XJX9;A0A0R4IJ08;A0A0S7GKU3;A0A1A7Z4A6;A0A1A8I584;A0A1A8RDX0;A0A060XII9;A0A087XQU7;A0A146Z4F7;A0A146Z4P1;A0A147B3I3;H2UIB0;H2UIB1;M4A8R0;W5KTF3	0.805998	0.583265	EKEPIVGSPDYGKDEDSAEALLK		75.64	623.313	2489.22	4	3.02116	85.4998	3	1	2	0
	A0A060XJX9	4.91019	0.831522	GVIDTGNALIHR		75.35	633.347	1264.68	2	-7.13591	68.5503	0	2	1	1
	A0A060XJX9;A0A0P7VEP4;A0A060XII9;W5KTF3;W5MFM2	0.762341	1.20549	RDELITNWEQIR		75.15	524.942	1571.8	3	-1.72229	88.5998	1	1	0	0
	A0A060XJX9;A0A0R4IJ08;A0A0S7GKU3;A0A1A7Z4A6;A0A1A8I584;A0A1A8RDX0;A0A060XII9;A0A087XQU7;A0A146Z4F7;A0A146Z4P1;A0A147B3I3;H2UIB0;H2UIB1;M4A8R0;W5KTF3	2.13618	1.55783	EKEPIVGSPDYGKDEDSAEALLK		72.32	830.749	2489.22	3	3.11277	85.5703	0	1	0	1
	A0A060XJX9;A0A0P7VEP4;A0A0S7GKU3;A0A1A7Z4A6;A0A1A8RDX0;A0A060XII9;A0A087XQU7;I3JZ89;M4A8R0;W5KTF3	1.08246	1.28767	AGTFQAFEQFGQQLLAR		71.7	956.489	1910.96	2	-0.763923	166.06	3	1	1	3
	A0A060XJX9;A0A0P7VEP4;A0A0R4IJ08;A0A060XII9;G3Q398;H2UIB0;H2UIB1;H3CBT9;I3JZ89;W5KTF3;W5MFM2	1.17953	1.20633	LLVSSEDYGR		71.06	569.783	1137.55	2	-13.8461	49.6467	3	2	2	3
	A0A060XJX9;A0A0D9SF54;A0A0P7V2T7;A0A0P7VEP4;A0A0R4IJ08;A0A0S7GKU3;A0A1A7Z4A6;A0A1A8RDX0;A0A060XII9;A0A087XQU7;A0A146Z4F7;A0A146Z4P1;A0A147B3I3;G3Q398;H2MBY2;H2UIB0;H2UIB1;H3CBT9;I3JZ89;M4A8R0;W5KTF3;W5MFM2	5.95151	53.5874	DVTGAEALLER		70.76	587.307	1172.6	2	-4.26682	83.0346	0	0	0	2
	A0A060XJX9;A0A0P7VEP4;A0A060XII9;H2MBY2;I3JZ89;W5KTF3;W5MFM2	0.709228	0.297132	DELITNWEQIR		70.56	708.858	1415.7	2	-1.78857	107.271	1	1	1	1
	A0A060XJX9;A0A0D9SF54;A0A0P7V2T7;A0A0P7VEP4;A0A0R4IJ08;A0A0S7GKU3;A0A1A7Z4A6;A0A1A8RDX0;A0A060XII9;A0A087XQU7;A0A146Z4F7;A0A146Z4P1;A0A147B3I3;G3Q398;H2MBY2;H2UIB0;H2UIB1;H3CBT9;I3JZ89;M4A8R0;W5KTF3;W5MFM2	0.914608	1.11676	DLSSVQTLLTK		70.24	602.841	1203.67	2	-3.40997	101.001	2	2	2	2
	A0A060XJX9;A0A0R4IJ08;A0A0S7GKU3;A0A1A7Z4A6;A0A1A8RDX0;A0A060XII9;A0A087XQU7;A0A146Z4F7;A0A146Z4P1;A0A147B3I3;G3Q398;H2MBY2;H2UIB0;H2UIB1;H3CBT9;I3JZ89;M4A8R0;W5KTF3;W5MFM2	0.972346	1.18983	EAFLASDDKGDSLDSVEALIK		69.11	741.706	2222.1	3	0.812995	135.272	3	2	2	2
	A0A060XJX9	1.23402	0.965273	RAALEDSFHLQQFSR		67.73	602.306	1803.9	3	-2.60388	84.7949	1	1	1	0
	A0A060XJX9;A0A0D9SF54;A0A0P7V2T7;A0A0P7VEP4;A0A0R4IJ08;A0A1A7Z4A6;A0A1A8I584;A0A1A8RDX0;A0A060XII9;A0A087XQU7;A0A146Z4F7;A0A146Z4P1;A0A147B3I3;G3Q398;H2MBY2;H2UIB0;H2UIB1;H3CBT9;I3JZ89;M4A8R0;W5KTF3;W5MFM2	0.929304	3.0489	DTEQVDNWMSK		67.25	676.796	1351.58	2	4.82249	59.6701	1	1	2	3
	A0A060XJX9;A0A0D9SF54;A0A0P7V2T7;A0A0P7VEP4;A0A0R4IJ08;A0A060XII9;G3Q398;H2UIB0;H2UIB1;H3CBT9;I3JZ89;W5KTF3;W5MFM2	1.06705	1.09137	TATDEAYKDPSNLQGK		66.52	579.948	1736.82	3	0.246957	30.7416	2	2	2	1
	A0A060XJX9;A0A0D9SF54;A0A060XII9;H2UIB0;H2UIB1;I3JZ89;W5MFM2	0.947485	1.15534	SLQQLAEER		65.84	537.281	1072.55	2	-2.90942	43.3721	2	2	1	3
	A0A060XJX9;A0A060XII9	1.01534	1.24774	LSQESHPEAELIVR		64.85	536.616	1606.83	3	-2.3317	60.0241	3	2	3	1
	A0A060XJX9;A0A0D9SF54;A0A0P7VEP4;A0A0R4IJ08;A0A060XII9;G3Q398;H2UIB0;H2UIB1;H3CBT9;I3JZ89;W5KTF3;W5MFM2	1.00739	1.06144	LFGAAEVQR		64.27	495.769	989.524	2	-4.82077	50.2811	3	3	2	2
	A0A060XJX9;A0A060XII9	0.858711	1.20662	RLEAELGAHEPAIQSVQDTGK		62.33	750.388	2248.14	3	-0.623027	69.2594	0	0	1	1
	A0A060XJX9;A0A0D9SF54;A0A0P7VEP4;A0A060XII9;W5MFM2	1.02139	1.09577	LQIASDENYKDPTNLQGK		62.06	678.676	2033.01	3	-0.61954	65.1021	0	2	2	2
	A0A060XJX9;A0A0D9SF54;A0A0P7VEP4;A0A0R4IJ08;A0A0S7GKU3;A0A1A7Z4A6;A0A1A8I584;A0A1A8RDX0;A0A060XII9;A0A087XQU7;A0A146Z4F7;A0A146Z4P1;A0A147B3I3;G3Q398;H2UIB0;H2UIB1;H3CBT9;I3JZ89;M4A8R0;W5KTF3;W5MFM2	1.00014	1.14653	LLEATELK		61.44	458.769	915.523	2	-5.26852	53.3246	1	1	2	2
	A0A060XJX9;A0A060XII9	0.99753	1.23096	EMPSAFDFVEFTR		61.16	788.364	1574.71	2	3.07366	148.364	3	3	3	3
	A0A060XJX9;A0A1A7Z4A6;A0A1A8RDX0;A0A060XII9;G3Q398;H2MBY2;H2UIB0;H2UIB1;H3CBT9;I3JZ89;W5KTF3	1.07515	0.984499	GHYASPEIQQK		60.92	419.878	1256.61	3	-3.25482	19.4196	1	1	1	2
	A0A060XJX9;A0A0R4IJ08;A0A0S7GKU3;A0A1A7Z4A6;A0A1A8RDX0;A0A060XII9;A0A087XQU7;A0A146Z4F7;A0A146Z4P1;A0A147B3I3;G3Q398;H2MBY2;H2UIB0;H2UIB1;I3JZ89;M4A8R0;W5KTF3;W5MFM2	1.10022	1.09624	LNLVGSEDYGDTLAAVQGLLKK		59.17	768.753	2303.24	3	0.544636	161.418	1	0	0	1
	A0A060XJX9;A0A0D9SF54;A0A0P7V2T7;A0A0P7VEP4;A0A0R4IJ08;A0A1A7Z4A6;A0A1A8I584;A0A1A8RDX0;A0A060XII9;A0A087XQU7;A0A146Z4F7;A0A146Z4P1;A0A147B3I3;G3Q398;H2MBY2;H2UIB0;H2UIB1;H3CBT9;I3JZ89;M4A8R0;W5KTF3;W5MFM2	1.08434	1.07538	ITALDEFATK		58.42	554.794	1107.57	2	-5.92793	73.7043	5	4	5	7
	A0A060XJX9;A0A0R4IJ08;A0A0S7GKU3;A0A1A7Z4A6;A0A1A8RDX0;A0A060XII9;A0A087XQU7;A0A146Z4F7;A0A146Z4P1;A0A147B3I3;G3Q398;H2UIB0;H2UIB1;W5KTF3	0.836988	0.944339	QETFDAGLQAFQQEGITNITALKDQLLAAK		58.23	816.43	3261.69	4	0.367578	186.458	1	2	1	2
	A0A060XJX9;A0A0D9SF54;A0A0P7V2T7;A0A0R4IJ08;A0A0S7GKU3;A0A1A7Z4A6;A0A1A8RDX0;A0A060XII9;A0A087XQU7;A0A146Z4F7;A0A146Z4P1;A0A147B3I3;G3Q398;H2MBY2;H2UIB0;H2UIB1;H3CBT9;I3JZ89;M4A8R0;W5KTF3;W5MFM2	0.93397	1.53099	DADETKEWIEEK		58.19	498.234	1491.68	3	4.16754	49.6467	2	2	1	2
	A0A060XJX9;A0A0D9SF54;A0A0P7VEP4;A0A0R4IJ08;A0A1A7Z4A6;A0A1A8I584;A0A1A8RDX0;A0A060XII9;A0A087XQU7;A0A146Z4F7;A0A146Z4P1;A0A147B3I3;G3Q398;I3JZ89;M4A8R0;W5KTF3;W5MFM2	0.738918	0.302574	DLTSWVTEMK		57.65	605.297	1208.58	2	4.11434	116.081	1	2	1	0
	A0A060XJX9	196.654	1.00149	WNQLLDNSQAR		57.52	672.837	1343.66	2	1.57406	58.5402	0	1	3	2
	A0A060XJX9;A0A060XII9	0.817705	0.896129	GEAMVEEGHFAGEEVK		56.29	573.596	1717.77	3	2.18956	55.0151	1	1	1	1
	A0A060XJX9;A0A060XII9	0.985826	1.21821	NTTGVTEDALKEFSMMFK		55.88	683.661	2047.96	3	1.70748	161.923	1	0	1	0
	A0A060XJX9;A0A0R4IJ08;A0A0S7GKU3;A0A1A7Z4A6;A0A1A8RDX0;A0A060XII9;A0A087XQU7;A0A146Z4F7;A0A146Z4P1;A0A147B3I3;G3Q398;H2UIB0;H2UIB1;W5KTF3	0.844562	1.10643	QETFDAGLQAFQQEGITNITALKDQLLAAK		53.92	1088.24	3261.7	3	2.92994	186.458	1	1	2	1
	A0A060XJX9;A0A0D9SF54;A0A0P7V2T7;A0A0P7VEP4;A0A0R4IJ08;A0A1A7Z4A6;A0A1A8I584;A0A1A8RDX0;A0A060XII9;A0A087XQU7;A0A146Z4F7;A0A146Z4P1;G3Q398;H2MBY2;H2UIB0;H2UIB1;H3CBT9;I3JZ89;M4A8R0;W5KTF3;W5MFM2	0.956586	0.920305	DLASVQALLR		53.21	543.314	1084.61	2	-10.5757	112.7	1	2	2	2
	A0A060XJX9;A0A060XII9	1.1336	0.952257	HYAADEVSVR		51.71	573.781	1145.55	2	0.857719	24.3171	1	2	1	1
	A0A060XJX9;A0A0P7VEP4;A0A060XII9;A0A087XQU7;G3Q398;H2MBY2;M4A8R0;W5KTF3	1.01862	160.518	LQQTHPQNASQIHLK		50.69	436.487	1741.92	4	-0.947238	30.9547	0	0	1	1
	A0A060XJX9	0.901373	1.35167	ALLNTGHYASEEVKEK		50.47	596.975	1787.9	3	-1.65611	43.2308	1	1	1	1
	A0A060XJX9;A0A0P7V2T7;A0A0S7GKU3;A0A1A7Z4A6;A0A1A8RDX0;A0A087XQU7;A0A146Z4F7;A0A146Z4P1;A0A147B3I3;G3Q398;H2MBY2;H2UIB0;H2UIB1;H3CBT9;I3JZ89;M4A8R0;W5MFM2	1.14191	0.848801	GLVSSEELAK		50.42	516.78	1031.55	2	-3.90655	43.4432	2	1	1	1
	A0A060XJX9;A0A060XII9;G3Q398	11.0023	0.325688	EELYQNLSK		48.58	562.288	1122.56	2	4.95564	42.8053	2	0	0	0
	A0A060XJX9;A0A1A7Z4A6;A0A1A8I584;A0A1A8RDX0;A0A060XII9;W5KTF3	1.00055	1.37467	EGALTNEEVGSDLEQVEVLQK		47.8	763.049	2286.12	3	0.790447	112.981	0	1	0	1
	A0A060XJX9	1.07907	0.529274	KHEAFETDFSVHR		47.11	401.447	1601.76	4	0.748513	43.3014	1	1	1	1
	A0A060XJX9;A0A0P7VEP4;A0A0R4IJ08;A0A0S7GKU3;A0A1A7Z4A6;A0A1A8RDX0;A0A060XII9;A0A087XQU7;A0A146Z4F7;A0A146Z4P1;A0A147B3I3;G3Q398;M4A8R0;W5KTF3;W5MFM2	0.058175	0.0417684	LIQSHPEAVDDIQEK		46.79	574.629	1720.86	3	0.744381	45.0663	1	2	0	0
	A0A060XJX9;A0A0D9SF54;A0A0P7V2T7;A0A0P7VEP4;A0A0R4IJ08;A0A0S7GKU3;A0A1A7Z4A6;A0A1A8I584;A0A1A8RDX0;A0A060XII9;A0A087XQU7;A0A146Z4F7;A0A146Z4P1;A0A147B3I3;G3Q398;H2MBY2;H2UIB0;H2UIB1;H3CBT9;I3JZ89;M4A8R0;W5KTF3;W5MFM2	0.893917	0.927295	LREANQQQQFNR		46.02	511.259	1530.76	3	-5.85119	17.8548	1	2	2	2
	A0A060XJX9;A0A1A7Z4A6;A0A1A8I584;A0A1A8RDX0;A0A060XII9;A0A087XQU7;A0A146Z4F7;A0A146Z4P1;A0A147B3I3;G3Q398;H2MBY2;I3JZ89;M4A8R0	0.921109	0.960727	ESLLELWEVR		44.76	637.347	1272.68	2	6.23798	148.94	2	1	1	1
	A0A060XJX9;A0A0D9SF54;A0A0P7V2T7;A0A0P7VEP4;A0A0R4IJ08;A0A0S7GKU3;A0A1A7Z4A6;A0A1A8RDX0;A0A060XII9;A0A087XQU7;A0A146Z4F7;A0A146Z4P1;A0A147B3I3;G3Q398;H2MBY2;H2UIB0;H2UIB1;H3CBT9;I3JZ89;M4A8R0;W5KTF3;W5MFM2	0.529346	1.4872	ASAFNSWFENAEEDLTDPVR		40.97	1149.52	2297.03	2	4.61262	164.694	1	1	0	1
	A0A060XJX9;A0A0D9SF54;A0A0P7V2T7;A0A0P7VEP4;A0A0R4IJ08;A0A0S7GKU3;A0A1A7Z4A6;A0A1A8I584;A0A1A8RDX0;A0A060XII9;A0A087XQU7;A0A146Z4F7;A0A146Z4P1;A0A147B3I3;G3Q398;H2MBY2;H2UIB0;H2UIB1;H3CBT9;I3JZ89;M4A8R0;W5KTF3;W5MFM2	4.42356	0.34185	GKDLIGVQNLLK		39.15	649.396	1296.78	2	-0.218026	90.0106	0	0	1	1
	A0A060XJX9;A0A0D9SF54;A0A0P7V2T7;A0A0P7VEP4;A0A0R4IJ08;A0A0S7GKU3;A0A1A7Z4A6;A0A1A8I584;A0A1A8RDX0;A0A060XII9;A0A146Z4F7;A0A146Z4P1;A0A147B3I3;G3Q398;H2UIB0;H2UIB1;H3CBT9;I3JZ89;M4A8R0;W5KTF3;W5MFM2	0.85325	1.32815	QQVAPTDDETGKELVLALYDYQEK	[N-term] Gln->pyro-Glu (N-term Q)	38.08	912.786	2735.34	3	6.47807	148.436	1	0	0	1
	A0A060XJX9;A0A060XII9	1.35656	1.01315	LEALDHERADLEK		36.84	513.598	1537.77	3	-1.95464	42.5228	0	1	2	1
	A0A060XJX9;A0A060XII9	0.971257	1.26601	LGVLTEEKESLLELWEVRR		30.67	575.574	2298.27	4	4.35327	155.316	0	0	1	2
A0A060XII9	85	0.935506	1.18983	85	4
	A0A060XII9;A0A0D9SF54;A0A0R4IJ08;A0A0S7GKU3;A0A1A7Z4A6;A0A1A8RDX0;A0A060XJX9;A0A087XQU7;A0A146Z4F7;A0A146Z4P1;A0A147B3I3;G3Q398;H2MBY2;H2UIB0;H2UIB1;H3CBT9;I3JZ89;M4A8R0;W5KTF3;W5MFM2	0.852178	1.33266	NQALNTDNYGHDLASVQALQR		139.14	776.716	2327.13	3	0.769144	85.7817	1	1	1	1
	A0A060XII9;A0A0P7VEP4;A0A1A7Z4A6;A0A1A8I584;A0A1A8RDX0;A0A060XJX9;G3Q398;W5MFM2	0.810722	0.989461	HQAFEAEVQANAGAIIK		136	898.967	1795.92	2	-1.69577	85.7817	0	1	1	0
	A0A060XII9;A0A0D9SF54;A0A0P7V2T7;A0A0P7VEP4;A0A0R4IJ08;A0A1A7Z4A6;A0A1A8I584;A0A1A8RDX0;A0A060XJX9;A0A087XQU7;A0A146Z4F7;A0A146Z4P1;A0A147B3I3;G3Q398;H2MBY2;H2UIB0;H2UIB1;H3CBT9;I3JZ89;M4A8R0;W5KTF3;W5MFM2	0.853744	2.29613	QEAFLLNEDLGDSLDSVEALLK		123.51	807.083	2418.23	3	4.7168	191.936	1	1	0	1
	A0A060XII9;A0A0R4IJ08;A0A0S7GKU3;A0A1A7Z4A6;A0A1A8RDX0;A0A060XJX9;A0A087XQU7;A0A146Z4F7;A0A146Z4P1;A0A147B3I3;G3Q398;H2MBY2;H2UIB0;H2UIB1;I3JZ89;M4A8R0;W5KTF3;W5MFM2	0.913797	1.23421	LNLVGSEDYGDTLAAVQGLLK		119.12	1088.58	2175.14	2	0.321675	174.101	1	1	0	1
	A0A060XII9;A0A0D9SF54;A0A0P7V2T7;A0A0P7VEP4;A0A0R4IJ08;A0A0S7GKU3;A0A1A7Z4A6;A0A1A8RDX0;A0A060XJX9;A0A087XQU7;A0A146Z4F7;A0A146Z4P1;A0A147B3I3;G3Q398;H2MBY2;H2UIB0;H2UIB1;H3CBT9;I3JZ89;M4A8R0;W5KTF3;W5MFM2	1.11143	1.1508	LGESQTLQQFSR		115.54	697.356	1392.7	2	-2.14637	63.0627	3	4	3	3
	A0A060XII9	0.874863	1.27697	SLVSSEELAKDVTGAEALLER		114.21	739.725	2216.15	3	-0.214321	154.668	2	2	2	2
	A0A060XII9;A0A0D9SF54;A0A0P7V2T7;A0A0R4IJ08;A0A0S7GKU3;A0A1A7Z4A6;A0A1A8I584;A0A1A8RDX0;A0A060XJX9;A0A087XQU7;G3Q398;H2MBY2;I3JZ89;M4A8R0;W5KTF3;W5MFM2	0.935506	1.66051	RQDLEDSLQAQQYFADANEAESWMR		113.07	1001.12	3000.34	3	1.38492	138.787	2	2	2	2
	A0A060XII9;A0A060XJX9;G3Q398;H2UIB0;H2UIB1;I3JZ89	0.910097	1.29315	LGALDEQWQFLVNK		110.4	830.938	1659.86	2	-0.14889	138.43	3	3	3	4
	A0A060XII9;A0A0R4IJ08;A0A060XJX9;H2UIB1;H3CBT9;I3JZ89	0.785496	1.3963	LAVQTTANFNTIK		107.22	710.891	1419.77	2	-3.32849	76.1026	3	2	3	2
	A0A060XII9;A0A0D9SF54;A0A0P7V2T7;A0A0P7VEP4;A0A0R4IJ08;A0A0S7GKU3;A0A1A7Z4A6;A0A1A8RDX0;A0A060XJX9;A0A087XQU7;A0A146Z4F7;A0A146Z4P1;A0A147B3I3;G3Q398;H2MBY2;H2UIB0;H2UIB1;H3CBT9;I3JZ89;M4A8R0;W5KTF3;W5MFM2	0.800108	1.42907	ASAFNSWFENAEEDLTDPVR		106.64	766.684	2297.03	3	3.24473	164.622	2	1	1	3
	A0A060XII9;A0A0P7V2T7;A0A0P7VEP4;A0A0R4IJ08;A0A1A7Z4A6;A0A1A8I584;A0A1A8RDX0;A0A060XJX9;A0A087XQU7;A0A146Z4F7;A0A146Z4P1;A0A147B3I3;G3Q398;H2MBY2;I3JZ89;M4A8R0;W5KTF3;W5MFM2	0.896781	1.02868	ALINADELANDVAGAEALLDR		103.93	718.708	2153.1	3	2.51277	180.816	4	3	2	5
	A0A060XII9;A0A0D9SF54;A0A0P7V2T7;A0A0P7VEP4;A0A0R4IJ08;A0A0S7GKU3;A0A1A7Z4A6;A0A1A8RDX0;A0A060XJX9;A0A087XQU7;A0A146Z4F7;A0A146Z4P1;A0A147B3I3;G3Q398;H2MBY2;H2UIB0;H2UIB1;H3CBT9;I3JZ89;M4A8R0;W5KTF3;W5MFM2	1.05091	1.28991	LDENSAFLQFNWK		100.78	806.397	1610.78	2	4.07189	133.2	1	1	1	2
	A0A060XII9;A0A0D9SF54;A0A0P7VEP4;A0A0R4IJ08;A0A0S7GKU3;A0A1A7Z4A6;A0A1A8RDX0;A0A060XJX9;A0A087XQU7;A0A146Z4F7;A0A146Z4P1;A0A147B3I3;G3Q398;H2MBY2;H2UIB0;H2UIB1;H3CBT9;I3JZ89;M4A8R0;W5KTF3;W5MFM2	0.817057	1.30271	KASAFNSWFENAEEDLTDPVR		100.57	809.385	2425.13	3	5.9613	151.67	2	3	2	3
	A0A060XII9;A0A1A8I584;A0A1A8RDX0;A0A060XJX9;A0A087XQU7;M4A8R0;W5KTF3	97.1507	0.0114479	KQEEVNAAWQR		99.76	679.841	1357.67	2	-4.46576	28.2645	0	1	1	0
	A0A060XII9	0.585072	1.47219	GACAGSEDAVQSR	[3] Methylthio (C)	97.14	648.768	1295.52	2	-1.77726	24.3881	2	2	1	3
	A0A060XII9;A0A0D9SF54;A0A060XJX9;W5MFM2	0.754929	1.18673	SSLSSAQADFNQLAELDR		97.03	976.473	1950.93	2	1.89304	118.266	1	2	1	1
	A0A060XII9;A0A060XJX9	1.15413	1.49509	LGVLTEEKESLLELWEVR		95.73	715.061	2142.16	3	2.35792	166.852	0	2	1	3
	A0A060XII9;A0A0P7VEP4;A0A0S7GKU3;A0A1A7Z4A6;A0A1A8RDX0;A0A060XJX9;A0A087XQU7;A0A146Z4F7;A0A146Z4P1;A0A147B3I3;G3Q398;H2MBY2;H2UIB0;H2UIB1;I3JZ89;W5KTF3	0.858214	2.13676	SYQVVSNPYTWFTMEALEETWR		92.35	913.096	2736.27	3	4.93705	192.575	0	1	1	1
	A0A060XII9;A0A0D9SF54;A0A0P7V2T7;A0A0P7VEP4;A0A0R4IJ08;A0A0S7GKU3;A0A1A7Z4A6;A0A1A8RDX0;A0A060XJX9;A0A087XQU7;A0A146Z4F7;A0A146Z4P1;A0A147B3I3;G3Q398;H2MBY2;H3CBT9;I3JZ89;M4A8R0;W5KTF3;W5MFM2	1.10785	1.41373	SSEEIESAFR		91.56	577.77	1153.53	2	1.16756	52.4068	4	4	4	4
	A0A060XII9;A0A0D9SF54;A0A0P7VEP4;A0A0R4IJ08;A0A0S7GKU3;A0A1A7Z4A6;A0A1A8RDX0;A0A060XJX9;A0A087XQU7;A0A146Z4F7;A0A146Z4P1;A0A147B3I3;G3Q398;H2MBY2;H2UIB0;H2UIB1;H3CBT9;I3JZ89;M4A8R0;W5KTF3;W5MFM2	0.133311	1.0433	DCEQAENWMAAR	[2] Methylthio (C)	91.23	735.283	1468.55	2	-1.4223	84.7949	1	1	1	1
	A0A060XII9;A0A0P7VEP4;A0A0S7GKU3;A0A1A7Z4A6;A0A1A8RDX0;A0A060XJX9;A0A087XQU7;I3JZ89;M4A8R0;W5KTF3	1.02501	1.33655	AGTFQAFEQFGQQLLAR		90.82	637.997	1910.97	3	2.6338	165.988	2	3	3	3
	A0A060XII9;A0A0P7VEP4;A0A0R4IJ08;A0A1A7Z4A6;A0A1A8I584;A0A1A8RDX0;A0A060XJX9;A0A087XQU7;A0A146Z4F7;A0A146Z4P1;G3Q398;H2MBY2;H3CBT9;I3JZ89;M4A8R0;W5KTF3;W5MFM2	1.27179	0.916271	KFEEFQTDLAAHEER		89.22	617.302	1848.88	3	10.9193	65.5943	1	3	2	1
	A0A060XII9;A0A0D9SF54;A0A0P7V2T7;A0A0P7VEP4;A0A0R4IJ08;A0A1A7Z4A6;A0A1A8I584;A0A1A8RDX0;A0A060XJX9;A0A087XQU7;A0A146Z4F7;A0A146Z4P1;A0A147B3I3;G3Q398;H2MBY2;H2UIB0;H2UIB1;H3CBT9;I3JZ89;M4A8R0;W5KTF3;W5MFM2	1.199	1.13966	HQAFEAELSANQSR		88.88	529.921	1586.74	3	-2.29289	42.311	2	3	1	4
	A0A060XII9;A0A0P7V2T7;A0A0P7VEP4;A0A0R4IJ08;A0A1A7Z4A6;A0A1A8I584;A0A1A8RDX0;A0A060XJX9;A0A087XQU7;A0A146Z4F7;A0A146Z4P1;A0A147B3I3;G3Q398;H2MBY2;I3JZ89;M4A8R0;W5KTF3;W5MFM2	0.815565	1.315	ALINADELANDVAGAEALLDR		88.47	1077.56	2153.1	2	0.905092	180.744	0	1	1	0
	A0A060XII9;A0A0P7VEP4;A0A1A7Z4A6;A0A1A8I584;A0A1A8RDX0;A0A060XJX9;G3Q398;W5MFM2	1.17602	1.05095	HQAFEAEVQANAGAIIK		88.43	599.646	1795.92	3	-2.93122	86.0637	1	0	0	1
	A0A060XII9;A0A0R4IJ08;A0A0S7GKU3;A0A1A7Z4A6;A0A1A8RDX0;A0A087XQU7;A0A146Z4F7;A0A146Z4P1;A0A147B3I3;H2MBY2;H2UIB0;H2UIB1;I3JZ89;M4A8R0;W5KTF3	0.859786	1.26802	GVIDTGNALIQR		84.93	628.848	1255.68	2	-4.78391	74.1271	3	4	3	6
	A0A060XII9;A0A0D9SF54;A0A0P7VEP4;A0A0R4IJ08;A0A0S7GKU3;A0A1A7Z4A6;A0A1A8RDX0;A0A060XJX9;A0A087XQU7;A0A146Z4F7;A0A146Z4P1;A0A147B3I3;G3Q398;H2MBY2;H3CBT9;I3JZ89;M4A8R0;W5KTF3;W5MFM2	0.742643	1.14386	YTEHSTVGLAQQWDQLDQLGMR		84.34	859.415	2575.22	3	3.93056	129.988	4	5	2	3
	A0A060XII9;A0A0D9SF54;A0A0P7V2T7;A0A0R4IJ08;A0A1A7Z4A6;A0A1A8I584;A0A1A8RDX0;A0A060XJX9;G3Q398;W5KTF3	1.1971	1.45327	EANELQQWINEK		83.38	751.367	1500.72	2	-1.15021	89.7281	2	1	1	1
	A0A060XII9;A0A060XJX9;A0A087XQU7;M4A8R0	0.408688	4.82941	VNEVNQLAGK		83.3	536.29	1070.57	2	-6.15028	29.1796	3	2	2	2
	A0A060XII9;A0A0D9SF54;A0A0P7V2T7;A0A0P7VEP4;A0A0R4IJ08;A0A0S7GKU3;A0A1A7Z4A6;A0A1A8RDX0;A0A060XJX9;A0A087XQU7;A0A146Z4F7;A0A146Z4P1;A0A147B3I3;G3Q398;H2MBY2;H2UIB0;H2UIB1;H3CBT9;I3JZ89;M4A8R0;W5KTF3;W5MFM2	0.895332	1.10942	ADVVESWIGEK		81.08	616.809	1231.6	2	-4.28372	85.6407	1	1	1	1
	A0A060XII9;A0A0R4IJ08;A0A0S7GKU3;A0A1A7Z4A6;A0A1A8RDX0;A0A060XJX9;A0A087XQU7;A0A146Z4P1;G3Q398;H2MBY2;H2UIB0;I3JZ89;M4A8R0;W5KTF3;W5MFM2	1.0034	1.26918	LQTATDESYKDPTNIQLSK		80.37	718.03	2151.07	3	-0.406589	66.5087	1	2	1	2
	A0A060XII9;A0A0R4IJ08;A0A0S7GKU3;A0A1A7Z4A6;A0A1A8RDX0;A0A060XJX9;A0A087XQU7;A0A146Z4F7;A0A146Z4P1;A0A147B3I3;G3Q398;H2UIB0;H2UIB1;W5KTF3	0.592566	1.74772	QETFDAGLQAFQQEGITNITALKDQLLAAK	[N-term] Gln->pyro-Glu (N-term Q)	79.63	1082.56	3244.67	3	2.4061	192.362	1	0	1	0
	A0A060XII9;A0A0P7VEP4;A0A0R4IJ08;A0A1A7Z4A6;A0A1A8I584;A0A1A8RDX0;A0A087XQU7;A0A146Z4F7;A0A146Z4P1;A0A147B3I3;G3Q398;H2UIB0;H2UIB1;H3CBT9;I3JZ89;M4A8R0;W5KTF3;W5MFM2	1.05034	1.12485	AALEDSFHLQQFFR		79.41	570.288	1707.84	3	2.33217	135.99	1	1	2	2
	A0A060XII9;A0A0D9SF54;A0A0P7V2T7;A0A0P7VEP4;A0A0R4IJ08;A0A0S7GKU3;A0A1A7Z4A6;A0A1A8RDX0;A0A060XJX9;A0A087XQU7;A0A146Z4F7;A0A146Z4P1;A0A147B3I3;G3Q398;H2MBY2;H3CBT9;I3JZ89;M4A8R0;W5KTF3;W5MFM2	0.996733	1.12029	KIEDLGAAMEEALILDNK		79.16	658.347	1972.02	3	0.612592	142.655	2	2	2	2
	A0A060XII9;A0A0D9SF54;A0A0P7VEP4;A0A0S7GKU3;A0A060XJX9;A0A146Z4F7;A0A146Z4P1;A0A147B3I3;W5MFM2	0.672024	2.95192	KHQALQAEIAGHEPR		78.25	562.297	1683.87	3	-6.74487	31.1676	1	1	1	1
	A0A060XII9;A0A0D9SF54;A0A0P7V2T7;A0A0P7VEP4;A0A0R4IJ08;A0A0S7GKU3;A0A1A7Z4A6;A0A1A8I584;A0A1A8RDX0;A0A060XJX9;A0A146Z4F7;A0A146Z4P1;A0A147B3I3;G3Q398;H2UIB0;H2UIB1;H3CBT9;I3JZ89;M4A8R0;W5KTF3;W5MFM2	0.963634	1.19076	QQVAPTDDETGKELVLALYDYQEK		77.12	918.457	2752.35	3	1.61318	133.701	3	3	3	4
	A0A060XII9;A0A0R4IJ08;A0A0S7GKU3;A0A1A7Z4A6;A0A1A8RDX0;A0A060XJX9;A0A087XQU7;A0A146Z4F7;A0A146Z4P1;A0A147B3I3;G3Q398;H2MBY2;H2UIB0;H2UIB1;I3JZ89;M4A8R0;W5KTF3;W5MFM2	0.918544	1.2118	LNLVGSEDYGDTLAAVQGLLK		76.18	726.059	2175.16	3	6.53918	174.101	4	3	4	2
	A0A060XII9;A0A0D9SF54;A0A060XJX9;W5MFM2	0.858423	1.08053	SSLSSAQADFNQLAELDR		75.85	651.319	1950.94	3	3.90881	118.196	0	0	0	2
	A0A060XII9;A0A060XJX9;G3Q398;I3JZ89;W5KTF3	1.08989	1.04119	SGQELLDGK		75.7	473.748	945.481	2	4.48328	24.8165	1	0	1	0
	A0A060XII9;A0A0R4IJ08;A0A0S7GKU3;A0A1A7Z4A6;A0A1A8I584;A0A1A8RDX0;A0A060XJX9;A0A087XQU7;A0A146Z4F7;A0A146Z4P1;A0A147B3I3;H2UIB0;H2UIB1;M4A8R0;W5KTF3	0.805998	0.583265	EKEPIVGSPDYGKDEDSAEALLK		75.64	623.313	2489.22	4	3.02116	85.4998	3	1	2	0
	A0A060XII9;A0A0D9SF54;A0A0P7VEP4;A0A0R4IJ08;A0A0S7GKU3;A0A1A7Z4A6;A0A1A8I584;A0A1A8RDX0;A0A146Z4F7;A0A146Z4P1;A0A147B3I3;G3Q398;H2MBY2;H2UIB0;H2UIB1;H3CBT9;I3JZ89;M4A8R0;W5KTF3;W5MFM2	1.08222	1.18657	KGDILTLLNSTNKDWWK		75.27	678.035	2031.08	3	1.8853	146.492	0	2	1	3
	A0A060XII9;A0A0P7VEP4;A0A060XJX9;W5KTF3;W5MFM2	0.762341	1.20549	RDELITNWEQIR		75.15	524.942	1571.8	3	-1.72229	88.5998	1	1	0	0
	A0A060XII9;A0A0R4IJ08;A0A0S7GKU3;A0A1A7Z4A6;A0A1A8I584;A0A1A8RDX0;A0A060XJX9;A0A087XQU7;A0A146Z4F7;A0A146Z4P1;A0A147B3I3;H2UIB0;H2UIB1;M4A8R0;W5KTF3	2.13618	1.55783	EKEPIVGSPDYGKDEDSAEALLK		72.32	830.749	2489.22	3	3.11277	85.5703	0	1	0	1
	A0A060XII9;A0A0P7VEP4;A0A0S7GKU3;A0A1A7Z4A6;A0A1A8RDX0;A0A060XJX9;A0A087XQU7;I3JZ89;M4A8R0;W5KTF3	1.08246	1.28767	AGTFQAFEQFGQQLLAR		71.7	956.489	1910.96	2	-0.763923	166.06	3	1	1	3
	A0A060XII9;A0A0P7VEP4;A0A0R4IJ08;A0A060XJX9;G3Q398;H2UIB0;H2UIB1;H3CBT9;I3JZ89;W5KTF3;W5MFM2	1.17953	1.20633	LLVSSEDYGR		71.06	569.783	1137.55	2	-13.8461	49.6467	3	2	2	3
	A0A060XII9;A0A0D9SF54;A0A0P7V2T7;A0A0P7VEP4;A0A0R4IJ08;A0A0S7GKU3;A0A1A7Z4A6;A0A1A8RDX0;A0A060XJX9;A0A087XQU7;A0A146Z4F7;A0A146Z4P1;A0A147B3I3;G3Q398;H2MBY2;H2UIB0;H2UIB1;H3CBT9;I3JZ89;M4A8R0;W5KTF3;W5MFM2	5.95151	53.5874	DVTGAEALLER		70.76	587.307	1172.6	2	-4.26682	83.0346	0	0	0	2
	A0A060XII9;A0A0P7VEP4;A0A060XJX9;H2MBY2;I3JZ89;W5KTF3;W5MFM2	0.709228	0.297132	DELITNWEQIR		70.56	708.858	1415.7	2	-1.78857	107.271	1	1	1	1
	A0A060XII9;A0A0D9SF54;A0A0P7V2T7;A0A0P7VEP4;A0A0R4IJ08;A0A0S7GKU3;A0A1A7Z4A6;A0A1A8RDX0;A0A060XJX9;A0A087XQU7;A0A146Z4F7;A0A146Z4P1;A0A147B3I3;G3Q398;H2MBY2;H2UIB0;H2UIB1;H3CBT9;I3JZ89;M4A8R0;W5KTF3;W5MFM2	0.914608	1.11676	DLSSVQTLLTK		70.24	602.841	1203.67	2	-3.40997	101.001	2	2	2	2
	A0A060XII9;A0A0R4IJ08;A0A0S7GKU3;A0A1A7Z4A6;A0A1A8RDX0;A0A060XJX9;A0A087XQU7;A0A146Z4F7;A0A146Z4P1;A0A147B3I3;G3Q398;H2MBY2;H2UIB0;H2UIB1;H3CBT9;I3JZ89;M4A8R0;W5KTF3;W5MFM2	0.972346	1.18983	EAFLASDDKGDSLDSVEALIK		69.11	741.706	2222.1	3	0.812995	135.272	3	2	2	2
	A0A060XII9;A0A0D9SF54;A0A0P7V2T7;A0A0P7VEP4;A0A0R4IJ08;A0A1A7Z4A6;A0A1A8I584;A0A1A8RDX0;A0A060XJX9;A0A087XQU7;A0A146Z4F7;A0A146Z4P1;A0A147B3I3;G3Q398;H2MBY2;H2UIB0;H2UIB1;H3CBT9;I3JZ89;M4A8R0;W5KTF3;W5MFM2	0.929304	3.0489	DTEQVDNWMSK		67.25	676.796	1351.58	2	4.82249	59.6701	1	1	2	3
	A0A060XII9;A0A0D9SF54;A0A0P7V2T7;A0A0P7VEP4;A0A0R4IJ08;A0A060XJX9;G3Q398;H2UIB0;H2UIB1;H3CBT9;I3JZ89;W5KTF3;W5MFM2	1.06705	1.09137	TATDEAYKDPSNLQGK		66.52	579.948	1736.82	3	0.246957	30.7416	2	2	2	1
	A0A060XII9;A0A0D9SF54;A0A060XJX9;H2UIB0;H2UIB1;I3JZ89;W5MFM2	0.947485	1.15534	SLQQLAEER		65.84	537.281	1072.55	2	-2.90942	43.3721	2	2	1	3
	A0A060XII9	0.851835	0.0169926	KHEALMSDLSAYGTSIQALK		64.97	541.534	2162.11	4	1.85988	107.555	1	0	1	0
	A0A060XII9;A0A060XJX9	1.01534	1.24774	LSQESHPEAELIVR		64.85	536.616	1606.83	3	-2.3317	60.0241	3	2	3	1
	A0A060XII9;A0A0D9SF54;A0A0P7VEP4;A0A0R4IJ08;A0A060XJX9;G3Q398;H2UIB0;H2UIB1;H3CBT9;I3JZ89;W5KTF3;W5MFM2	1.00739	1.06144	LFGAAEVQR		64.27	495.769	989.524	2	-4.82077	50.2811	3	3	2	2
	A0A060XII9	1.50096	1.32884	SLVSSEELAKDVTGAEALLER		63.42	1109.09	2216.16	2	1.52707	154.668	0	0	1	2
	A0A060XII9	0.964569	1.18458	IAALQSFADQLVGADHYAKPEISK		63.2	643.843	2571.34	4	4.13824	137.425	3	2	2	3
	A0A060XII9	0.840131	1.1628	SLVSSEELAK		63.02	531.789	1061.56	2	2.91826	43.6559	1	0	1	1
	A0A060XII9;A0A060XJX9	0.858711	1.20662	RLEAELGAHEPAIQSVQDTGK		62.33	750.388	2248.14	3	-0.623027	69.2594	0	0	1	1
	A0A060XII9;A0A0D9SF54;A0A0P7VEP4;A0A060XJX9;W5MFM2	1.02139	1.09577	LQIASDENYKDPTNLQGK		62.06	678.676	2033.01	3	-0.61954	65.1021	0	2	2	2
	A0A060XII9;A0A0D9SF54;A0A0P7VEP4;A0A0R4IJ08;A0A0S7GKU3;A0A1A7Z4A6;A0A1A8I584;A0A1A8RDX0;A0A060XJX9;A0A087XQU7;A0A146Z4F7;A0A146Z4P1;A0A147B3I3;G3Q398;H2UIB0;H2UIB1;H3CBT9;I3JZ89;M4A8R0;W5KTF3;W5MFM2	1.00014	1.14653	LLEATELK		61.44	458.769	915.523	2	-5.26852	53.3246	1	1	2	2
	A0A060XII9	0.0137181	1.25741	LGQFEEHWTELK		61.24	506.252	1515.73	3	-0.791917	84.8653	1	1	0	1
	A0A060XII9;A0A060XJX9	0.99753	1.23096	EMPSAFDFVEFTR		61.16	788.364	1574.71	2	3.07366	148.364	3	3	3	3
	A0A060XII9;A0A1A7Z4A6;A0A1A8RDX0;A0A060XJX9;G3Q398;H2MBY2;H2UIB0;H2UIB1;H3CBT9;I3JZ89;W5KTF3	1.07515	0.984499	GHYASPEIQQK		60.92	419.878	1256.61	3	-3.25482	19.4196	1	1	1	2
	A0A060XII9;A0A0R4IJ08;A0A0S7GKU3;A0A1A7Z4A6;A0A1A8RDX0;A0A060XJX9;A0A087XQU7;A0A146Z4F7;A0A146Z4P1;A0A147B3I3;G3Q398;H2MBY2;H2UIB0;H2UIB1;I3JZ89;M4A8R0;W5KTF3;W5MFM2	1.10022	1.09624	LNLVGSEDYGDTLAAVQGLLKK		59.17	768.753	2303.24	3	0.544636	161.418	1	0	0	1
	A0A060XII9;A0A0D9SF54;A0A0P7V2T7;A0A0P7VEP4;A0A0R4IJ08;A0A1A7Z4A6;A0A1A8I584;A0A1A8RDX0;A0A060XJX9;A0A087XQU7;A0A146Z4F7;A0A146Z4P1;A0A147B3I3;G3Q398;H2MBY2;H2UIB0;H2UIB1;H3CBT9;I3JZ89;M4A8R0;W5KTF3;W5MFM2	1.08434	1.07538	ITALDEFATK		58.42	554.794	1107.57	2	-5.92793	73.7043	5	4	5	7
	A0A060XII9;A0A0R4IJ08;A0A0S7GKU3;A0A1A7Z4A6;A0A1A8RDX0;A0A060XJX9;A0A087XQU7;A0A146Z4F7;A0A146Z4P1;A0A147B3I3;G3Q398;H2UIB0;H2UIB1;W5KTF3	0.836988	0.944339	QETFDAGLQAFQQEGITNITALKDQLLAAK		58.23	816.43	3261.69	4	0.367578	186.458	1	2	1	2
	A0A060XII9;A0A0D9SF54;A0A0P7V2T7;A0A0R4IJ08;A0A0S7GKU3;A0A1A7Z4A6;A0A1A8RDX0;A0A060XJX9;A0A087XQU7;A0A146Z4F7;A0A146Z4P1;A0A147B3I3;G3Q398;H2MBY2;H2UIB0;H2UIB1;H3CBT9;I3JZ89;M4A8R0;W5KTF3;W5MFM2	0.93397	1.53099	DADETKEWIEEK		58.19	498.234	1491.68	3	4.16754	49.6467	2	2	1	2
	A0A060XII9;A0A0D9SF54;A0A0P7VEP4;A0A0R4IJ08;A0A1A7Z4A6;A0A1A8I584;A0A1A8RDX0;A0A060XJX9;A0A087XQU7;A0A146Z4F7;A0A146Z4P1;A0A147B3I3;G3Q398;I3JZ89;M4A8R0;W5KTF3;W5MFM2	0.738918	0.302574	DLTSWVTEMK		57.65	605.297	1208.58	2	4.11434	116.081	1	2	1	0
	A0A060XII9;A0A060XJX9	0.817705	0.896129	GEAMVEEGHFAGEEVK		56.29	573.596	1717.77	3	2.18956	55.0151	1	1	1	1
	A0A060XII9;A0A060XJX9	0.985826	1.21821	NTTGVTEDALKEFSMMFK		55.88	683.661	2047.96	3	1.70748	161.923	1	0	1	0
	A0A060XII9;A0A0R4IJ08;A0A0S7GKU3;A0A1A7Z4A6;A0A1A8RDX0;A0A060XJX9;A0A087XQU7;A0A146Z4F7;A0A146Z4P1;A0A147B3I3;G3Q398;H2UIB0;H2UIB1;W5KTF3	0.844562	1.10643	QETFDAGLQAFQQEGITNITALKDQLLAAK		53.92	1088.24	3261.7	3	2.92994	186.458	1	1	2	1
	A0A060XII9;A0A0D9SF54;A0A0P7V2T7;A0A0P7VEP4;A0A0R4IJ08;A0A1A7Z4A6;A0A1A8I584;A0A1A8RDX0;A0A060XJX9;A0A087XQU7;A0A146Z4F7;A0A146Z4P1;G3Q398;H2MBY2;H2UIB0;H2UIB1;H3CBT9;I3JZ89;M4A8R0;W5KTF3;W5MFM2	0.956586	0.920305	DLASVQALLR		53.21	543.314	1084.61	2	-10.5757	112.7	1	2	2	2
	A0A060XII9;A0A060XJX9	1.1336	0.952257	HYAADEVSVR		51.71	573.781	1145.55	2	0.857719	24.3171	1	2	1	1
	A0A060XII9;A0A0P7VEP4;A0A060XJX9;A0A087XQU7;G3Q398;H2MBY2;M4A8R0;W5KTF3	1.01862	160.518	LQQTHPQNASQIHLK		50.69	436.487	1741.92	4	-0.947238	30.9547	0	0	1	1
	A0A060XII9;A0A060XJX9;G3Q398	11.0023	0.325688	EELYQNLSK		48.58	562.288	1122.56	2	4.95564	42.8053	2	0	0	0
	A0A060XII9;A0A1A7Z4A6;A0A1A8I584;A0A1A8RDX0;A0A060XJX9;W5KTF3	1.00055	1.37467	EGALTNEEVGSDLEQVEVLQK		47.8	763.049	2286.12	3	0.790447	112.981	0	1	0	1
	A0A060XII9;A0A0P7VEP4;A0A0R4IJ08;A0A0S7GKU3;A0A1A7Z4A6;A0A1A8RDX0;A0A060XJX9;A0A087XQU7;A0A146Z4F7;A0A146Z4P1;A0A147B3I3;G3Q398;M4A8R0;W5KTF3;W5MFM2	0.058175	0.0417684	LIQSHPEAVDDIQEK		46.79	574.629	1720.86	3	0.744381	45.0663	1	2	0	0
	A0A060XII9;A0A0D9SF54;A0A0P7V2T7;A0A0P7VEP4;A0A0R4IJ08;A0A0S7GKU3;A0A1A7Z4A6;A0A1A8I584;A0A1A8RDX0;A0A060XJX9;A0A087XQU7;A0A146Z4F7;A0A146Z4P1;A0A147B3I3;G3Q398;H2MBY2;H2UIB0;H2UIB1;H3CBT9;I3JZ89;M4A8R0;W5KTF3;W5MFM2	0.893917	0.927295	LREANQQQQFNR		46.02	511.259	1530.76	3	-5.85119	17.8548	1	2	2	2
	A0A060XII9;A0A1A7Z4A6;A0A1A8I584;A0A1A8RDX0;A0A060XJX9;A0A087XQU7;A0A146Z4F7;A0A146Z4P1;A0A147B3I3;G3Q398;H2MBY2;I3JZ89;M4A8R0	0.921109	0.960727	ESLLELWEVR		44.76	637.347	1272.68	2	6.23798	148.94	2	1	1	1
	A0A060XII9;A0A0D9SF54;A0A0P7V2T7;A0A0P7VEP4;A0A0R4IJ08;A0A0S7GKU3;A0A1A7Z4A6;A0A1A8RDX0;A0A060XJX9;A0A087XQU7;A0A146Z4F7;A0A146Z4P1;A0A147B3I3;G3Q398;H2MBY2;H2UIB0;H2UIB1;H3CBT9;I3JZ89;M4A8R0;W5KTF3;W5MFM2	0.529346	1.4872	ASAFNSWFENAEEDLTDPVR		40.97	1149.52	2297.03	2	4.61262	164.694	1	1	0	1
	A0A060XII9;A0A0D9SF54;A0A0P7V2T7;A0A0P7VEP4;A0A0R4IJ08;A0A0S7GKU3;A0A1A7Z4A6;A0A1A8I584;A0A1A8RDX0;A0A060XJX9;A0A087XQU7;A0A146Z4F7;A0A146Z4P1;A0A147B3I3;G3Q398;H2MBY2;H2UIB0;H2UIB1;H3CBT9;I3JZ89;M4A8R0;W5KTF3;W5MFM2	4.42356	0.34185	GKDLIGVQNLLK		39.15	649.396	1296.78	2	-0.218026	90.0106	0	0	1	1
	A0A060XII9;A0A0D9SF54;A0A0P7V2T7;A0A0P7VEP4;A0A0R4IJ08;A0A0S7GKU3;A0A1A7Z4A6;A0A1A8I584;A0A1A8RDX0;A0A060XJX9;A0A146Z4F7;A0A146Z4P1;A0A147B3I3;G3Q398;H2UIB0;H2UIB1;H3CBT9;I3JZ89;M4A8R0;W5KTF3;W5MFM2	0.85325	1.32815	QQVAPTDDETGKELVLALYDYQEK	[N-term] Gln->pyro-Glu (N-term Q)	38.08	912.786	2735.34	3	6.47807	148.436	1	0	0	1
	A0A060XII9;A0A060XJX9	1.35656	1.01315	LEALDHERADLEK		36.84	513.598	1537.77	3	-1.95464	42.5228	0	1	2	1
	A0A060XII9;A0A060XJX9	0.971257	1.26601	LGVLTEEKESLLELWEVRR		30.67	575.574	2298.27	4	4.35327	155.316	0	0	1	2
Q91452	68	1.27454	1.53426	68	20
	Q91452;C0PUF0;P32847	1.16311	1.50408	LGDSVVIEGALEAPVPVR		146.48	911.01	1820	2	0.366687	129.846	19	19	22	19
	Q91452;A0A060XW66;P32847	1.16901	1.51987	KIMSTGAIILDLQASSLSAVAEK		136.55	782.771	2345.29	3	1.71894	154.956	10	8	14	16
	Q91452;A0A060XW66;P32847	0.610507	0.784311	IMSTGAIILDLQASSLSAVAEK		135.91	740.073	2217.2	3	2.43206	168.266	27	26	26	26
	Q91452;P32847	1.14662	2.09668	QRDTTDSVEASIVLSGVMDSLEKPAVAFVR	[N-term] Gln->pyro-Glu (N-term Q)	132.14	1068.55	3202.63	3	3.20262	191.58	1	2	2	3
	Q91452;C0PUF0;P32847	1.22645	1.53649	FVFVLVGPSQGGVDYHESGR		131.04	717.361	2149.06	3	1.24059	116.222	48	47	50	52
	Q91452;C0PUF0	1171.66	2.43792	AMAALMADWVFSLEAYLAQTNK		129.23	815.41	2443.21	3	7.12872	198.047	0	1	1	1
	Q91452	1.02764	1.46632	GDAQAYVELNELIGSSWQETGR		120.3	808.393	2422.16	3	6.94381	156.245	10	12	9	18
	Q91452;A0A060XW66;P32847	0.982187	1	KIMSTGAIILDLQASSLSAVAEKVVDELR		115.67	765.18	3056.69	4	3.25037	195.122	1	0	1	0
	Q91452;A0A060XW66;P32847	1.18778	1.46737	SQSEGAVAQPLGGDIEMQTFSVTK		108.79	827.407	2479.2	3	3.89175	117.632	3	3	4	3
	Q91452	1.1329	1.77628	GDAQAYVELNELIGSSWQETGR		105.24	1212.08	2422.14	2	0.633624	156.245	0	1	2	1
	Q91452;A0A060XW66;P32847	1.21039	1.59752	KIMSTGAIILDLQASSLSAVAEK	[3] Oxidation (M)	102.67	788.101	2361.28	3	-0.711915	145.773	9	13	11	11
	Q91452;C0PUF0;P32847	2.55667	3.12508	MIGDFGVPIAIFFMIAVDITIEDAYTQK		100.09	1040.21	3117.6	3	7.42662	205.706	3	2	3	4
	Q91452;A0A0A7RR02;A0A0N8K284;C0PUF0;H2LLK3;H2V0M3;M4A1C0;P04920;P32847;W5N2K6	1.37163	1.35906	SVTHANALTVMSK	[11] Oxidation (M)	98.52	687.854	1373.69	2	-2.638	24.6736	1	1	1	1
	Q91452;P32847	0.939266	1.49918	QRDTTDSVEASIVLSGVMDSLEKPAVAFVR		98.26	805.922	3219.66	4	3.84764	186.03	7	7	6	8
	Q91452;P32847	1.10245	2.13294	DTTDSVEASIVLSGVMDSLEKPAVAFVR		95.33	979.505	2935.49	3	2.93659	192.22	3	3	3	3
	Q91452;C0PUF0;P32847	2.28183	4.85496	MSAFSLALPFVLILTIPLR	[1] Oxidation (M)	94.17	1059.63	2117.24	2	4.10511	200.948	1	0	1	0
	Q91452;P32847	1.06175	2.25916	QRDTTDSVEASIVLSGVMDSLEKPAVAFVR	[N-term] Gln->pyro-Glu (N-term Q)	93.8	801.666	3202.64	4	5.55991	191.58	1	0	0	1
	Q91452;A0A060XW66;P32847	1.13873	1.26466	RSQSEGAVAQPLGGDIEMQTFSVTK		92.86	879.439	2635.3	3	1.53375	107.271	4	3	4	5
	Q91452;C0PUF0;P32847	2.92738	3.68321	MIGDFGVPIAIFFMIAVDITIEDAYTQK	[1] Oxidation (M)	91.03	1045.54	3133.6	3	7.96697	204.687	1	1	3	3
	Q91452;A0A060XW66;P32847	0.705058	1.06554	IMSTGAIILDLQASSLSAVAEK		91	1109.61	2217.2	2	2.84731	167.704	0	0	1	1
	Q91452;C0PUF0;P32847	1.35488	3.68932	ISGMLVAAMVGVSILLEPILK		88.05	718.763	2153.27	3	5.28562	204.615	3	3	2	4
	Q91452;C0PUF0;P32847	2.39033	2.67836	GSGFHLDLLILVTMGGIASLFGVPWLSAATVR		87.91	1100.28	3297.82	3	7.29965	205.342	1	1	3	2
	Q91452;A0A0A7RR02;A0A0N8K284;C0PUF0;H2LLK3;H2V0M3;M4A1C0;P04920;P32847;W5N2K6	1.35639	1.5008	SVTHANALTVMSK		84.06	679.856	1357.7	2	-2.68357	43.2308	1	3	0	1
	Q91452;C0PUF0;P32847	1.02547	1.42383	MAITGTLFTDK		83.23	599.309	1196.6	2	-5.58949	90.6446	1	1	1	2
	Q91452;A0A060XW66;P32847	1.35697	1.71013	RSQSEGAVAQPLGGDIEMQTFSVTK	[18] Oxidation (M)	81.26	884.771	2651.29	3	1.9741	89.6572	1	1	1	0
	Q91452;C0PUF0;P32847	2.73238	3.42621	VLEQRISGMLVAAMVGVSILLEPILK		80.63	927.218	2778.63	3	8.06561	205.342	1	1	3	1
	Q91452;P32847	0.961416	1.42406	QRDTTDSVEASIVLSGVMDSLEKPAVAFVR		79.49	1074.23	3219.65	3	2.73363	186.03	0	1	0	2
	Q91452;C0PUF0;P32847	1.58142	2.05921	MAITGTLFTDK	[1] Oxidation (M)	79.08	607.308	1212.6	2	-4.46715	73.8452	3	3	3	4
	Q91452;C0PUF0;P32847	2.22792	4.58347	MSAFSLALPFVLILTIPLR	[1] Oxidation (M)	78.84	706.756	2117.24	3	6.02105	200.948	0	1	1	1
	Q91452	1.20826	1.49916	WVGYEENLNPATGK		78.07	789.382	1576.75	2	-2.16007	74.9724	8	8	9	7
	Q91452	0.976733	1.96245	ELTNAIADFMDCSIVIPPTEIQDK	[12] Methylthio (C)	76.97	903.769	2708.28	3	3.48901	192.863	1	2	1	2
	Q91452;C0PUF0;P32847	1.14354	1.46332	SQEIEYIVGR		73.98	597.308	1192.6	2	-5.80203	68.1978	4	3	3	4
	Q91452;A0A060XW66;P32847	1.22487	1.52765	SQSEGAVAQPLGGDIEMQTFSVTK		73.44	1240.6	2479.19	2	1.02293	117.491	5	3	3	5
	Q91452;A0A0A7RR02;A0A0N8K284;C0PUF0;H2LLK3;H2V0M3;M4A1C0;P04920;P32847;W5N2K6	1.34996	1.24945	SVTHANALTVMSK		72.4	453.574	1357.7	3	-2.39049	43.2308	5	4	4	5
	Q91452;A0A0A7RR02;C0PUF0;G3P544;H2V0M3;P32847	4.92244	116.627	MIPMTALFGIFLYMGITSLSGIQMWDR	[4] Oxidation (M)	71.94	777.898	3107.56	4	8.69127	204.615	1	0	1	1
	Q91452;C0PUF0;P32847	231.256	3.87383	VLEQRISGMLVAAMVGVSILLEPILK		67.64	695.664	2778.63	4	5.68375	205.342	0	0	1	2
	Q91452;C0PUF0;P32847	1.5886	1.53977	MAITGTLFTDKEMK		67.06	529.271	1584.79	3	0.735203	89.6572	1	1	1	1
	Q91452;A0A0P7TX80;B3DKQ1;C0PUF0;H2LLK3;M4A1C0;P32847;W5N2K6	2.85265	3.64198	FTQEIFSILISLIFIYETFSK		64.94	847.135	2538.38	3	6.94629	206.721	2	1	3	4
	Q91452;C0PUF0;P32847	2.27348	4.08476	MSAFSLALPFVLILTIPLR		64.21	701.422	2101.25	3	3.91573	202.804	1	1	1	1
	Q91452;C0PUF0;P32847	178.83	5.26203	FTQEIFSILISLIFIYETFSKLGK		62.7	946.536	2836.58	3	6.27797	205.997	0	1	1	1
	Q91452;P32847	1.33549	1.28582	GLMVSNPNAR	[3] Oxidation (M)	62.03	537.77	1073.52	2	-4.09232	29.3909	11	11	14	13
	Q91452;A0A060XW66;P32847	1.39079	1.63653	KIMSTGAIILDLQASSLSAVAEK		61.71	1173.65	2345.29	2	-0.419976	155.028	0	0	0	2
	Q91452;C0PUF0;P32847	2.92738	3.68321	MIGDFGVPIAIFFMIAVDITIEDAYTQK	[14] Oxidation (M)	61.6	1045.54	3133.6	3	7.96697	204.687	0	1	1	2
	Q91452;A0A0A7RR02;A0A0N8K284;C0PUF0;H2LLK3;H2V0M3;M4A1C0;P04920;P32847;W5N2K6	1.35327	1.3304	SVTHANALTVMSK	[11] Oxidation (M)	58.42	458.906	1373.7	3	-1.37273	24.6736	2	1	0	2
	Q91452;P32847	0.947562	0.893755	QRDTTDSVEASIVLSGVMDSLEKPAVAFVR	[18] Oxidation (M)	54.8	809.912	3235.62	4	-5.79565	160.556	1	1	1	1
	Q91452;C0PUF0;M1FMY9;P32847;W5N2K6	0.990065	1.3321	MLLLIVPR	[1] Oxidation (M)	54.17	485.807	969.6	2	-4.207	105.507	2	2	2	3
	Q91452;A0A060XW66;P32847	1.55443	1.77686	SQSEGAVAQPLGGDIEMQTFSVTK	[17] Oxidation (M)	52.77	1248.61	2495.2	2	6.16319	103.184	1	2	2	3
	Q91452;C0PUF0;G3P544;P32847	1.42777	0.26914	GWFINPLGEK		52.55	580.807	1159.6	2	-3.06609	119.112	13	14	12	6
	Q91452;C0PUF0;M1FMY9;P32847;W5N2K6	1.48869	1.76999	MLLLIVPR		52.52	477.811	953.607	2	-2.86336	123.27	18	20	19	25
	Q91452;P32847	14.443	0.0965767	GLMVSNPNAR		50.04	529.772	1057.53	2	-4.75224	33.5705	3	3	3	2
	Q91452;C0PUF0;P32847	1.50256	1.55571	TGIPFGGMIK	[8] Oxidation (M)	49.19	518.776	1035.54	2	-3.89613	83.3161	4	3	5	6
	Q91452;C0PUF0;P32847	1.33704	1.29691	TGIPFGGMIK		47.75	510.778	1019.54	2	-5.16827	97.1911	6	6	7	7
	Q91452;A0A060XW66;P32847	1.23592	1.17031	WGPSHVSYLTFK		46.19	474.567	1420.68	3	-24.4163	89.5863	2	2	2	3
	Q91452	1.00586	1.21795	GMLQPIIDFQK		46.06	645.351	1288.69	2	1.40123	115.798	2	2	4	2
	Q91452;P32847	2.4699	2.57391	HYISDFTDALDPQVLAAVIFIYFAALSPAITFGGLLADK		45.62	1046.81	4183.22	4	7.64234	206.288	2	1	0	1
	Q91452;C0PUF0;P32847	1.43454	1.18838	IIFGGGAK		44.4	381.726	761.438	2	-8.37502	34.6275	1	1	1	1
	Q91452	1.61377	1.0262	GMLQPIIDFQKK		43.92	473.266	1416.78	3	-1.79009	100.718	1	1	1	1
	Q91452;C0PUF0;P32847	2.80502	2.80884	GSGFHLDLLILVTMGGIASLFGVPWLSAATVR		43.81	825.461	3297.82	4	6.30595	205.633	1	1	0	3
	Q91452;C0PUF0;P32847	0.946456	2.0834	LGDSVVIEGALEAPVPVRFVFVLVGPSQGGVDYHESGR		41.67	988.777	3951.08	4	6.83775	192.936	1	0	0	1
	Q91452;P32847	1.26232	1.52065	VKFEEEPGEDMYESPLP		40.21	998.448	1994.88	2	-0.635198	105.789	7	6	8	6
	Q91452;P32847	1.24833	1.40492	VKFEEEPGEDMYESPLP	[11] Oxidation (M)	38.45	1006.45	2010.88	2	-0.397493	92.334	3	2	3	3
	Q91452;C0PUF0;P32847	1.2446	1.39777	ADEADEEPREDPLAR		36.83	571.594	1711.76	3	-2.63557	39.2006	10	12	11	13
	Q91452;P32847	1.06042	2.30699	DTTDSVEASIVLSGVMDSLEKPAVAFVR		36.58	734.881	2935.5	4	3.6323	192.22	0	1	1	1
	Q91452;C0PUF0;P32847	1.18221	1.44813	LGDSVVIEGALEAPVPVR		36.57	607.676	1820.01	3	1.64395	129.846	0	1	0	1
	Q91452;P32847	1.28677	1.10926	GLMVSNPNAR	[3] Oxidation (M)	36.57	358.853	1073.54	3	7.35976	24.1742	1	1	0	0
	Q91452;C0PUF0;P32847	1.04925	1.53202	ADEADEEPREDPLAR		34.12	856.888	1711.76	2	-1.57712	39.2006	0	0	1	1
	Q91452	1.15708	1.76534	HEEDSNQAIQSIVIHTDPEAYLNLNTNANTR		33.9	877.672	3506.66	4	-1.93407	137.353	1	0	1	0
	Q91452;C0PUF0;P32847	1.04916	1.66232	FVFVLVGPSQGGVDYHESGR		31.97	538.274	2149.06	4	2.74703	116.222	1	0	1	0
P32847	65	1.33549	1.53649	65	19
	P32847;C0PUF0;Q91452	1.16311	1.50408	LGDSVVIEGALEAPVPVR		146.48	911.01	1820	2	0.366687	129.846	19	19	22	19
	P32847;A0A060XW66;Q91452	1.16901	1.51987	KIMSTGAIILDLQASSLSAVAEK		136.55	782.771	2345.29	3	1.71894	154.956	10	8	14	16
	P32847;A0A060XW66;Q91452	0.610507	0.784311	IMSTGAIILDLQASSLSAVAEK		135.91	740.073	2217.2	3	2.43206	168.266	27	26	26	26
	P32847;Q91452	1.14662	2.09668	QRDTTDSVEASIVLSGVMDSLEKPAVAFVR	[N-term] Gln->pyro-Glu (N-term Q)	132.14	1068.55	3202.63	3	3.20262	191.58	1	2	2	3
	P32847;C0PUF0;Q91452	1.22645	1.53649	FVFVLVGPSQGGVDYHESGR		131.04	717.361	2149.06	3	1.24059	116.222	48	47	50	52
	P32847;A0A060XW66	1.13473	1.57596	GDAQAYVELNELMGNSWQETGR		128.09	823.379	2467.12	3	3.61339	144.56	9	10	7	11
	P32847;A0A060XW66;Q91452	0.982187	1	KIMSTGAIILDLQASSLSAVAEKVVDELR		115.67	765.18	3056.69	4	3.25037	195.122	1	0	1	0
	P32847;A0A060XW66;Q91452	1.18778	1.46737	SQSEGAVAQPLGGDIEMQTFSVTK		108.79	827.407	2479.2	3	3.89175	117.632	3	3	4	3
	P32847;A0A060XW66;Q91452	1.21039	1.59752	KIMSTGAIILDLQASSLSAVAEK	[3] Oxidation (M)	102.67	788.101	2361.28	3	-0.711915	145.773	9	13	11	11
	P32847;C0PUF0;Q91452	2.55667	3.12508	MIGDFGVPIAIFFMIAVDITIEDAYTQK		100.09	1040.21	3117.6	3	7.42662	205.706	3	2	3	4
	P32847;A0A0A7RR02;A0A0N8K284;C0PUF0;H2LLK3;H2V0M3;M4A1C0;P04920;Q91452;W5N2K6	1.37163	1.35906	SVTHANALTVMSK	[11] Oxidation (M)	98.52	687.854	1373.69	2	-2.638	24.6736	1	1	1	1
	P32847;Q91452	0.939266	1.49918	QRDTTDSVEASIVLSGVMDSLEKPAVAFVR		98.26	805.922	3219.66	4	3.84764	186.03	7	7	6	8
	P32847;Q91452	1.10245	2.13294	DTTDSVEASIVLSGVMDSLEKPAVAFVR		95.33	979.505	2935.49	3	2.93659	192.22	3	3	3	3
	P32847;C0PUF0;Q91452	2.28183	4.85496	MSAFSLALPFVLILTIPLR	[1] Oxidation (M)	94.17	1059.63	2117.24	2	4.10511	200.948	1	0	1	0
	P32847;Q91452	1.06175	2.25916	QRDTTDSVEASIVLSGVMDSLEKPAVAFVR	[N-term] Gln->pyro-Glu (N-term Q)	93.8	801.666	3202.64	4	5.55991	191.58	1	0	0	1
	P32847;A0A060XW66;Q91452	1.13873	1.26466	RSQSEGAVAQPLGGDIEMQTFSVTK		92.86	879.439	2635.3	3	1.53375	107.271	4	3	4	5
	P32847;C0PUF0;Q91452	2.92738	3.68321	MIGDFGVPIAIFFMIAVDITIEDAYTQK	[1] Oxidation (M)	91.03	1045.54	3133.6	3	7.96697	204.687	1	1	3	3
	P32847;A0A060XW66;Q91452	0.705058	1.06554	IMSTGAIILDLQASSLSAVAEK		91	1109.61	2217.2	2	2.84731	167.704	0	0	1	1
	P32847;C0PUF0;Q91452	1.35488	3.68932	ISGMLVAAMVGVSILLEPILK		88.05	718.763	2153.27	3	5.28562	204.615	3	3	2	4
	P32847;C0PUF0;Q91452	2.39033	2.67836	GSGFHLDLLILVTMGGIASLFGVPWLSAATVR		87.91	1100.28	3297.82	3	7.29965	205.342	1	1	3	2
	P32847;A0A0A7RR02;A0A0N8K284;C0PUF0;H2LLK3;H2V0M3;M4A1C0;P04920;Q91452;W5N2K6	1.35639	1.5008	SVTHANALTVMSK		84.06	679.856	1357.7	2	-2.68357	43.2308	1	3	0	1
	P32847;C0PUF0;Q91452	1.02547	1.42383	MAITGTLFTDK		83.23	599.309	1196.6	2	-5.58949	90.6446	1	1	1	2
	P32847;A0A060XW66;Q91452	1.35697	1.71013	RSQSEGAVAQPLGGDIEMQTFSVTK	[18] Oxidation (M)	81.26	884.771	2651.29	3	1.9741	89.6572	1	1	1	0
	P32847;C0PUF0;Q91452	2.73238	3.42621	VLEQRISGMLVAAMVGVSILLEPILK		80.63	927.218	2778.63	3	8.06561	205.342	1	1	3	1
	P32847;Q91452	0.961416	1.42406	QRDTTDSVEASIVLSGVMDSLEKPAVAFVR		79.49	1074.23	3219.65	3	2.73363	186.03	0	1	0	2
	P32847;C0PUF0;Q91452	1.58142	2.05921	MAITGTLFTDK	[1] Oxidation (M)	79.08	607.308	1212.6	2	-4.46715	73.8452	3	3	3	4
	P32847;C0PUF0;Q91452	2.22792	4.58347	MSAFSLALPFVLILTIPLR	[1] Oxidation (M)	78.84	706.756	2117.24	3	6.02105	200.948	0	1	1	1
	P32847	1.30552	1	WVGYEENFNPGTGK		77.05	799.366	1596.72	2	-2.38758	77.5823	4	0	4	0
	P32847;C0PUF0;Q91452	1.14354	1.46332	SQEIEYIVGR		73.98	597.308	1192.6	2	-5.80203	68.1978	4	3	3	4
	P32847;A0A060XW66;Q91452	1.22487	1.52765	SQSEGAVAQPLGGDIEMQTFSVTK		73.44	1240.6	2479.19	2	1.02293	117.491	5	3	3	5
	P32847;A0A0A7RR02;A0A0N8K284;C0PUF0;H2LLK3;H2V0M3;M4A1C0;P04920;Q91452;W5N2K6	1.34996	1.24945	SVTHANALTVMSK		72.4	453.574	1357.7	3	-2.39049	43.2308	5	4	4	5
	P32847;A0A0A7RR02;C0PUF0;G3P544;H2V0M3;Q91452	4.92244	116.627	MIPMTALFGIFLYMGITSLSGIQMWDR	[4] Oxidation (M)	71.94	777.898	3107.56	4	8.69127	204.615	1	0	1	1
	P32847;C0PUF0;Q91452	231.256	3.87383	VLEQRISGMLVAAMVGVSILLEPILK		67.64	695.664	2778.63	4	5.68375	205.342	0	0	1	2
	P32847;C0PUF0;Q91452	1.5886	1.53977	MAITGTLFTDKEMK		67.06	529.271	1584.79	3	0.735203	89.6572	1	1	1	1
	P32847;A0A0P7TX80;B3DKQ1;C0PUF0;H2LLK3;M4A1C0;Q91452;W5N2K6	2.85265	3.64198	FTQEIFSILISLIFIYETFSK		64.94	847.135	2538.38	3	6.94629	206.721	2	1	3	4
	P32847;C0PUF0;Q91452	2.27348	4.08476	MSAFSLALPFVLILTIPLR		64.21	701.422	2101.25	3	3.91573	202.804	1	1	1	1
	P32847;C0PUF0	1.39697	1.66571	KYYPADAYAQR		62.86	673.328	1344.64	2	-3.28418	30.9547	2	1	2	0
	P32847;C0PUF0;Q91452	178.83	5.26203	FTQEIFSILISLIFIYETFSKLGK		62.7	946.536	2836.58	3	6.27797	205.997	0	1	1	1
	P32847;Q91452	1.33549	1.28582	GLMVSNPNAR	[3] Oxidation (M)	62.03	537.77	1073.52	2	-4.09232	29.3909	11	11	14	13
	P32847;A0A060XW66;Q91452	1.39079	1.63653	KIMSTGAIILDLQASSLSAVAEK		61.71	1173.65	2345.29	2	-0.419976	155.028	0	0	0	2
	P32847;C0PUF0;Q91452	2.92738	3.68321	MIGDFGVPIAIFFMIAVDITIEDAYTQK	[14] Oxidation (M)	61.6	1045.54	3133.6	3	7.96697	204.687	0	1	1	2
	P32847;C0PUF0	1.54595	1.45228	KYYPADAYAQR		59.34	449.224	1344.65	3	2.57034	30.9547	2	3	3	4
	P32847;A0A0A7RR02;A0A0N8K284;C0PUF0;H2LLK3;H2V0M3;M4A1C0;P04920;Q91452;W5N2K6	1.35327	1.3304	SVTHANALTVMSK	[11] Oxidation (M)	58.42	458.906	1373.7	3	-1.37273	24.6736	2	1	0	2
	P32847;Q91452	0.947562	0.893755	QRDTTDSVEASIVLSGVMDSLEKPAVAFVR	[18] Oxidation (M)	54.8	809.912	3235.62	4	-5.79565	160.556	1	1	1	1
	P32847;C0PUF0;M1FMY9;Q91452;W5N2K6	0.990065	1.3321	MLLLIVPR	[1] Oxidation (M)	54.17	485.807	969.6	2	-4.207	105.507	2	2	2	3
	P32847;A0A060XW66;Q91452	1.55443	1.77686	SQSEGAVAQPLGGDIEMQTFSVTK	[17] Oxidation (M)	52.77	1248.61	2495.2	2	6.16319	103.184	1	2	2	3
	P32847;C0PUF0;G3P544;Q91452	1.42777	0.26914	GWFINPLGEK		52.55	580.807	1159.6	2	-3.06609	119.112	13	14	12	6
	P32847;C0PUF0;M1FMY9;Q91452;W5N2K6	1.48869	1.76999	MLLLIVPR		52.52	477.811	953.607	2	-2.86336	123.27	18	20	19	25
	P32847;Q91452	14.443	0.0965767	GLMVSNPNAR		50.04	529.772	1057.53	2	-4.75224	33.5705	3	3	3	2
	P32847;C0PUF0;Q91452	1.50256	1.55571	TGIPFGGMIK	[8] Oxidation (M)	49.19	518.776	1035.54	2	-3.89613	83.3161	4	3	5	6
	P32847;C0PUF0;Q91452	1.33704	1.29691	TGIPFGGMIK		47.75	510.778	1019.54	2	-5.16827	97.1911	6	6	7	7
	P32847;A0A060XW66	1.14482	2.26114	GDAQAYVELNELMGNSWQETGR		46.88	617.786	2467.12	4	3.81848	144.56	0	1	1	0
	P32847;A0A060XW66;Q91452	1.23592	1.17031	WGPSHVSYLTFK		46.19	474.567	1420.68	3	-24.4163	89.5863	2	2	2	3
	P32847;Q91452	2.4699	2.57391	HYISDFTDALDPQVLAAVIFIYFAALSPAITFGGLLADK		45.62	1046.81	4183.22	4	7.64234	206.288	2	1	0	1
	P32847;C0PUF0;Q91452	1.43454	1.18838	IIFGGGAK		44.4	381.726	761.438	2	-8.37502	34.6275	1	1	1	1
	P32847;C0PUF0;Q91452	2.80502	2.80884	GSGFHLDLLILVTMGGIASLFGVPWLSAATVR		43.81	825.461	3297.82	4	6.30595	205.633	1	1	0	3
	P32847;C0PUF0;Q91452	0.946456	2.0834	LGDSVVIEGALEAPVPVRFVFVLVGPSQGGVDYHESGR		41.67	988.777	3951.08	4	6.83775	192.936	1	0	0	1
	P32847;Q91452	1.26232	1.52065	VKFEEEPGEDMYESPLP		40.21	998.448	1994.88	2	-0.635198	105.789	7	6	8	6
	P32847;Q91452	1.24833	1.40492	VKFEEEPGEDMYESPLP	[11] Oxidation (M)	38.45	1006.45	2010.88	2	-0.397493	92.334	3	2	3	3
	P32847;C0PUF0;Q91452	1.2446	1.39777	ADEADEEPREDPLAR		36.83	571.594	1711.76	3	-2.63557	39.2006	10	12	11	13
	P32847;Q91452	1.06042	2.30699	DTTDSVEASIVLSGVMDSLEKPAVAFVR		36.58	734.881	2935.5	4	3.6323	192.22	0	1	1	1
	P32847;C0PUF0;Q91452	1.18221	1.44813	LGDSVVIEGALEAPVPVR		36.57	607.676	1820.01	3	1.64395	129.846	0	1	0	1
	P32847;Q91452	1.28677	1.10926	GLMVSNPNAR	[3] Oxidation (M)	36.57	358.853	1073.54	3	7.35976	24.1742	1	1	0	0
	P32847;C0PUF0;Q91452	1.04925	1.53202	ADEADEEPREDPLAR		34.12	856.888	1711.76	2	-1.57712	39.2006	0	0	1	1
	P32847;C0PUF0;Q91452	1.04916	1.66232	FVFVLVGPSQGGVDYHESGR		31.97	538.274	2149.06	4	2.74703	116.222	1	0	1	0
W5KTF3	59	0.963634	1.18657	59	3
	W5KTF3;A0A0D9SF54;A0A0R4IJ08;A0A0S7GKU3;A0A1A7Z4A6;A0A1A8RDX0;A0A060XII9;A0A060XJX9;A0A087XQU7;A0A146Z4F7;A0A146Z4P1;A0A147B3I3;G3Q398;H2MBY2;H2UIB0;H2UIB1;H3CBT9;I3JZ89;M4A8R0;W5MFM2	0.852178	1.33266	NQALNTDNYGHDLASVQALQR		139.14	776.716	2327.13	3	0.769144	85.7817	1	1	1	1
	W5KTF3;A0A0D9SF54;A0A0P7V2T7;A0A0P7VEP4;A0A0R4IJ08;A0A1A7Z4A6;A0A1A8I584;A0A1A8RDX0;A0A060XII9;A0A060XJX9;A0A087XQU7;A0A146Z4F7;A0A146Z4P1;A0A147B3I3;G3Q398;H2MBY2;H2UIB0;H2UIB1;H3CBT9;I3JZ89;M4A8R0;W5MFM2	0.853744	2.29613	QEAFLLNEDLGDSLDSVEALLK		123.51	807.083	2418.23	3	4.7168	191.936	1	1	0	1
	W5KTF3;A0A0R4IJ08;A0A0S7GKU3;A0A1A7Z4A6;A0A1A8RDX0;A0A060XII9;A0A060XJX9;A0A087XQU7;A0A146Z4F7;A0A146Z4P1;A0A147B3I3;G3Q398;H2MBY2;H2UIB0;H2UIB1;I3JZ89;M4A8R0;W5MFM2	0.913797	1.23421	LNLVGSEDYGDTLAAVQGLLK		119.12	1088.58	2175.14	2	0.321675	174.101	1	1	0	1
	W5KTF3;A0A0D9SF54;A0A0P7V2T7;A0A0P7VEP4;A0A0R4IJ08;A0A0S7GKU3;A0A1A7Z4A6;A0A1A8RDX0;A0A060XII9;A0A060XJX9;A0A087XQU7;A0A146Z4F7;A0A146Z4P1;A0A147B3I3;G3Q398;H2MBY2;H2UIB0;H2UIB1;H3CBT9;I3JZ89;M4A8R0;W5MFM2	1.11143	1.1508	LGESQTLQQFSR		115.54	697.356	1392.7	2	-2.14637	63.0627	3	4	3	3
	W5KTF3;A0A0D9SF54;A0A0P7V2T7;A0A0R4IJ08;A0A0S7GKU3;A0A1A7Z4A6;A0A1A8I584;A0A1A8RDX0;A0A060XII9;A0A060XJX9;A0A087XQU7;G3Q398;H2MBY2;I3JZ89;M4A8R0;W5MFM2	0.935506	1.66051	RQDLEDSLQAQQYFADANEAESWMR		113.07	1001.12	3000.34	3	1.38492	138.787	2	2	2	2
	W5KTF3;A0A0D9SF54;A0A0P7V2T7;A0A0P7VEP4;A0A0R4IJ08;A0A0S7GKU3;A0A1A7Z4A6;A0A1A8RDX0;A0A060XII9;A0A060XJX9;A0A087XQU7;A0A146Z4F7;A0A146Z4P1;A0A147B3I3;G3Q398;H2MBY2;H2UIB0;H2UIB1;H3CBT9;I3JZ89;M4A8R0;W5MFM2	0.800108	1.42907	ASAFNSWFENAEEDLTDPVR		106.64	766.684	2297.03	3	3.24473	164.622	2	1	1	3
	W5KTF3;A0A0P7V2T7;A0A0P7VEP4;A0A0R4IJ08;A0A1A7Z4A6;A0A1A8I584;A0A1A8RDX0;A0A060XII9;A0A060XJX9;A0A087XQU7;A0A146Z4F7;A0A146Z4P1;A0A147B3I3;G3Q398;H2MBY2;I3JZ89;M4A8R0;W5MFM2	0.896781	1.02868	ALINADELANDVAGAEALLDR		103.93	718.708	2153.1	3	2.51277	180.816	4	3	2	5
	W5KTF3;A0A0D9SF54;A0A0P7V2T7;A0A0P7VEP4;A0A0R4IJ08;A0A0S7GKU3;A0A1A7Z4A6;A0A1A8RDX0;A0A060XII9;A0A060XJX9;A0A087XQU7;A0A146Z4F7;A0A146Z4P1;A0A147B3I3;G3Q398;H2MBY2;H2UIB0;H2UIB1;H3CBT9;I3JZ89;M4A8R0;W5MFM2	1.05091	1.28991	LDENSAFLQFNWK		100.78	806.397	1610.78	2	4.07189	133.2	1	1	1	2
	W5KTF3;A0A0D9SF54;A0A0P7VEP4;A0A0R4IJ08;A0A0S7GKU3;A0A1A7Z4A6;A0A1A8RDX0;A0A060XII9;A0A060XJX9;A0A087XQU7;A0A146Z4F7;A0A146Z4P1;A0A147B3I3;G3Q398;H2MBY2;H2UIB0;H2UIB1;H3CBT9;I3JZ89;M4A8R0;W5MFM2	0.817057	1.30271	KASAFNSWFENAEEDLTDPVR		100.57	809.385	2425.13	3	5.9613	151.67	2	3	2	3
	W5KTF3;A0A1A8I584;A0A1A8RDX0;A0A060XII9;A0A060XJX9;A0A087XQU7;M4A8R0	97.1507	0.0114479	KQEEVNAAWQR		99.76	679.841	1357.67	2	-4.46576	28.2645	0	1	1	0
	W5KTF3;A0A0P7VEP4;A0A0S7GKU3;A0A1A7Z4A6;A0A1A8RDX0;A0A060XII9;A0A060XJX9;A0A087XQU7;A0A146Z4F7;A0A146Z4P1;A0A147B3I3;G3Q398;H2MBY2;H2UIB0;H2UIB1;I3JZ89	0.858214	2.13676	SYQVVSNPYTWFTMEALEETWR		92.35	913.096	2736.27	3	4.93705	192.575	0	1	1	1
	W5KTF3;A0A0D9SF54;A0A0P7V2T7;A0A0P7VEP4;A0A0R4IJ08;A0A0S7GKU3;A0A1A7Z4A6;A0A1A8RDX0;A0A060XII9;A0A060XJX9;A0A087XQU7;A0A146Z4F7;A0A146Z4P1;A0A147B3I3;G3Q398;H2MBY2;H3CBT9;I3JZ89;M4A8R0;W5MFM2	1.10785	1.41373	SSEEIESAFR		91.56	577.77	1153.53	2	1.16756	52.4068	4	4	4	4
	W5KTF3;A0A0D9SF54;A0A0P7VEP4;A0A0R4IJ08;A0A0S7GKU3;A0A1A7Z4A6;A0A1A8RDX0;A0A060XII9;A0A060XJX9;A0A087XQU7;A0A146Z4F7;A0A146Z4P1;A0A147B3I3;G3Q398;H2MBY2;H2UIB0;H2UIB1;H3CBT9;I3JZ89;M4A8R0;W5MFM2	0.133311	1.0433	DCEQAENWMAAR	[2] Methylthio (C)	91.23	735.283	1468.55	2	-1.4223	84.7949	1	1	1	1
	W5KTF3;A0A0P7VEP4;A0A0S7GKU3;A0A1A7Z4A6;A0A1A8RDX0;A0A060XII9;A0A060XJX9;A0A087XQU7;I3JZ89;M4A8R0	1.02501	1.33655	AGTFQAFEQFGQQLLAR		90.82	637.997	1910.97	3	2.6338	165.988	2	3	3	3
	W5KTF3;A0A0P7VEP4;A0A0R4IJ08;A0A1A7Z4A6;A0A1A8I584;A0A1A8RDX0;A0A060XII9;A0A060XJX9;A0A087XQU7;A0A146Z4F7;A0A146Z4P1;G3Q398;H2MBY2;H3CBT9;I3JZ89;M4A8R0;W5MFM2	1.27179	0.916271	KFEEFQTDLAAHEER		89.22	617.302	1848.88	3	10.9193	65.5943	1	3	2	1
	W5KTF3;A0A0D9SF54;A0A0P7V2T7;A0A0P7VEP4;A0A0R4IJ08;A0A1A7Z4A6;A0A1A8I584;A0A1A8RDX0;A0A060XII9;A0A060XJX9;A0A087XQU7;A0A146Z4F7;A0A146Z4P1;A0A147B3I3;G3Q398;H2MBY2;H2UIB0;H2UIB1;H3CBT9;I3JZ89;M4A8R0;W5MFM2	1.199	1.13966	HQAFEAELSANQSR		88.88	529.921	1586.74	3	-2.29289	42.311	2	3	1	4
	W5KTF3;A0A0P7V2T7;A0A0P7VEP4;A0A0R4IJ08;A0A1A7Z4A6;A0A1A8I584;A0A1A8RDX0;A0A060XII9;A0A060XJX9;A0A087XQU7;A0A146Z4F7;A0A146Z4P1;A0A147B3I3;G3Q398;H2MBY2;I3JZ89;M4A8R0;W5MFM2	0.815565	1.315	ALINADELANDVAGAEALLDR		88.47	1077.56	2153.1	2	0.905092	180.744	0	1	1	0
	W5KTF3;A0A0R4IJ08;A0A0S7GKU3;A0A1A7Z4A6;A0A1A8RDX0;A0A060XII9;A0A087XQU7;A0A146Z4F7;A0A146Z4P1;A0A147B3I3;H2MBY2;H2UIB0;H2UIB1;I3JZ89;M4A8R0	0.859786	1.26802	GVIDTGNALIQR		84.93	628.848	1255.68	2	-4.78391	74.1271	3	4	3	6
	W5KTF3;A0A0D9SF54;A0A0P7VEP4;A0A0R4IJ08;A0A0S7GKU3;A0A1A7Z4A6;A0A1A8RDX0;A0A060XII9;A0A060XJX9;A0A087XQU7;A0A146Z4F7;A0A146Z4P1;A0A147B3I3;G3Q398;H2MBY2;H3CBT9;I3JZ89;M4A8R0;W5MFM2	0.742643	1.14386	YTEHSTVGLAQQWDQLDQLGMR		84.34	859.415	2575.22	3	3.93056	129.988	4	5	2	3
	W5KTF3;A0A0D9SF54;A0A0P7V2T7;A0A0R4IJ08;A0A1A7Z4A6;A0A1A8I584;A0A1A8RDX0;A0A060XII9;A0A060XJX9;G3Q398	1.1971	1.45327	EANELQQWINEK		83.38	751.367	1500.72	2	-1.15021	89.7281	2	1	1	1
	W5KTF3;A0A0D9SF54;A0A0P7V2T7;A0A0R4IJ08;A0A060XJX9;A0A146Z4F7;A0A146Z4P1;A0A147B3I3;G3Q398;H2MBY2;H3CBT9;I3JZ89;W5MFM2	0.982958	1.14492	DLAALGDKVNSLGETAER		81.27	620.321	1857.94	3	-1.19397	88.5998	1	1	1	1
	W5KTF3;A0A0D9SF54;A0A0P7V2T7;A0A0P7VEP4;A0A0R4IJ08;A0A0S7GKU3;A0A1A7Z4A6;A0A1A8RDX0;A0A060XII9;A0A060XJX9;A0A087XQU7;A0A146Z4F7;A0A146Z4P1;A0A147B3I3;G3Q398;H2MBY2;H2UIB0;H2UIB1;H3CBT9;I3JZ89;M4A8R0;W5MFM2	0.895332	1.10942	ADVVESWIGEK		81.08	616.809	1231.6	2	-4.28372	85.6407	1	1	1	1
	W5KTF3;A0A0R4IJ08;A0A0S7GKU3;A0A1A7Z4A6;A0A1A8RDX0;A0A060XII9;A0A060XJX9;A0A087XQU7;A0A146Z4P1;G3Q398;H2MBY2;H2UIB0;I3JZ89;M4A8R0;W5MFM2	1.0034	1.26918	LQTATDESYKDPTNIQLSK		80.37	718.03	2151.07	3	-0.406589	66.5087	1	2	1	2
	W5KTF3;A0A0R4IJ08;A0A0S7GKU3;A0A1A7Z4A6;A0A1A8RDX0;A0A060XII9;A0A060XJX9;A0A087XQU7;A0A146Z4F7;A0A146Z4P1;A0A147B3I3;G3Q398;H2UIB0;H2UIB1	0.592566	1.74772	QETFDAGLQAFQQEGITNITALKDQLLAAK	[N-term] Gln->pyro-Glu (N-term Q)	79.63	1082.56	3244.67	3	2.4061	192.362	1	0	1	0
	W5KTF3;A0A0P7VEP4;A0A0R4IJ08;A0A1A7Z4A6;A0A1A8I584;A0A1A8RDX0;A0A060XII9;A0A087XQU7;A0A146Z4F7;A0A146Z4P1;A0A147B3I3;G3Q398;H2UIB0;H2UIB1;H3CBT9;I3JZ89;M4A8R0;W5MFM2	1.05034	1.12485	AALEDSFHLQQFFR		79.41	570.288	1707.84	3	2.33217	135.99	1	1	2	2
	W5KTF3;A0A0D9SF54;A0A0P7V2T7;A0A0P7VEP4;A0A0R4IJ08;A0A0S7GKU3;A0A1A7Z4A6;A0A1A8RDX0;A0A060XII9;A0A060XJX9;A0A087XQU7;A0A146Z4F7;A0A146Z4P1;A0A147B3I3;G3Q398;H2MBY2;H3CBT9;I3JZ89;M4A8R0;W5MFM2	0.996733	1.12029	KIEDLGAAMEEALILDNK		79.16	658.347	1972.02	3	0.612592	142.655	2	2	2	2
	W5KTF3;A0A0D9SF54;A0A0P7V2T7;A0A0R4IJ08;A0A060XJX9;A0A146Z4F7;A0A146Z4P1;A0A147B3I3;G3Q398;H2MBY2;H3CBT9;I3JZ89;W5MFM2	0.967004	1.0283	VNSLGETAER		78.93	538.269	1074.52	2	-7.75273	18.7771	2	1	2	1
	W5KTF3;A0A0D9SF54;A0A0P7V2T7;A0A0P7VEP4;A0A0R4IJ08;A0A0S7GKU3;A0A1A7Z4A6;A0A1A8I584;A0A1A8RDX0;A0A060XII9;A0A060XJX9;A0A146Z4F7;A0A146Z4P1;A0A147B3I3;G3Q398;H2UIB0;H2UIB1;H3CBT9;I3JZ89;M4A8R0;W5MFM2	0.963634	1.19076	QQVAPTDDETGKELVLALYDYQEK		77.12	918.457	2752.35	3	1.61318	133.701	3	3	3	4
	W5KTF3;A0A0R4IJ08;A0A0S7GKU3;A0A1A7Z4A6;A0A1A8RDX0;A0A060XII9;A0A060XJX9;A0A087XQU7;A0A146Z4F7;A0A146Z4P1;A0A147B3I3;G3Q398;H2MBY2;H2UIB0;H2UIB1;I3JZ89;M4A8R0;W5MFM2	0.918544	1.2118	LNLVGSEDYGDTLAAVQGLLK		76.18	726.059	2175.16	3	6.53918	174.101	4	3	4	2
	W5KTF3;A0A060XII9;A0A060XJX9;G3Q398;I3JZ89	1.08989	1.04119	SGQELIDGK		75.7	473.748	945.481	2	4.48328	24.8165	1	0	1	0
	W5KTF3;A0A0R4IJ08;A0A0S7GKU3;A0A1A7Z4A6;A0A1A8I584;A0A1A8RDX0;A0A060XII9;A0A060XJX9;A0A087XQU7;A0A146Z4F7;A0A146Z4P1;A0A147B3I3;H2UIB0;H2UIB1;M4A8R0	0.805998	0.583265	EKEPIVGSPDYGKDEDSAEALLK		75.64	623.313	2489.22	4	3.02116	85.4998	3	1	2	0
	W5KTF3;A0A0D9SF54;A0A0P7VEP4;A0A0R4IJ08;A0A0S7GKU3;A0A1A7Z4A6;A0A1A8I584;A0A1A8RDX0;A0A060XII9;A0A146Z4F7;A0A146Z4P1;A0A147B3I3;G3Q398;H2MBY2;H2UIB0;H2UIB1;H3CBT9;I3JZ89;M4A8R0;W5MFM2	1.08222	1.18657	KGDILTLLNSTNKDWWK		75.27	678.035	2031.08	3	1.8853	146.492	0	2	1	3
	W5KTF3;A0A0P7VEP4;A0A060XII9;A0A060XJX9;W5MFM2	0.762341	1.20549	RDELITNWEQIR		75.15	524.942	1571.8	3	-1.72229	88.5998	1	1	0	0
	W5KTF3;A0A0R4IJ08;A0A0S7GKU3;A0A1A7Z4A6;A0A1A8I584;A0A1A8RDX0;A0A060XII9;A0A060XJX9;A0A087XQU7;A0A146Z4F7;A0A146Z4P1;A0A147B3I3;H2UIB0;H2UIB1;M4A8R0	2.13618	1.55783	EKEPIVGSPDYGKDEDSAEALLK		72.32	830.749	2489.22	3	3.11277	85.5703	0	1	0	1
	W5KTF3;A0A0P7VEP4;A0A0S7GKU3;A0A1A7Z4A6;A0A1A8RDX0;A0A060XII9;A0A060XJX9;A0A087XQU7;I3JZ89;M4A8R0	1.08246	1.28767	AGTFQAFEQFGQQLLAR		71.7	956.489	1910.96	2	-0.763923	166.06	3	1	1	3
	W5KTF3;A0A0P7VEP4;A0A0R4IJ08;A0A060XII9;A0A060XJX9;G3Q398;H2UIB0;H2UIB1;H3CBT9;I3JZ89;W5MFM2	1.17953	1.20633	LLVSSEDYGR		71.06	569.783	1137.55	2	-13.8461	49.6467	3	2	2	3
	W5KTF3;A0A0D9SF54;A0A0P7V2T7;A0A0P7VEP4;A0A0R4IJ08;A0A0S7GKU3;A0A1A7Z4A6;A0A1A8RDX0;A0A060XII9;A0A060XJX9;A0A087XQU7;A0A146Z4F7;A0A146Z4P1;A0A147B3I3;G3Q398;H2MBY2;H2UIB0;H2UIB1;H3CBT9;I3JZ89;M4A8R0;W5MFM2	5.95151	53.5874	DVTGAEALLER		70.76	587.307	1172.6	2	-4.26682	83.0346	0	0	0	2
	W5KTF3;A0A0P7VEP4;A0A060XII9;A0A060XJX9;H2MBY2;I3JZ89;W5MFM2	0.709228	0.297132	DELITNWEQIR		70.56	708.858	1415.7	2	-1.78857	107.271	1	1	1	1
	W5KTF3;A0A0D9SF54;A0A0P7V2T7;A0A0P7VEP4;A0A0R4IJ08;A0A0S7GKU3;A0A1A7Z4A6;A0A1A8RDX0;A0A060XII9;A0A060XJX9;A0A087XQU7;A0A146Z4F7;A0A146Z4P1;A0A147B3I3;G3Q398;H2MBY2;H2UIB0;H2UIB1;H3CBT9;I3JZ89;M4A8R0;W5MFM2	0.914608	1.11676	DLSSVQTLLTK		70.24	602.841	1203.67	2	-3.40997	101.001	2	2	2	2
	W5KTF3;A0A0R4IJ08;A0A0S7GKU3;A0A1A7Z4A6;A0A1A8RDX0;A0A060XII9;A0A060XJX9;A0A087XQU7;A0A146Z4F7;A0A146Z4P1;A0A147B3I3;G3Q398;H2MBY2;H2UIB0;H2UIB1;H3CBT9;I3JZ89;M4A8R0;W5MFM2	0.972346	1.18983	EAFLASDDKGDSLDSVEALIK		69.11	741.706	2222.1	3	0.812995	135.272	3	2	2	2
	W5KTF3;A0A0D9SF54;A0A0P7V2T7;A0A0P7VEP4;A0A0R4IJ08;A0A1A7Z4A6;A0A1A8I584;A0A1A8RDX0;A0A060XII9;A0A060XJX9;A0A087XQU7;A0A146Z4F7;A0A146Z4P1;A0A147B3I3;G3Q398;H2MBY2;H2UIB0;H2UIB1;H3CBT9;I3JZ89;M4A8R0;W5MFM2	0.929304	3.0489	DTEQVDNWMSK		67.25	676.796	1351.58	2	4.82249	59.6701	1	1	2	3
	W5KTF3;A0A0D9SF54;A0A0P7V2T7;A0A0P7VEP4;A0A0R4IJ08;A0A060XII9;A0A060XJX9;G3Q398;H2UIB0;H2UIB1;H3CBT9;I3JZ89;W5MFM2	1.06705	1.09137	TATDEAYKDPSNLQGK		66.52	579.948	1736.82	3	0.246957	30.7416	2	2	2	1
	W5KTF3;A0A0D9SF54;A0A0P7VEP4;A0A0R4IJ08;A0A060XII9;A0A060XJX9;G3Q398;H2UIB0;H2UIB1;H3CBT9;I3JZ89;W5MFM2	1.00739	1.06144	LFGAAEVQR		64.27	495.769	989.524	2	-4.82077	50.2811	3	3	2	2
	W5KTF3;A0A0D9SF54;A0A0P7VEP4;A0A0R4IJ08;A0A0S7GKU3;A0A1A7Z4A6;A0A1A8I584;A0A1A8RDX0;A0A060XII9;A0A060XJX9;A0A087XQU7;A0A146Z4F7;A0A146Z4P1;A0A147B3I3;G3Q398;H2UIB0;H2UIB1;H3CBT9;I3JZ89;M4A8R0;W5MFM2	1.00014	1.14653	LLEATELK		61.44	458.769	915.523	2	-5.26852	53.3246	1	1	2	2
	W5KTF3;A0A1A7Z4A6;A0A1A8RDX0;A0A060XII9;A0A060XJX9;G3Q398;H2MBY2;H2UIB0;H2UIB1;H3CBT9;I3JZ89	1.07515	0.984499	GHYASPEIQQK		60.92	419.878	1256.61	3	-3.25482	19.4196	1	1	1	2
	W5KTF3;A0A0R4IJ08;A0A0S7GKU3;A0A1A7Z4A6;A0A1A8RDX0;A0A060XII9;A0A060XJX9;A0A087XQU7;A0A146Z4F7;A0A146Z4P1;A0A147B3I3;G3Q398;H2MBY2;H2UIB0;H2UIB1;I3JZ89;M4A8R0;W5MFM2	1.10022	1.09624	LNLVGSEDYGDTLAAVQGLLKK		59.17	768.753	2303.24	3	0.544636	161.418	1	0	0	1
	W5KTF3;A0A0D9SF54;A0A0P7V2T7;A0A0P7VEP4;A0A0R4IJ08;A0A1A7Z4A6;A0A1A8I584;A0A1A8RDX0;A0A060XII9;A0A060XJX9;A0A087XQU7;A0A146Z4F7;A0A146Z4P1;A0A147B3I3;G3Q398;H2MBY2;H2UIB0;H2UIB1;H3CBT9;I3JZ89;M4A8R0;W5MFM2	1.08434	1.07538	ITALDEFATK		58.42	554.794	1107.57	2	-5.92793	73.7043	5	4	5	7
	W5KTF3;A0A0R4IJ08;A0A0S7GKU3;A0A1A7Z4A6;A0A1A8RDX0;A0A060XII9;A0A060XJX9;A0A087XQU7;A0A146Z4F7;A0A146Z4P1;A0A147B3I3;G3Q398;H2UIB0;H2UIB1	0.836988	0.944339	QETFDAGLQAFQQEGITNITALKDQLLAAK		58.23	816.43	3261.69	4	0.367578	186.458	1	2	1	2
	W5KTF3;A0A0D9SF54;A0A0P7V2T7;A0A0R4IJ08;A0A0S7GKU3;A0A1A7Z4A6;A0A1A8RDX0;A0A060XII9;A0A060XJX9;A0A087XQU7;A0A146Z4F7;A0A146Z4P1;A0A147B3I3;G3Q398;H2MBY2;H2UIB0;H2UIB1;H3CBT9;I3JZ89;M4A8R0;W5MFM2	0.93397	1.53099	DADETKEWIEEK		58.19	498.234	1491.68	3	4.16754	49.6467	2	2	1	2
	W5KTF3;A0A0D9SF54;A0A0P7VEP4;A0A0R4IJ08;A0A1A7Z4A6;A0A1A8I584;A0A1A8RDX0;A0A060XII9;A0A060XJX9;A0A087XQU7;A0A146Z4F7;A0A146Z4P1;A0A147B3I3;G3Q398;I3JZ89;M4A8R0;W5MFM2	0.738918	0.302574	DLTSWVTEMK		57.65	605.297	1208.58	2	4.11434	116.081	1	2	1	0
	W5KTF3;A0A0R4IJ08;A0A0S7GKU3;A0A1A7Z4A6;A0A1A8RDX0;A0A060XII9;A0A060XJX9;A0A087XQU7;A0A146Z4F7;A0A146Z4P1;A0A147B3I3;G3Q398;H2UIB0;H2UIB1	0.844562	1.10643	QETFDAGLQAFQQEGITNITALKDQLLAAK		53.92	1088.24	3261.7	3	2.92994	186.458	1	1	2	1
	W5KTF3;A0A0D9SF54;A0A0P7V2T7;A0A0P7VEP4;A0A0R4IJ08;A0A1A7Z4A6;A0A1A8I584;A0A1A8RDX0;A0A060XII9;A0A060XJX9;A0A087XQU7;A0A146Z4F7;A0A146Z4P1;G3Q398;H2MBY2;H2UIB0;H2UIB1;H3CBT9;I3JZ89;M4A8R0;W5MFM2	0.956586	0.920305	DLASVQALLR		53.21	543.314	1084.61	2	-10.5757	112.7	1	2	2	2
	W5KTF3;A0A0P7VEP4;A0A060XII9;A0A060XJX9;A0A087XQU7;G3Q398;H2MBY2;M4A8R0	1.01862	160.518	LQQTHPQNASQIHLK		50.69	436.487	1741.92	4	-0.947238	30.9547	0	0	1	1
	W5KTF3;A0A1A7Z4A6;A0A1A8I584;A0A1A8RDX0;A0A060XII9;A0A060XJX9	1.00055	1.37467	EGALTNEEVGSDLEQVEVLQK		47.8	763.049	2286.12	3	0.790447	112.981	0	1	0	1
	W5KTF3;A0A0P7VEP4;A0A0R4IJ08;A0A0S7GKU3;A0A1A7Z4A6;A0A1A8RDX0;A0A060XII9;A0A060XJX9;A0A087XQU7;A0A146Z4F7;A0A146Z4P1;A0A147B3I3;G3Q398;M4A8R0;W5MFM2	0.058175	0.0417684	LIQSHPEAVDDIQEK		46.79	574.629	1720.86	3	0.744381	45.0663	1	2	0	0
	W5KTF3;A0A0D9SF54;A0A0P7V2T7;A0A0P7VEP4;A0A0R4IJ08;A0A0S7GKU3;A0A1A7Z4A6;A0A1A8I584;A0A1A8RDX0;A0A060XII9;A0A060XJX9;A0A087XQU7;A0A146Z4F7;A0A146Z4P1;A0A147B3I3;G3Q398;H2MBY2;H2UIB0;H2UIB1;H3CBT9;I3JZ89;M4A8R0;W5MFM2	0.893917	0.927295	LREANQQQQFNR		46.02	511.259	1530.76	3	-5.85119	17.8548	1	2	2	2
	W5KTF3;A0A0D9SF54;A0A0P7V2T7;A0A0P7VEP4;A0A0R4IJ08;A0A0S7GKU3;A0A1A7Z4A6;A0A1A8RDX0;A0A060XII9;A0A060XJX9;A0A087XQU7;A0A146Z4F7;A0A146Z4P1;A0A147B3I3;G3Q398;H2MBY2;H2UIB0;H2UIB1;H3CBT9;I3JZ89;M4A8R0;W5MFM2	0.529346	1.4872	ASAFNSWFENAEEDLTDPVR		40.97	1149.52	2297.03	2	4.61262	164.694	1	1	0	1
	W5KTF3;A0A0D9SF54;A0A0P7V2T7;A0A0P7VEP4;A0A0R4IJ08;A0A0S7GKU3;A0A1A7Z4A6;A0A1A8I584;A0A1A8RDX0;A0A060XII9;A0A060XJX9;A0A087XQU7;A0A146Z4F7;A0A146Z4P1;A0A147B3I3;G3Q398;H2MBY2;H2UIB0;H2UIB1;H3CBT9;I3JZ89;M4A8R0;W5MFM2	4.42356	0.34185	GKDLIGVQNLLK		39.15	649.396	1296.78	2	-0.218026	90.0106	0	0	1	1
	W5KTF3;A0A0D9SF54;A0A0P7V2T7;A0A0P7VEP4;A0A0R4IJ08;A0A0S7GKU3;A0A1A7Z4A6;A0A1A8I584;A0A1A8RDX0;A0A060XII9;A0A060XJX9;A0A146Z4F7;A0A146Z4P1;A0A147B3I3;G3Q398;H2UIB0;H2UIB1;H3CBT9;I3JZ89;M4A8R0;W5MFM2	0.85325	1.32815	QQVAPTDDETGKELVLALYDYQEK	[N-term] Gln->pyro-Glu (N-term Q)	38.08	912.786	2735.34	3	6.47807	148.436	1	0	0	1
G3Q398	58	0.946046	1.14439	58	3
	G3Q398;A0A0D9SF54;A0A0R4IJ08;A0A0S7GKU3;A0A1A7Z4A6;A0A1A8RDX0;A0A060XII9;A0A060XJX9;A0A087XQU7;A0A146Z4F7;A0A146Z4P1;A0A147B3I3;H2MBY2;H2UIB0;H2UIB1;H3CBT9;I3JZ89;M4A8R0;W5KTF3;W5MFM2	0.852178	1.33266	NQALNTDNYGHDLASVQALQR		139.14	776.716	2327.13	3	0.769144	85.7817	1	1	1	1
	G3Q398;A0A0P7VEP4;A0A1A7Z4A6;A0A1A8I584;A0A1A8RDX0;A0A060XII9;A0A060XJX9;W5MFM2	0.810722	0.989461	HQAFEAEVQANAGAIIK		136	898.967	1795.92	2	-1.69577	85.7817	0	1	1	0
	G3Q398;A0A0D9SF54;A0A0P7V2T7;A0A0P7VEP4;A0A0R4IJ08;A0A1A7Z4A6;A0A1A8I584;A0A1A8RDX0;A0A060XII9;A0A060XJX9;A0A087XQU7;A0A146Z4F7;A0A146Z4P1;A0A147B3I3;H2MBY2;H2UIB0;H2UIB1;H3CBT9;I3JZ89;M4A8R0;W5KTF3;W5MFM2	0.853744	2.29613	QEAFLLNEDLGDSLDSVEALLK		123.51	807.083	2418.23	3	4.7168	191.936	1	1	0	1
	G3Q398;A0A0R4IJ08;A0A0S7GKU3;A0A1A7Z4A6;A0A1A8RDX0;A0A060XII9;A0A060XJX9;A0A087XQU7;A0A146Z4F7;A0A146Z4P1;A0A147B3I3;H2MBY2;H2UIB0;H2UIB1;I3JZ89;M4A8R0;W5KTF3;W5MFM2	0.913797	1.23421	LNLVGSEDYGDTLAAVQGLLK		119.12	1088.58	2175.14	2	0.321675	174.101	1	1	0	1
	G3Q398;A0A0D9SF54;A0A0P7V2T7;A0A0P7VEP4;A0A0R4IJ08;A0A0S7GKU3;A0A1A7Z4A6;A0A1A8RDX0;A0A060XII9;A0A060XJX9;A0A087XQU7;A0A146Z4F7;A0A146Z4P1;A0A147B3I3;H2MBY2;H2UIB0;H2UIB1;H3CBT9;I3JZ89;M4A8R0;W5KTF3;W5MFM2	1.11143	1.1508	LGESQTLQQFSR		115.54	697.356	1392.7	2	-2.14637	63.0627	3	4	3	3
	G3Q398;A0A0D9SF54;A0A0P7V2T7;A0A0R4IJ08;A0A0S7GKU3;A0A1A7Z4A6;A0A1A8I584;A0A1A8RDX0;A0A060XII9;A0A060XJX9;A0A087XQU7;H2MBY2;I3JZ89;M4A8R0;W5KTF3;W5MFM2	0.935506	1.66051	RQDLEDSLQAQQYFADANEAESWMR		113.07	1001.12	3000.34	3	1.38492	138.787	2	2	2	2
	G3Q398;A0A060XII9;A0A060XJX9;H2UIB0;H2UIB1;I3JZ89	0.910097	1.29315	LGALDEQWQFLVNK		110.4	830.938	1659.86	2	-0.14889	138.43	3	3	3	4
	G3Q398;A0A0D9SF54;A0A0P7V2T7;A0A0P7VEP4;A0A0R4IJ08;A0A0S7GKU3;A0A1A7Z4A6;A0A1A8RDX0;A0A060XII9;A0A060XJX9;A0A087XQU7;A0A146Z4F7;A0A146Z4P1;A0A147B3I3;H2MBY2;H2UIB0;H2UIB1;H3CBT9;I3JZ89;M4A8R0;W5KTF3;W5MFM2	0.800108	1.42907	ASAFNSWFENAEEDLTDPVR		106.64	766.684	2297.03	3	3.24473	164.622	2	1	1	3
	G3Q398;A0A0P7V2T7;A0A0P7VEP4;A0A0R4IJ08;A0A1A7Z4A6;A0A1A8I584;A0A1A8RDX0;A0A060XII9;A0A060XJX9;A0A087XQU7;A0A146Z4F7;A0A146Z4P1;A0A147B3I3;H2MBY2;I3JZ89;M4A8R0;W5KTF3;W5MFM2	0.896781	1.02868	ALINADELANDVAGAEALLDR		103.93	718.708	2153.1	3	2.51277	180.816	4	3	2	5
	G3Q398;A0A0P7V2T7;A0A0S7GKU3;A0A1A7Z4A6;A0A1A8RDX0;A0A060XJX9;A0A087XQU7;A0A146Z4F7;A0A146Z4P1;A0A147B3I3;H2MBY2;H2UIB0;H2UIB1;H3CBT9;I3JZ89;M4A8R0;W5MFM2	0.904224	1.38046	GLVSSEELAKDVTGAEALLER		103.85	729.723	2186.15	3	1.8706	154.884	4	2	2	2
	G3Q398;A0A0D9SF54;A0A0P7V2T7;A0A0P7VEP4;A0A0R4IJ08;A0A0S7GKU3;A0A1A7Z4A6;A0A1A8RDX0;A0A060XII9;A0A060XJX9;A0A087XQU7;A0A146Z4F7;A0A146Z4P1;A0A147B3I3;H2MBY2;H2UIB0;H2UIB1;H3CBT9;I3JZ89;M4A8R0;W5KTF3;W5MFM2	1.05091	1.28991	LDENSAFLQFNWK		100.78	806.397	1610.78	2	4.07189	133.2	1	1	1	2
	G3Q398;A0A0D9SF54;A0A0P7VEP4;A0A0R4IJ08;A0A0S7GKU3;A0A1A7Z4A6;A0A1A8RDX0;A0A060XII9;A0A060XJX9;A0A087XQU7;A0A146Z4F7;A0A146Z4P1;A0A147B3I3;H2MBY2;H2UIB0;H2UIB1;H3CBT9;I3JZ89;M4A8R0;W5KTF3;W5MFM2	0.817057	1.30271	KASAFNSWFENAEEDLTDPVR		100.57	809.385	2425.13	3	5.9613	151.67	2	3	2	3
	G3Q398;A0A0P7VEP4;A0A0S7GKU3;A0A1A7Z4A6;A0A1A8RDX0;A0A060XII9;A0A060XJX9;A0A087XQU7;A0A146Z4F7;A0A146Z4P1;A0A147B3I3;H2MBY2;H2UIB0;H2UIB1;I3JZ89;W5KTF3	0.858214	2.13676	SYQVVSNPYTWFTMEALEETWR		92.35	913.096	2736.27	3	4.93705	192.575	0	1	1	1
	G3Q398;A0A0D9SF54;A0A0P7V2T7;A0A0P7VEP4;A0A0R4IJ08;A0A0S7GKU3;A0A1A7Z4A6;A0A1A8RDX0;A0A060XII9;A0A060XJX9;A0A087XQU7;A0A146Z4F7;A0A146Z4P1;A0A147B3I3;H2MBY2;H3CBT9;I3JZ89;M4A8R0;W5KTF3;W5MFM2	1.10785	1.41373	SSEEIESAFR		91.56	577.77	1153.53	2	1.16756	52.4068	4	4	4	4
	G3Q398;A0A0D9SF54;A0A0P7VEP4;A0A0R4IJ08;A0A0S7GKU3;A0A1A7Z4A6;A0A1A8RDX0;A0A060XII9;A0A060XJX9;A0A087XQU7;A0A146Z4F7;A0A146Z4P1;A0A147B3I3;H2MBY2;H2UIB0;H2UIB1;H3CBT9;I3JZ89;M4A8R0;W5KTF3;W5MFM2	0.133311	1.0433	DCEQAENWMAAR	[2] Methylthio (C)	91.23	735.283	1468.55	2	-1.4223	84.7949	1	1	1	1
	G3Q398;A0A0P7VEP4;A0A0R4IJ08;A0A1A7Z4A6;A0A1A8I584;A0A1A8RDX0;A0A060XII9;A0A060XJX9;A0A087XQU7;A0A146Z4F7;A0A146Z4P1;H2MBY2;H3CBT9;I3JZ89;M4A8R0;W5KTF3;W5MFM2	1.27179	0.916271	KFEEFQTDLAAHEER		89.22	617.302	1848.88	3	10.9193	65.5943	1	3	2	1
	G3Q398;A0A0D9SF54;A0A0P7V2T7;A0A0P7VEP4;A0A0R4IJ08;A0A1A7Z4A6;A0A1A8I584;A0A1A8RDX0;A0A060XII9;A0A060XJX9;A0A087XQU7;A0A146Z4F7;A0A146Z4P1;A0A147B3I3;H2MBY2;H2UIB0;H2UIB1;H3CBT9;I3JZ89;M4A8R0;W5KTF3;W5MFM2	1.199	1.13966	HQAFEAELSANQSR		88.88	529.921	1586.74	3	-2.29289	42.311	2	3	1	4
	G3Q398;A0A0P7V2T7;A0A0P7VEP4;A0A0R4IJ08;A0A1A7Z4A6;A0A1A8I584;A0A1A8RDX0;A0A060XII9;A0A060XJX9;A0A087XQU7;A0A146Z4F7;A0A146Z4P1;A0A147B3I3;H2MBY2;I3JZ89;M4A8R0;W5KTF3;W5MFM2	0.815565	1.315	ALINADELANDVAGAEALLDR		88.47	1077.56	2153.1	2	0.905092	180.744	0	1	1	0
	G3Q398;A0A0P7VEP4;A0A1A7Z4A6;A0A1A8I584;A0A1A8RDX0;A0A060XII9;A0A060XJX9;W5MFM2	1.17602	1.05095	HQAFEAEVQANAGAIIK		88.43	599.646	1795.92	3	-2.93122	86.0637	1	0	0	1
	G3Q398;A0A0D9SF54;A0A0P7VEP4;A0A0R4IJ08;A0A0S7GKU3;A0A1A7Z4A6;A0A1A8RDX0;A0A060XII9;A0A060XJX9;A0A087XQU7;A0A146Z4F7;A0A146Z4P1;A0A147B3I3;H2MBY2;H3CBT9;I3JZ89;M4A8R0;W5KTF3;W5MFM2	0.742643	1.14386	YTEHSTVGLAQQWDQLDQLGMR		84.34	859.415	2575.22	3	3.93056	129.988	4	5	2	3
	G3Q398;A0A0D9SF54;A0A0P7V2T7;A0A0R4IJ08;A0A1A7Z4A6;A0A1A8I584;A0A1A8RDX0;A0A060XII9;A0A060XJX9;W5KTF3	1.1971	1.45327	EANELQQWINEK		83.38	751.367	1500.72	2	-1.15021	89.7281	2	1	1	1
	G3Q398;A0A0D9SF54;A0A0P7V2T7;A0A0R4IJ08;A0A060XJX9;A0A146Z4F7;A0A146Z4P1;A0A147B3I3;H2MBY2;H3CBT9;I3JZ89;W5KTF3;W5MFM2	0.982958	1.14492	DLAALGDKVNSLGETAER		81.27	620.321	1857.94	3	-1.19397	88.5998	1	1	1	1
	G3Q398;A0A0D9SF54;A0A0P7V2T7;A0A0P7VEP4;A0A0R4IJ08;A0A0S7GKU3;A0A1A7Z4A6;A0A1A8RDX0;A0A060XII9;A0A060XJX9;A0A087XQU7;A0A146Z4F7;A0A146Z4P1;A0A147B3I3;H2MBY2;H2UIB0;H2UIB1;H3CBT9;I3JZ89;M4A8R0;W5KTF3;W5MFM2	0.895332	1.10942	ADVVESWIGEK		81.08	616.809	1231.6	2	-4.28372	85.6407	1	1	1	1
	G3Q398;A0A0R4IJ08;A0A0S7GKU3;A0A1A7Z4A6;A0A1A8RDX0;A0A060XII9;A0A060XJX9;A0A087XQU7;A0A146Z4P1;H2MBY2;H2UIB0;I3JZ89;M4A8R0;W5KTF3;W5MFM2	1.0034	1.26918	LQTATDESYKDPTNIQLSK		80.37	718.03	2151.07	3	-0.406589	66.5087	1	2	1	2
	G3Q398;A0A0R4IJ08;A0A0S7GKU3;A0A1A7Z4A6;A0A1A8RDX0;A0A060XII9;A0A060XJX9;A0A087XQU7;A0A146Z4F7;A0A146Z4P1;A0A147B3I3;H2UIB0;H2UIB1;W5KTF3	0.592566	1.74772	QETFDAGLQAFQQEGITNITALKDQLLAAK	[N-term] Gln->pyro-Glu (N-term Q)	79.63	1082.56	3244.67	3	2.4061	192.362	1	0	1	0
	G3Q398;A0A0P7VEP4;A0A0R4IJ08;A0A1A7Z4A6;A0A1A8I584;A0A1A8RDX0;A0A060XII9;A0A087XQU7;A0A146Z4F7;A0A146Z4P1;A0A147B3I3;H2UIB0;H2UIB1;H3CBT9;I3JZ89;M4A8R0;W5KTF3;W5MFM2	1.05034	1.12485	AALEDSFHLQQFFR		79.41	570.288	1707.84	3	2.33217	135.99	1	1	2	2
	G3Q398;A0A0D9SF54;A0A0P7V2T7;A0A0P7VEP4;A0A0R4IJ08;A0A0S7GKU3;A0A1A7Z4A6;A0A1A8RDX0;A0A060XII9;A0A060XJX9;A0A087XQU7;A0A146Z4F7;A0A146Z4P1;A0A147B3I3;H2MBY2;H3CBT9;I3JZ89;M4A8R0;W5KTF3;W5MFM2	0.996733	1.12029	KIEDLGAAMEEALILDNK		79.16	658.347	1972.02	3	0.612592	142.655	2	2	2	2
	G3Q398;A0A0D9SF54;A0A0P7V2T7;A0A0R4IJ08;A0A060XJX9;A0A146Z4F7;A0A146Z4P1;A0A147B3I3;H2MBY2;H3CBT9;I3JZ89;W5KTF3;W5MFM2	0.967004	1.0283	VNSLGETAER		78.93	538.269	1074.52	2	-7.75273	18.7771	2	1	2	1
	G3Q398;A0A0D9SF54;A0A0P7V2T7;A0A0P7VEP4;A0A0R4IJ08;A0A0S7GKU3;A0A1A7Z4A6;A0A1A8I584;A0A1A8RDX0;A0A060XII9;A0A060XJX9;A0A146Z4F7;A0A146Z4P1;A0A147B3I3;H2UIB0;H2UIB1;H3CBT9;I3JZ89;M4A8R0;W5KTF3;W5MFM2	0.963634	1.19076	QQVAPTDDETGKELVLALYDYQEK		77.12	918.457	2752.35	3	1.61318	133.701	3	3	3	4
	G3Q398;A0A0R4IJ08;A0A0S7GKU3;A0A1A7Z4A6;A0A1A8RDX0;A0A060XII9;A0A060XJX9;A0A087XQU7;A0A146Z4F7;A0A146Z4P1;A0A147B3I3;H2MBY2;H2UIB0;H2UIB1;I3JZ89;M4A8R0;W5KTF3;W5MFM2	0.918544	1.2118	LNLVGSEDYGDTLAAVQGLLK		76.18	726.059	2175.16	3	6.53918	174.101	4	3	4	2
	G3Q398;A0A060XII9;A0A060XJX9;I3JZ89;W5KTF3	1.08989	1.04119	SGQELLDGK		75.7	473.748	945.481	2	4.48328	24.8165	1	0	1	0
	G3Q398;A0A0D9SF54;A0A0P7VEP4;A0A0R4IJ08;A0A0S7GKU3;A0A1A7Z4A6;A0A1A8I584;A0A1A8RDX0;A0A060XII9;A0A146Z4F7;A0A146Z4P1;A0A147B3I3;H2MBY2;H2UIB0;H2UIB1;H3CBT9;I3JZ89;M4A8R0;W5KTF3;W5MFM2	1.08222	1.18657	KGDILTLLNSTNKDWWK		75.27	678.035	2031.08	3	1.8853	146.492	0	2	1	3
	G3Q398;A0A0P7VEP4;A0A0R4IJ08;A0A060XII9;A0A060XJX9;H2UIB0;H2UIB1;H3CBT9;I3JZ89;W5KTF3;W5MFM2	1.17953	1.20633	LLVSSEDYGR		71.06	569.783	1137.55	2	-13.8461	49.6467	3	2	2	3
	G3Q398;A0A0D9SF54;A0A0P7V2T7;A0A0P7VEP4;A0A0R4IJ08;A0A0S7GKU3;A0A1A7Z4A6;A0A1A8RDX0;A0A060XII9;A0A060XJX9;A0A087XQU7;A0A146Z4F7;A0A146Z4P1;A0A147B3I3;H2MBY2;H2UIB0;H2UIB1;H3CBT9;I3JZ89;M4A8R0;W5KTF3;W5MFM2	5.95151	53.5874	DVTGAEALLER		70.76	587.307	1172.6	2	-4.26682	83.0346	0	0	0	2
	G3Q398;A0A0D9SF54;A0A0P7V2T7;A0A0P7VEP4;A0A0R4IJ08;A0A0S7GKU3;A0A1A7Z4A6;A0A1A8RDX0;A0A060XII9;A0A060XJX9;A0A087XQU7;A0A146Z4F7;A0A146Z4P1;A0A147B3I3;H2MBY2;H2UIB0;H2UIB1;H3CBT9;I3JZ89;M4A8R0;W5KTF3;W5MFM2	0.914608	1.11676	DLSSVQTLLTK		70.24	602.841	1203.67	2	-3.40997	101.001	2	2	2	2
	G3Q398;A0A0R4IJ08;A0A0S7GKU3;A0A1A7Z4A6;A0A1A8RDX0;A0A060XII9;A0A060XJX9;A0A087XQU7;A0A146Z4F7;A0A146Z4P1;A0A147B3I3;H2MBY2;H2UIB0;H2UIB1;H3CBT9;I3JZ89;M4A8R0;W5KTF3;W5MFM2	0.972346	1.18983	EAFLASDDKGDSLDSVEALIK		69.11	741.706	2222.1	3	0.812995	135.272	3	2	2	2
	G3Q398;A0A0D9SF54;A0A0P7V2T7;A0A0P7VEP4;A0A0R4IJ08;A0A1A7Z4A6;A0A1A8I584;A0A1A8RDX0;A0A060XII9;A0A060XJX9;A0A087XQU7;A0A146Z4F7;A0A146Z4P1;A0A147B3I3;H2MBY2;H2UIB0;H2UIB1;H3CBT9;I3JZ89;M4A8R0;W5KTF3;W5MFM2	0.929304	3.0489	DTEQVDNWMSK		67.25	676.796	1351.58	2	4.82249	59.6701	1	1	2	3
	G3Q398;A0A0D9SF54;A0A0P7V2T7;A0A0P7VEP4;A0A0R4IJ08;A0A060XII9;A0A060XJX9;H2UIB0;H2UIB1;H3CBT9;I3JZ89;W5KTF3;W5MFM2	1.06705	1.09137	TATDEAYKDPSNLQGK		66.52	579.948	1736.82	3	0.246957	30.7416	2	2	2	1
	G3Q398;A0A0D9SF54;A0A0P7VEP4;A0A0R4IJ08;A0A060XII9;A0A060XJX9;H2UIB0;H2UIB1;H3CBT9;I3JZ89;W5KTF3;W5MFM2	1.00739	1.06144	LFGAAEVQR		64.27	495.769	989.524	2	-4.82077	50.2811	3	3	2	2
	G3Q398;A0A0D9SF54;A0A0P7VEP4;A0A0R4IJ08;A0A0S7GKU3;A0A1A7Z4A6;A0A1A8I584;A0A1A8RDX0;A0A060XII9;A0A060XJX9;A0A087XQU7;A0A146Z4F7;A0A146Z4P1;A0A147B3I3;H2UIB0;H2UIB1;H3CBT9;I3JZ89;M4A8R0;W5KTF3;W5MFM2	1.00014	1.14653	LLEATELK		61.44	458.769	915.523	2	-5.26852	53.3246	1	1	2	2
	G3Q398;A0A1A7Z4A6;A0A1A8RDX0;A0A060XII9;A0A060XJX9;H2MBY2;H2UIB0;H2UIB1;H3CBT9;I3JZ89;W5KTF3	1.07515	0.984499	GHYASPEIQQK		60.92	419.878	1256.61	3	-3.25482	19.4196	1	1	1	2
	G3Q398;A0A0R4IJ08;A0A0S7GKU3;A0A1A7Z4A6;A0A1A8RDX0;A0A060XII9;A0A060XJX9;A0A087XQU7;A0A146Z4F7;A0A146Z4P1;A0A147B3I3;H2MBY2;H2UIB0;H2UIB1;I3JZ89;M4A8R0;W5KTF3;W5MFM2	1.10022	1.09624	LNLVGSEDYGDTLAAVQGLLKK		59.17	768.753	2303.24	3	0.544636	161.418	1	0	0	1
	G3Q398;A0A0D9SF54;A0A0P7V2T7;A0A0P7VEP4;A0A0R4IJ08;A0A1A7Z4A6;A0A1A8I584;A0A1A8RDX0;A0A060XII9;A0A060XJX9;A0A087XQU7;A0A146Z4F7;A0A146Z4P1;A0A147B3I3;H2MBY2;H2UIB0;H2UIB1;H3CBT9;I3JZ89;M4A8R0;W5KTF3;W5MFM2	1.08434	1.07538	ITALDEFATK		58.42	554.794	1107.57	2	-5.92793	73.7043	5	4	5	7
	G3Q398;A0A0R4IJ08;A0A0S7GKU3;A0A1A7Z4A6;A0A1A8RDX0;A0A060XII9;A0A060XJX9;A0A087XQU7;A0A146Z4F7;A0A146Z4P1;A0A147B3I3;H2UIB0;H2UIB1;W5KTF3	0.836988	0.944339	QETFDAGLQAFQQEGITNITALKDQLLAAK		58.23	816.43	3261.69	4	0.367578	186.458	1	2	1	2
	G3Q398;A0A0D9SF54;A0A0P7V2T7;A0A0R4IJ08;A0A0S7GKU3;A0A1A7Z4A6;A0A1A8RDX0;A0A060XII9;A0A060XJX9;A0A087XQU7;A0A146Z4F7;A0A146Z4P1;A0A147B3I3;H2MBY2;H2UIB0;H2UIB1;H3CBT9;I3JZ89;M4A8R0;W5KTF3;W5MFM2	0.93397	1.53099	DADETKEWIEEK		58.19	498.234	1491.68	3	4.16754	49.6467	2	2	1	2
	G3Q398;A0A0D9SF54;A0A0P7VEP4;A0A0R4IJ08;A0A1A7Z4A6;A0A1A8I584;A0A1A8RDX0;A0A060XII9;A0A060XJX9;A0A087XQU7;A0A146Z4F7;A0A146Z4P1;A0A147B3I3;I3JZ89;M4A8R0;W5KTF3;W5MFM2	0.738918	0.302574	DLTSWVTEMK		57.65	605.297	1208.58	2	4.11434	116.081	1	2	1	0
	G3Q398;A0A0R4IJ08;A0A0S7GKU3;A0A1A7Z4A6;A0A1A8RDX0;A0A060XII9;A0A060XJX9;A0A087XQU7;A0A146Z4F7;A0A146Z4P1;A0A147B3I3;H2UIB0;H2UIB1;W5KTF3	0.844562	1.10643	QETFDAGLQAFQQEGITNITALKDQLLAAK		53.92	1088.24	3261.7	3	2.92994	186.458	1	1	2	1
	G3Q398;A0A0D9SF54;A0A0P7V2T7;A0A0P7VEP4;A0A0R4IJ08;A0A1A7Z4A6;A0A1A8I584;A0A1A8RDX0;A0A060XII9;A0A060XJX9;A0A087XQU7;A0A146Z4F7;A0A146Z4P1;H2MBY2;H2UIB0;H2UIB1;H3CBT9;I3JZ89;M4A8R0;W5KTF3;W5MFM2	0.956586	0.920305	DLASVQALLR		53.21	543.314	1084.61	2	-10.5757	112.7	1	2	2	2
	G3Q398;A0A0P7VEP4;A0A060XII9;A0A060XJX9;A0A087XQU7;H2MBY2;M4A8R0;W5KTF3	1.01862	160.518	LQQTHPQNASQIHLK		50.69	436.487	1741.92	4	-0.947238	30.9547	0	0	1	1
	G3Q398;A0A0P7V2T7;A0A0S7GKU3;A0A1A7Z4A6;A0A1A8RDX0;A0A060XJX9;A0A087XQU7;A0A146Z4F7;A0A146Z4P1;A0A147B3I3;H2MBY2;H2UIB0;H2UIB1;H3CBT9;I3JZ89;M4A8R0;W5MFM2	1.14191	0.848801	GLVSSEELAK		50.42	516.78	1031.55	2	-3.90655	43.4432	2	1	1	1
	G3Q398;A0A060XII9;A0A060XJX9	11.0023	0.325688	EELYQNLSK		48.58	562.288	1122.56	2	4.95564	42.8053	2	0	0	0
	G3Q398;A0A0P7VEP4;A0A0R4IJ08;A0A0S7GKU3;A0A1A7Z4A6;A0A1A8RDX0;A0A060XII9;A0A060XJX9;A0A087XQU7;A0A146Z4F7;A0A146Z4P1;A0A147B3I3;M4A8R0;W5KTF3;W5MFM2	0.058175	0.0417684	LIQSHPEAVDDIQEK		46.79	574.629	1720.86	3	0.744381	45.0663	1	2	0	0
	G3Q398;A0A0D9SF54;A0A0P7V2T7;A0A0P7VEP4;A0A0R4IJ08;A0A0S7GKU3;A0A1A7Z4A6;A0A1A8I584;A0A1A8RDX0;A0A060XII9;A0A060XJX9;A0A087XQU7;A0A146Z4F7;A0A146Z4P1;A0A147B3I3;H2MBY2;H2UIB0;H2UIB1;H3CBT9;I3JZ89;M4A8R0;W5KTF3;W5MFM2	0.893917	0.927295	LREANQQQQFNR		46.02	511.259	1530.76	3	-5.85119	17.8548	1	2	2	2
	G3Q398	0.817705	0.896129	GEAMVEEGHFAAEDVK		45.97	573.596	1717.77	3	2.18956	55.0151	1	1	1	1
	G3Q398;A0A1A7Z4A6;A0A1A8I584;A0A1A8RDX0;A0A060XII9;A0A060XJX9;A0A087XQU7;A0A146Z4F7;A0A146Z4P1;A0A147B3I3;H2MBY2;I3JZ89;M4A8R0	0.921109	0.960727	ESLLELWEVR		44.76	637.347	1272.68	2	6.23798	148.94	2	1	1	1
	G3Q398;A0A0D9SF54;A0A0P7V2T7;A0A0P7VEP4;A0A0R4IJ08;A0A0S7GKU3;A0A1A7Z4A6;A0A1A8RDX0;A0A060XII9;A0A060XJX9;A0A087XQU7;A0A146Z4F7;A0A146Z4P1;A0A147B3I3;H2MBY2;H2UIB0;H2UIB1;H3CBT9;I3JZ89;M4A8R0;W5KTF3;W5MFM2	0.529346	1.4872	ASAFNSWFENAEEDLTDPVR		40.97	1149.52	2297.03	2	4.61262	164.694	1	1	0	1
	G3Q398;A0A0D9SF54;A0A0P7V2T7;A0A0P7VEP4;A0A0R4IJ08;A0A0S7GKU3;A0A1A7Z4A6;A0A1A8I584;A0A1A8RDX0;A0A060XII9;A0A060XJX9;A0A087XQU7;A0A146Z4F7;A0A146Z4P1;A0A147B3I3;H2MBY2;H2UIB0;H2UIB1;H3CBT9;I3JZ89;M4A8R0;W5KTF3;W5MFM2	4.42356	0.34185	GKDLIGVQNLLK		39.15	649.396	1296.78	2	-0.218026	90.0106	0	0	1	1
	G3Q398;A0A0D9SF54;A0A0P7V2T7;A0A0P7VEP4;A0A0R4IJ08;A0A0S7GKU3;A0A1A7Z4A6;A0A1A8I584;A0A1A8RDX0;A0A060XII9;A0A060XJX9;A0A146Z4F7;A0A146Z4P1;A0A147B3I3;H2UIB0;H2UIB1;H3CBT9;I3JZ89;M4A8R0;W5KTF3;W5MFM2	0.85325	1.32815	QQVAPTDDETGKELVLALYDYQEK	[N-term] Gln->pyro-Glu (N-term Q)	38.08	912.786	2735.34	3	6.47807	148.436	1	0	0	1
A0A060XSW0	55	1.32648	1.23248	55	15
	A0A060XSW0;A9YVA2;B5XBX3;C1BEM6;C1BEX3;C1BFL6;C1BG64;C1BG67;P02141;Q98TS0;Q91473	1.30017	1.23711	SAIVGLWGKISVDEIGPQALAR		136.84	760.764	2279.27	3	2.21558	159.692	7	9	8	9
	A0A060XSW0;C1BEM6;C1BG67;P02141	1.31046	1.24617	AVQNLDDIKNTYTALSVMHSEK		127.87	826.418	2476.23	3	1.76862	101.564	6	4	2	4
	A0A060XSW0	1.49496	1.45742	LGPVVFSADIQEAFQK		116.93	874.965	1747.92	2	1.14757	143.078	29	26	31	33
	A0A060XSW0;C1BEM6;C1BG67;P02141	1.31301	1.23443	AVQNLDDIKNTYTALSVMHSEK		115.99	620.066	2476.23	4	2.41231	101.564	42	41	42	49
	A0A060XSW0;C1BEM6;C1BG67;P02141	1.0824	0.949983	AVQNLDDIKNTYTALSVMHSEK	[18] Oxidation (M)	113.9	831.747	2492.22	3	-1.03287	87.9659	2	3	1	1
	A0A060XSW0;A9YVA2;B5X8L0;B5XBX3;B5XD42;C1BEM6;C1BEX3;C1BFL6;C1BG64;C1BG67;P02141;Q98TS0;Q91473	1.29184	1.30733	HFSTFGNLSTPAAIMGNPAVAK		113.72	1116.07	2230.12	2	0.445816	116.786	27	21	24	16
	A0A060XSW0;A9YVA2;B5X8L0;B5XBX3;B5XD42;C1BEM6;C1BEX3;C1BFL6;C1BG64;C1BG67;P02141;Q98TS0;Q91473	1.28578	1.25342	HFSTFGNLSTPAAIMGNPAVAK		109.62	744.382	2230.13	3	2.24403	116.927	115	122	117	126
	A0A060XSW0;A0A060YK70;A9YVA2;B5XBX3;B5XD42;C1BEM6;C1BEX3;C1BF45;C1BG64;C1BG67;P02141;Q98TS0;Q91473	1.18947	1.29882	LLADCITVCVAAK	[5] Methylthio (C)|[9] Methylthio (C)	107.36	706.344	1410.67	2	0.289142	162.563	136	135	135	141
	A0A060XSW0;A9YVA2;B5X8L0;B5XBX3;B5XD42;C1BEM6;C1BEX3;C1BFL6;C1BG64;C1BG67;P02141;Q98TS0;Q91473	0.989151	0.884819	HFSTFGNLSTPAAIMGNPAVAK	[15] Oxidation (M)	102.98	749.714	2246.12	3	2.0347	100.08	13	12	12	12
	A0A060XSW0;C1BEM6;C1BG67;P02141	1.30404	1.20264	AVQNLDDIKNTYTALSVMHSEK	[18] Oxidation (M)	100.44	624.063	2492.22	4	0.41368	94.2345	51	45	49	48
	A0A060XSW0;A9YVA2;B5X8L0;B5XBX3;B5XD42;C1BEM6;C1BEX3;C1BFL6;C1BG64;C1BG67;P02141;Q7LZM0;Q8JH89;Q98TS0;Q91473	1.20744	1.23248	ISVDEIGPQALAR		96.76	684.876	1367.74	2	-2.81057	85.0767	2	2	2	2
	A0A060XSW0;C1BEM6;C1BG67;P02141	1.3455	1.3005	AVQNLDDIKNTYTALSVMHSEK		93.54	1239.12	2476.23	2	-0.718363	101.776	0	0	2	0
	A0A060XSW0;A9YVA2;B5X8L0;B5XBX3;B5XD42;C1BEM6;C1BEX3;C1BFL6;C1BG64;C1BG67;P02141;Q7LZM0;Q8JH89;Q98TS0;Q91473	1.2049	1.01484	ISVDEIGPQALAR		91.26	456.92	1367.74	3	-1.39283	90.2924	5	4	3	4
	A0A060XSW0;A9YVA2;B5X8L0;B5XBX3;B5XD42;C1BEM6;C1BEX3;C1BFL6;C1BG64;C1BG67;P02141;Q98TS0;Q91473	1.23382	1.25758	HFSTFGNLSTPAAIMGNPAVAK	[15] Oxidation (M)	89.43	1124.07	2246.12	2	0.665975	105.437	5	3	5	5
	A0A060XSW0;A0A0B6VKQ1;A0A1A7XQ02;A0A1A7Y6Y0;A0A1A8GK70;A0A060YK70;A0A087XVT9;A9YVA2;B2BP38;B5X8L0;B5XD42;C1BEM6;C1BEX3;C1BF45;C1BFL6;C1BG64;C1BG67;C1BY22;H2LCY1;I3IYZ1;I3IZ27;M4A8Z9;O09232;P02141;P56251;Q5I122;Q98TS0;Q91473	0.766919	1.18164	FLAVVVSALGR		85.47	566.348	1130.68	2	0.453962	235.846	18	18	19	19
	A0A060XSW0;A9YVA2;B5XBX3;C1BEM6;C1BEX3;C1BFL6;C1BG64;C1BG67;Q7LZM0;Q98TS0;Q91473	1.54108	1.47971	VDWTDAERSAIVGLWGKISVDEIGPQALAR		84.03	813.934	3251.71	4	4.21769	187.395	3	5	4	6
	A0A060XSW0;C1BEM6;C1BG67;P02141	1.31936	1.18849	NTYTALSVMHSEK		80.92	740.857	1479.7	2	-2.74139	56.1431	1	2	1	2
	A0A060XSW0;C1BEM6;C1BG67;P02141	1.39369	1.21141	NTYTALSVMHSEK	[9] Oxidation (M)	80.11	748.854	1495.69	2	-3.10365	42.4522	3	2	1	4
	A0A060XSW0;C1BEM6;C1BG67;P02141	1.34618	1.21617	NTYTALSVMHSEK		75.78	494.241	1479.7	3	-1.18036	56.0727	31	30	33	35
	A0A060XSW0;B5X8L0;B5XBX3;B5XD42;C1BEM6;C1BEX3;C1BFL6;C1BG64;C1BG67;P02141;Q98TS0;Q91473	1.38833	0.711501	HFSTFGNLSTPAAIMGNPAVAKHGK		75.02	511.468	2552.3	5	3.00889	100.433	1	1	1	0
	A0A060XSW0;B5X8L0;B5XBX3;B5XD42;C1BEM6;C1BEX3;C1BFL6;C1BG64;C1BG67;P02141;Q98TS0;Q91473	1.24999	0.927255	HFSTFGNLSTPAAIMGNPAVAKHGK		74.46	639.081	2552.3	4	0.0019955	100.433	0	0	1	1
	A0A060XSW0	1.94208	5.16761	LGPVVFSADIQEAFQKFLAVVVSALGR		74.08	716.158	2860.6	4	6.47413	204.107	1	1	2	1
	A0A060XSW0;A9YVA2;B5X8L0;B5XBX3;B5XD42;C1BEM6;C1BEX3;C1BFL6;C1BG64;C1BG67;P02141;Q98TS0;Q91473	1.22937	1.26949	HFSTFGNLSTPAAIMGNPAVAK		73.54	558.538	2230.12	4	0.612544	116.927	10	13	8	13
	A0A060XSW0;A9YVA2;B5X8L0;B5XBX3;B5XD42;C1BEM6;C1BEX3;C1BFL6;C1BG64;C1BG67;P02141;Q98TS0;Q91473	1.21359	1.16315	HFSTFGNLSTPAAIMGNPAVAK	[15] Oxidation (M)	72.66	562.537	2246.12	4	1.51531	105.366	1	2	4	2
	A0A060XSW0	2.53625	1.40204	LLADCITVCVAAKLGPVVFSADIQEAFQKFLAVVVSALGR	[5] Methylthio (C)|[9] Methylthio (C)	70.27	851.662	4253.27	5	6.08373	209.774	5	5	3	3
	A0A060XSW0;A9YVA2;B5XBX3;B5XD42;C1BEM6;C1BEX3;C1BG64;C1BG67;P02141;Q7LZC1;Q7LZM0;Q98TS0;Q91473	1.23327	1.21032	LLIVSPWTQR		69.96	606.858	1211.7	2	-1.98561	110.377	80	78	78	83
	A0A060XSW0	2.32734	1.37326	LLADCITVCVAAKLGPVVFSADIQEAFQKFLAVVVSALGR	[5] Methylthio (C)|[9] Methylthio (C)	69.45	1064.33	4253.28	4	8.45477	209.263	5	2	4	3
	A0A060XSW0;C1BEM6;C1BG67;P02141	1.13122	1.61143	NTYTALSVMHSEKLHVDPDNFR		69.15	858.752	2573.23	3	-0.0312491	98.8104	0	1	0	1
	A0A060XSW0;A0A0B6VKQ1;A0A1A7XQ02;A0A1A7Y6Y0;A0A1A8GK70;A0A060YK70;A0A087XVT9;A9YVA2;B2BP38;B5X8L0;B5XD42;C1BEM6;C1BEX3;C1BF45;C1BFL6;C1BG64;C1BG67;C1BY22;H2LCY1;I3IYZ1;I3IZ27;M4A8Z9;O09232;P02141;P56251;Q5I122;Q98TS0;Q91473	1.43927	1.44839	FLAVVVSALGR		68.65	1131.69	1130.68	1	-2.85969	120.45	1	0	1	2
	A0A060XSW0;A9YVA2;B5XBX3;C1BEM6;C1BEX3;C1BFL6;C1BG64;C1BG67;P02141;Q7LZL9;Q98TS0;Q91473	1.34606	1.20083	SAIVGLWGK		66.15	465.772	929.53	2	-3.49495	81.6272	30	34	32	32
	A0A060XSW0;A9YVA2;B5X8L0;B5XBX3;B5XD42;C1BEM6;C1BEX3;C1BF45;C1BFL6;C1BG64;C1BG67;P02141;Q6Y239;Q98TS0;Q91473	1.38076	1.16155	AVQNLDDIK		65.62	508.272	1014.53	2	-5.23267	34.698	16	17	19	17
	A0A060XSW0;C1BEM6;C1BG67;P02141	1.32648	1.52128	AVQNLDDIKNTYTALSVMHSEK	[18] Oxidation (M)	64.66	1247.12	2492.22	2	0.141292	101.564	3	1	0	1
	A0A060XSW0	1.56953	1.44444	LGPVVFSADIQEAFQK		63.56	583.647	1747.92	3	2.45595	142.937	5	5	1	2
	A0A060XSW0;C1BEM6;C1BG67;P02141	1.43726	0.990408	AVQNLDDIKNTYTALSVMHSEKLHVDPDNFR		63.04	714.963	3569.78	5	5.61514	129.917	13	16	14	13
	A0A060XSW0;C1BEM6;C1BG67;P02141	1.49888	1.00545	AVQNLDDIKNTYTALSVMHSEKLHVDPDNFR		62.09	595.97	3569.78	6	5.82203	129.846	16	16	17	17
	A0A060XSW0;A0A0B6VKQ1;A0A0F8C6H1;A0A0P7UAL9;A0A1A7XQ02;A0A1A7Y6Y0;A0A1A8GK70;A0A1A8VB81;A0A1L6V003;A0A1L6V015;A0A060YK70;A0A087XVT9;A9YVA2;B0BL35;B2BP38;B3F9E3;B3F9P2;B3F9R6;B5X8L0;B5XBX3;B5XD42;C1BEM6;C1BEX3;C1BF45;C1BFL6;C1BG64;C1BG67;C1BY22;C1BY71;C1BZ27;D0VWS2;D6PVN3;G8DP14;I3IYZ1;I3IZ27;M4A8Z9;O09232;O13164;P02139;P02141;P11749;P56251;P80271;P80946;P84206;P84610;Q1AGS3;Q1AGS7;Q1RM32;Q2KKV2;Q…	1.32527	1.20034	LHVDPDNFR		62.05	556.776	1111.54	2	-3.59962	44.3618	51	55	59	62
	A0A060XSW0;A9YVA2;B5XBX3;C1BEM6;C1BEX3;C1BFL6;C1BG64;C1BG67;P02141;Q98TS0;Q91473	1.4345	1.38808	SAIVGLWGKISVDEIGPQALAR		57.58	570.825	2279.27	4	3.36207	159.692	0	1	0	1
	A0A060XSW0;A9YVA2;B5X8L0;B5XBX3;B5XD42;C1BEM6;C1BEX3;C1BF45;C1BFL6;C1BG64;C1BG67;C1BY71;Q4F6Z2;Q5I122;Q9PVM1;Q9PVM2;Q98TS0;Q91473	1.28458	1.18491	MVDWTDAER		55.85	561.746	1121.48	2	-4.0101	55.4383	4	5	4	3
	A0A060XSW0;A9YVA2;B5XBX3;C1BEM6;C1BEX3;C1BFL6;C1BG64;C1BG67;Q7LZM0;Q98TS0;Q91473	1.82338	1.29214	VDWTDAERSAIVGLWGKISVDEIGPQALAR		55.85	1084.91	3251.71	3	4.96062	187.395	0	1	1	1
	A0A060XSW0;A9YVA2;B5X8L0;B5XBX3;B5XD42;C1BEM6;C1BEX3;C1BF45;C1BFL6;C1BG64;C1BG67;C1BY71;P56251;Q4F6Z2;Q5I122;Q7LZL9;Q9PVM1;Q9PVM2;Q98TS0;Q91473	1.32375	1.15342	VDWTDAER		55.35	496.225	990.436	2	-4.66679	37.3024	43	43	40	39
	A0A060XSW0;A9YVA2;B5XBX3;B5XD42;C1BEM6;C1BEX3;C1BF45;C1BFL6;C1BG64;C1BG67;C1BZ27;P02141;Q98TS0;Q91473	1.39788	1.0394	TVMHGLDR	[3] Oxidation (M)	53.79	472.732	943.449	2	-6.10121	12.8735	32	31	29	28
	A0A060XSW0	2.04653	4.04333	LGPVVFSADIQEAFQKFLAVVVSALGRQYH		53.43	823.205	3288.79	4	8.01925	201.943	2	1	2	2
	A0A060XSW0;C1BEM6;C1BG67;P02141	1.2434	1.23438	NTYTALSVMHSEKLHVDPDNFR		52.29	644.318	2573.24	4	3.60077	98.8808	4	3	3	2
	A0A060XSW0;A9YVA2;B5XBX3;B5XD42;C1BEM6;C1BEX3;C1BG64;C1BG67;P02141;Q98TS0;Q91473	1.60349	1.08585	LLIVSPWTQRHFSTFGNLSTPAAIMGNPAVAK		49.42	856.964	3423.83	4	4.18729	171.442	31	31	33	35
	A0A060XSW0;C1BEM6;C1BG67;P02141	1.38796	1.20946	NTYTALSVMHSEK	[9] Oxidation (M)	47.29	499.572	1495.69	3	-2.63069	41.3125	50	51	52	51
	A0A060XSW0;A9YVA2;B5XBX3;C1BEM6;C1BEX3;C1BFL6;C1BG64;C1BG67;Q7LZL9;Q7LZM0;Q98TS0;Q91473	1.31678	0.906922	VDWTDAERSAIVGLWGK		44.21	951.989	1901.96	2	0.0587357	142.655	1	0	1	1
	A0A060XSW0;B5XBX3;B5XD42;C1BEM6;C1BEX3;C1BG64;C1BG67;P02141;Q98TS0;Q91473	2.59671	2.17693	LLIVSPWTQRHFSTFGNLSTPAAIMGNPAVAKHGK		43.83	625.34	3746	6	2.19396	156.173	3	6	8	8
	A0A060XSW0;A9YVA2;B5X8L0;B5XBX3;B5XD42;C1BEM6;C1BEX3;C1BF45;C1BFL6;C1BG64;C1BG67;C1BY71;P56251;Q4F6Z2;Q5I122;Q7LZL9;Q9PVM1;Q9PVM2;Q98TS0;Q91473	1.10461	1.31388	VDWTDAER	[N-term] Acetyl (Protein N-term)	42.75	517.232	1032.45	2	-0.934621	51.1989	2	2	3	3
	A0A060XSW0;A9YVA2;B5XBX3;B5XD42;C1BEM6;C1BEX3;C1BG64;C1BG67;P02141;Q98TS0;Q91473	1.65858	1.01224	LLIVSPWTQRHFSTFGNLSTPAAIMGNPAVAK		42.26	685.774	3423.84	5	6.45071	171.371	2	1	1	1
	A0A060XSW0;A9YVA2;B5XBX3;B5XD42;C1BEM6;C1BEX3;C1BF45;C1BFL6;C1BG64;C1BG67;C1BZ27;P02141;Q98TS0;Q91473	1.35396	1.56054	TVMHGLDR		40.76	464.735	927.455	2	-5.35875	20.1313	18	22	23	23
	A0A060XSW0;A9YVA2;B5XBX3;C1BEM6;C1BEX3;C1BFL6;C1BG64;C1BG67;Q7LZL9;Q7LZM0;Q98TS0;Q91473	1.46461	1.1522	VDWTDAERSAIVGLWGK		40	634.996	1901.97	3	0.956118	142.725	11	11	15	8
	A0A060XSW0;A9YVA2;B5XBX3;B5XD42;C1BEM6;C1BEX3;C1BG64;C1BG67;P02141;Q98TS0;Q91473	1.61842	1.39438	LLIVSPWTQRHFSTFGNLSTPAAIMGNPAVAK	[25] Oxidation (M)	39.71	860.963	3439.82	4	4.08353	156.819	12	14	12	14
	A0A060XSW0;C1BEM6;C1BG67;P02141	0.0607865	0.797026	NTYTALSVMHSEKLHVDPDNFR	[9] Oxidation (M)	37.95	648.313	2589.22	4	-1.71223	83.1753	1	1	0	1
	A0A060XSW0;A9YVA2;B5XBX3;C1BEM6;C1BEX3;C1BFL6;C1BG64;C1BG67;Q7LZL9;Q7LZM0;Q98TS0;Q91473	1.2028	0.965409	VDWTDAERSAIVGLWGK		37.76	476.502	1901.98	4	8.74269	73.4226	1	1	0	1
	A0A060XSW0;A9YVA2;B5XBX3;C1BEM6;C1BEX3;C1BFL6;C1BG64;C1BG67;P02141;Q7LZL9;Q98TS0;Q91473	1.33994	1.70376	SAIVGLWGK		35.41	930.526	929.519	1	-15.3894	91.5596	2	2	2	3
A0A1A8RDX0	55	0.93397	1.18657	55	3
	A0A1A8RDX0;A0A0D9SF54;A0A0R4IJ08;A0A0S7GKU3;A0A1A7Z4A6;A0A060XII9;A0A060XJX9;A0A087XQU7;A0A146Z4F7;A0A146Z4P1;A0A147B3I3;G3Q398;H2MBY2;H2UIB0;H2UIB1;H3CBT9;I3JZ89;M4A8R0;W5KTF3;W5MFM2	0.852178	1.33266	NQALNTDNYGHDLASVQALQR		139.14	776.716	2327.13	3	0.769144	85.7817	1	1	1	1
	A0A1A8RDX0;A0A0P7VEP4;A0A1A7Z4A6;A0A1A8I584;A0A060XII9;A0A060XJX9;G3Q398;W5MFM2	0.810722	0.989461	HQAFEAEVQANAGAIIK		136	898.967	1795.92	2	-1.69577	85.7817	0	1	1	0
	A0A1A8RDX0;A0A0D9SF54;A0A0P7V2T7;A0A0P7VEP4;A0A0R4IJ08;A0A1A7Z4A6;A0A1A8I584;A0A060XII9;A0A060XJX9;A0A087XQU7;A0A146Z4F7;A0A146Z4P1;A0A147B3I3;G3Q398;H2MBY2;H2UIB0;H2UIB1;H3CBT9;I3JZ89;M4A8R0;W5KTF3;W5MFM2	0.853744	2.29613	QEAFLLNEDLGDSLDSVEALLK		123.51	807.083	2418.23	3	4.7168	191.936	1	1	0	1
	A0A1A8RDX0;A0A0R4IJ08;A0A0S7GKU3;A0A1A7Z4A6;A0A060XII9;A0A060XJX9;A0A087XQU7;A0A146Z4F7;A0A146Z4P1;A0A147B3I3;G3Q398;H2MBY2;H2UIB0;H2UIB1;I3JZ89;M4A8R0;W5KTF3;W5MFM2	0.913797	1.23421	LNLVGSEDYGDTLAAVQGLLK		119.12	1088.58	2175.14	2	0.321675	174.101	1	1	0	1
	A0A1A8RDX0;A0A0D9SF54;A0A0P7V2T7;A0A0P7VEP4;A0A0R4IJ08;A0A0S7GKU3;A0A1A7Z4A6;A0A060XII9;A0A060XJX9;A0A087XQU7;A0A146Z4F7;A0A146Z4P1;A0A147B3I3;G3Q398;H2MBY2;H2UIB0;H2UIB1;H3CBT9;I3JZ89;M4A8R0;W5KTF3;W5MFM2	1.11143	1.1508	LGESQTLQQFSR		115.54	697.356	1392.7	2	-2.14637	63.0627	3	4	3	3
	A0A1A8RDX0;A0A0D9SF54;A0A0P7V2T7;A0A0R4IJ08;A0A0S7GKU3;A0A1A7Z4A6;A0A1A8I584;A0A060XII9;A0A060XJX9;A0A087XQU7;G3Q398;H2MBY2;I3JZ89;M4A8R0;W5KTF3;W5MFM2	0.935506	1.66051	RQDLEDSLQAQQYFADANEAESWMR		113.07	1001.12	3000.34	3	1.38492	138.787	2	2	2	2
	A0A1A8RDX0;A0A0D9SF54;A0A0P7V2T7;A0A0P7VEP4;A0A0R4IJ08;A0A0S7GKU3;A0A1A7Z4A6;A0A060XII9;A0A060XJX9;A0A087XQU7;A0A146Z4F7;A0A146Z4P1;A0A147B3I3;G3Q398;H2MBY2;H2UIB0;H2UIB1;H3CBT9;I3JZ89;M4A8R0;W5KTF3;W5MFM2	0.800108	1.42907	ASAFNSWFENAEEDLTDPVR		106.64	766.684	2297.03	3	3.24473	164.622	2	1	1	3
	A0A1A8RDX0;A0A0P7V2T7;A0A0P7VEP4;A0A0R4IJ08;A0A1A7Z4A6;A0A1A8I584;A0A060XII9;A0A060XJX9;A0A087XQU7;A0A146Z4F7;A0A146Z4P1;A0A147B3I3;G3Q398;H2MBY2;I3JZ89;M4A8R0;W5KTF3;W5MFM2	0.896781	1.02868	ALINADELANDVAGAEALLDR		103.93	718.708	2153.1	3	2.51277	180.816	4	3	2	5
	A0A1A8RDX0;A0A0P7V2T7;A0A0S7GKU3;A0A1A7Z4A6;A0A060XJX9;A0A087XQU7;A0A146Z4F7;A0A146Z4P1;A0A147B3I3;G3Q398;H2MBY2;H2UIB0;H2UIB1;H3CBT9;I3JZ89;M4A8R0;W5MFM2	0.904224	1.38046	GLVSSEELAKDVTGAEALLER		103.85	729.723	2186.15	3	1.8706	154.884	4	2	2	2
	A0A1A8RDX0;A0A0D9SF54;A0A0P7V2T7;A0A0P7VEP4;A0A0R4IJ08;A0A0S7GKU3;A0A1A7Z4A6;A0A060XII9;A0A060XJX9;A0A087XQU7;A0A146Z4F7;A0A146Z4P1;A0A147B3I3;G3Q398;H2MBY2;H2UIB0;H2UIB1;H3CBT9;I3JZ89;M4A8R0;W5KTF3;W5MFM2	1.05091	1.28991	LDENSAFLQFNWK		100.78	806.397	1610.78	2	4.07189	133.2	1	1	1	2
	A0A1A8RDX0;A0A0D9SF54;A0A0P7VEP4;A0A0R4IJ08;A0A0S7GKU3;A0A1A7Z4A6;A0A060XII9;A0A060XJX9;A0A087XQU7;A0A146Z4F7;A0A146Z4P1;A0A147B3I3;G3Q398;H2MBY2;H2UIB0;H2UIB1;H3CBT9;I3JZ89;M4A8R0;W5KTF3;W5MFM2	0.817057	1.30271	KASAFNSWFENAEEDLTDPVR		100.57	809.385	2425.13	3	5.9613	151.67	2	3	2	3
	A0A1A8RDX0;A0A1A8I584;A0A060XII9;A0A060XJX9;A0A087XQU7;M4A8R0;W5KTF3	97.1507	0.0114479	KQEEVNAAWQR		99.76	679.841	1357.67	2	-4.46576	28.2645	0	1	1	0
	A0A1A8RDX0;A0A0P7VEP4;A0A0S7GKU3;A0A1A7Z4A6;A0A060XII9;A0A060XJX9;A0A087XQU7;A0A146Z4F7;A0A146Z4P1;A0A147B3I3;G3Q398;H2MBY2;H2UIB0;H2UIB1;I3JZ89;W5KTF3	0.858214	2.13676	SYQVVSNPYTWFTMEALEETWR		92.35	913.096	2736.27	3	4.93705	192.575	0	1	1	1
	A0A1A8RDX0;A0A0D9SF54;A0A0P7V2T7;A0A0P7VEP4;A0A0R4IJ08;A0A0S7GKU3;A0A1A7Z4A6;A0A060XII9;A0A060XJX9;A0A087XQU7;A0A146Z4F7;A0A146Z4P1;A0A147B3I3;G3Q398;H2MBY2;H3CBT9;I3JZ89;M4A8R0;W5KTF3;W5MFM2	1.10785	1.41373	SSEEIESAFR		91.56	577.77	1153.53	2	1.16756	52.4068	4	4	4	4
	A0A1A8RDX0;A0A0D9SF54;A0A0P7VEP4;A0A0R4IJ08;A0A0S7GKU3;A0A1A7Z4A6;A0A060XII9;A0A060XJX9;A0A087XQU7;A0A146Z4F7;A0A146Z4P1;A0A147B3I3;G3Q398;H2MBY2;H2UIB0;H2UIB1;H3CBT9;I3JZ89;M4A8R0;W5KTF3;W5MFM2	0.133311	1.0433	DCEQAENWMAAR	[2] Methylthio (C)	91.23	735.283	1468.55	2	-1.4223	84.7949	1	1	1	1
	A0A1A8RDX0;A0A0P7VEP4;A0A0S7GKU3;A0A1A7Z4A6;A0A060XII9;A0A060XJX9;A0A087XQU7;I3JZ89;M4A8R0;W5KTF3	1.02501	1.33655	AGTFQAFEQFGQQLLAR		90.82	637.997	1910.97	3	2.6338	165.988	2	3	3	3
	A0A1A8RDX0;A0A0P7VEP4;A0A0R4IJ08;A0A1A7Z4A6;A0A1A8I584;A0A060XII9;A0A060XJX9;A0A087XQU7;A0A146Z4F7;A0A146Z4P1;G3Q398;H2MBY2;H3CBT9;I3JZ89;M4A8R0;W5KTF3;W5MFM2	1.27179	0.916271	KFEEFQTDLAAHEER		89.22	617.302	1848.88	3	10.9193	65.5943	1	3	2	1
	A0A1A8RDX0;A0A0D9SF54;A0A0P7V2T7;A0A0P7VEP4;A0A0R4IJ08;A0A1A7Z4A6;A0A1A8I584;A0A060XII9;A0A060XJX9;A0A087XQU7;A0A146Z4F7;A0A146Z4P1;A0A147B3I3;G3Q398;H2MBY2;H2UIB0;H2UIB1;H3CBT9;I3JZ89;M4A8R0;W5KTF3;W5MFM2	1.199	1.13966	HQAFEAELSANQSR		88.88	529.921	1586.74	3	-2.29289	42.311	2	3	1	4
	A0A1A8RDX0;A0A0P7V2T7;A0A0P7VEP4;A0A0R4IJ08;A0A1A7Z4A6;A0A1A8I584;A0A060XII9;A0A060XJX9;A0A087XQU7;A0A146Z4F7;A0A146Z4P1;A0A147B3I3;G3Q398;H2MBY2;I3JZ89;M4A8R0;W5KTF3;W5MFM2	0.815565	1.315	ALINADELANDVAGAEALLDR		88.47	1077.56	2153.1	2	0.905092	180.744	0	1	1	0
	A0A1A8RDX0;A0A0P7VEP4;A0A1A7Z4A6;A0A1A8I584;A0A060XII9;A0A060XJX9;G3Q398;W5MFM2	1.17602	1.05095	HQAFEAEVQANAGAIIK		88.43	599.646	1795.92	3	-2.93122	86.0637	1	0	0	1
	A0A1A8RDX0;A0A0R4IJ08;A0A0S7GKU3;A0A1A7Z4A6;A0A060XII9;A0A087XQU7;A0A146Z4F7;A0A146Z4P1;A0A147B3I3;H2MBY2;H2UIB0;H2UIB1;I3JZ89;M4A8R0;W5KTF3	0.859786	1.26802	GVIDTGNALIQR		84.93	628.848	1255.68	2	-4.78391	74.1271	3	4	3	6
	A0A1A8RDX0;A0A0D9SF54;A0A0P7VEP4;A0A0R4IJ08;A0A0S7GKU3;A0A1A7Z4A6;A0A060XII9;A0A060XJX9;A0A087XQU7;A0A146Z4F7;A0A146Z4P1;A0A147B3I3;G3Q398;H2MBY2;H3CBT9;I3JZ89;M4A8R0;W5KTF3;W5MFM2	0.742643	1.14386	YTEHSTVGLAQQWDQLDQLGMR		84.34	859.415	2575.22	3	3.93056	129.988	4	5	2	3
	A0A1A8RDX0;A0A0D9SF54;A0A0P7V2T7;A0A0R4IJ08;A0A1A7Z4A6;A0A1A8I584;A0A060XII9;A0A060XJX9;G3Q398;W5KTF3	1.1971	1.45327	EANELQQWINEK		83.38	751.367	1500.72	2	-1.15021	89.7281	2	1	1	1
	A0A1A8RDX0;A0A0D9SF54;A0A0P7V2T7;A0A0P7VEP4;A0A0R4IJ08;A0A0S7GKU3;A0A1A7Z4A6;A0A060XII9;A0A060XJX9;A0A087XQU7;A0A146Z4F7;A0A146Z4P1;A0A147B3I3;G3Q398;H2MBY2;H2UIB0;H2UIB1;H3CBT9;I3JZ89;M4A8R0;W5KTF3;W5MFM2	0.895332	1.10942	ADVVESWIGEK		81.08	616.809	1231.6	2	-4.28372	85.6407	1	1	1	1
	A0A1A8RDX0;A0A0R4IJ08;A0A0S7GKU3;A0A1A7Z4A6;A0A060XII9;A0A060XJX9;A0A087XQU7;A0A146Z4P1;G3Q398;H2MBY2;H2UIB0;I3JZ89;M4A8R0;W5KTF3;W5MFM2	1.0034	1.26918	LQTATDESYKDPTNIQLSK		80.37	718.03	2151.07	3	-0.406589	66.5087	1	2	1	2
	A0A1A8RDX0;A0A0R4IJ08;A0A0S7GKU3;A0A1A7Z4A6;A0A060XII9;A0A060XJX9;A0A087XQU7;A0A146Z4F7;A0A146Z4P1;A0A147B3I3;G3Q398;H2UIB0;H2UIB1;W5KTF3	0.592566	1.74772	QETFDAGLQAFQQEGITNITALKDQLLAAK	[N-term] Gln->pyro-Glu (N-term Q)	79.63	1082.56	3244.67	3	2.4061	192.362	1	0	1	0
	A0A1A8RDX0;A0A0P7VEP4;A0A0R4IJ08;A0A1A7Z4A6;A0A1A8I584;A0A060XII9;A0A087XQU7;A0A146Z4F7;A0A146Z4P1;A0A147B3I3;G3Q398;H2UIB0;H2UIB1;H3CBT9;I3JZ89;M4A8R0;W5KTF3;W5MFM2	1.05034	1.12485	AALEDSFHLQQFFR		79.41	570.288	1707.84	3	2.33217	135.99	1	1	2	2
	A0A1A8RDX0;A0A0D9SF54;A0A0P7V2T7;A0A0P7VEP4;A0A0R4IJ08;A0A0S7GKU3;A0A1A7Z4A6;A0A060XII9;A0A060XJX9;A0A087XQU7;A0A146Z4F7;A0A146Z4P1;A0A147B3I3;G3Q398;H2MBY2;H3CBT9;I3JZ89;M4A8R0;W5KTF3;W5MFM2	0.996733	1.12029	KIEDLGAAMEEALILDNK		79.16	658.347	1972.02	3	0.612592	142.655	2	2	2	2
	A0A1A8RDX0;A0A0D9SF54;A0A0P7V2T7;A0A0P7VEP4;A0A0R4IJ08;A0A0S7GKU3;A0A1A7Z4A6;A0A1A8I584;A0A060XII9;A0A060XJX9;A0A146Z4F7;A0A146Z4P1;A0A147B3I3;G3Q398;H2UIB0;H2UIB1;H3CBT9;I3JZ89;M4A8R0;W5KTF3;W5MFM2	0.963634	1.19076	QQVAPTDDETGKELVLALYDYQEK		77.12	918.457	2752.35	3	1.61318	133.701	3	3	3	4
	A0A1A8RDX0;A0A0R4IJ08;A0A0S7GKU3;A0A1A7Z4A6;A0A060XII9;A0A060XJX9;A0A087XQU7;A0A146Z4F7;A0A146Z4P1;A0A147B3I3;G3Q398;H2MBY2;H2UIB0;H2UIB1;I3JZ89;M4A8R0;W5KTF3;W5MFM2	0.918544	1.2118	LNLVGSEDYGDTLAAVQGLLK		76.18	726.059	2175.16	3	6.53918	174.101	4	3	4	2
	A0A1A8RDX0;A0A0R4IJ08;A0A0S7GKU3;A0A1A7Z4A6;A0A1A8I584;A0A060XII9;A0A060XJX9;A0A087XQU7;A0A146Z4F7;A0A146Z4P1;A0A147B3I3;H2UIB0;H2UIB1;M4A8R0;W5KTF3	0.805998	0.583265	EKEPIVGSPDYGKDEDSAEALLK		75.64	623.313	2489.22	4	3.02116	85.4998	3	1	2	0
	A0A1A8RDX0;A0A0D9SF54;A0A0P7VEP4;A0A0R4IJ08;A0A0S7GKU3;A0A1A7Z4A6;A0A1A8I584;A0A060XII9;A0A146Z4F7;A0A146Z4P1;A0A147B3I3;G3Q398;H2MBY2;H2UIB0;H2UIB1;H3CBT9;I3JZ89;M4A8R0;W5KTF3;W5MFM2	1.08222	1.18657	KGDILTLLNSTNKDWWK		75.27	678.035	2031.08	3	1.8853	146.492	0	2	1	3
	A0A1A8RDX0;A0A0R4IJ08;A0A0S7GKU3;A0A1A7Z4A6;A0A1A8I584;A0A060XII9;A0A060XJX9;A0A087XQU7;A0A146Z4F7;A0A146Z4P1;A0A147B3I3;H2UIB0;H2UIB1;M4A8R0;W5KTF3	2.13618	1.55783	EKEPIVGSPDYGKDEDSAEALLK		72.32	830.749	2489.22	3	3.11277	85.5703	0	1	0	1
	A0A1A8RDX0;A0A0P7VEP4;A0A0S7GKU3;A0A1A7Z4A6;A0A060XII9;A0A060XJX9;A0A087XQU7;I3JZ89;M4A8R0;W5KTF3	1.08246	1.28767	AGTFQAFEQFGQQLLAR		71.7	956.489	1910.96	2	-0.763923	166.06	3	1	1	3
	A0A1A8RDX0;A0A0D9SF54;A0A0P7V2T7;A0A0P7VEP4;A0A0R4IJ08;A0A0S7GKU3;A0A1A7Z4A6;A0A060XII9;A0A060XJX9;A0A087XQU7;A0A146Z4F7;A0A146Z4P1;A0A147B3I3;G3Q398;H2MBY2;H2UIB0;H2UIB1;H3CBT9;I3JZ89;M4A8R0;W5KTF3;W5MFM2	5.95151	53.5874	DVTGAEALLER		70.76	587.307	1172.6	2	-4.26682	83.0346	0	0	0	2
	A0A1A8RDX0;A0A0D9SF54;A0A0P7V2T7;A0A0P7VEP4;A0A0R4IJ08;A0A0S7GKU3;A0A1A7Z4A6;A0A060XII9;A0A060XJX9;A0A087XQU7;A0A146Z4F7;A0A146Z4P1;A0A147B3I3;G3Q398;H2MBY2;H2UIB0;H2UIB1;H3CBT9;I3JZ89;M4A8R0;W5KTF3;W5MFM2	0.914608	1.11676	DLSSVQTLLTK		70.24	602.841	1203.67	2	-3.40997	101.001	2	2	2	2
	A0A1A8RDX0;A0A0R4IJ08;A0A0S7GKU3;A0A1A7Z4A6;A0A060XII9;A0A060XJX9;A0A087XQU7;A0A146Z4F7;A0A146Z4P1;A0A147B3I3;G3Q398;H2MBY2;H2UIB0;H2UIB1;H3CBT9;I3JZ89;M4A8R0;W5KTF3;W5MFM2	0.972346	1.18983	EAFLASDDKGDSLDSVEALIK		69.11	741.706	2222.1	3	0.812995	135.272	3	2	2	2
	A0A1A8RDX0;A0A0D9SF54;A0A0P7V2T7;A0A0P7VEP4;A0A0R4IJ08;A0A1A7Z4A6;A0A1A8I584;A0A060XII9;A0A060XJX9;A0A087XQU7;A0A146Z4F7;A0A146Z4P1;A0A147B3I3;G3Q398;H2MBY2;H2UIB0;H2UIB1;H3CBT9;I3JZ89;M4A8R0;W5KTF3;W5MFM2	0.929304	3.0489	DTEQVDNWMSK		67.25	676.796	1351.58	2	4.82249	59.6701	1	1	2	3
	A0A1A8RDX0;A0A0D9SF54;A0A0P7VEP4;A0A0R4IJ08;A0A0S7GKU3;A0A1A7Z4A6;A0A1A8I584;A0A060XII9;A0A060XJX9;A0A087XQU7;A0A146Z4F7;A0A146Z4P1;A0A147B3I3;G3Q398;H2UIB0;H2UIB1;H3CBT9;I3JZ89;M4A8R0;W5KTF3;W5MFM2	1.00014	1.14653	LLEATELK		61.44	458.769	915.523	2	-5.26852	53.3246	1	1	2	2
	A0A1A8RDX0;A0A1A7Z4A6;A0A060XII9;A0A060XJX9;G3Q398;H2MBY2;H2UIB0;H2UIB1;H3CBT9;I3JZ89;W5KTF3	1.07515	0.984499	GHYASPEIQQK		60.92	419.878	1256.61	3	-3.25482	19.4196	1	1	1	2
	A0A1A8RDX0;A0A0R4IJ08;A0A0S7GKU3;A0A1A7Z4A6;A0A060XII9;A0A060XJX9;A0A087XQU7;A0A146Z4F7;A0A146Z4P1;A0A147B3I3;G3Q398;H2MBY2;H2UIB0;H2UIB1;I3JZ89;M4A8R0;W5KTF3;W5MFM2	1.10022	1.09624	LNLVGSEDYGDTLAAVQGLLKK		59.17	768.753	2303.24	3	0.544636	161.418	1	0	0	1
	A0A1A8RDX0;A0A0D9SF54;A0A0P7V2T7;A0A0P7VEP4;A0A0R4IJ08;A0A1A7Z4A6;A0A1A8I584;A0A060XII9;A0A060XJX9;A0A087XQU7;A0A146Z4F7;A0A146Z4P1;A0A147B3I3;G3Q398;H2MBY2;H2UIB0;H2UIB1;H3CBT9;I3JZ89;M4A8R0;W5KTF3;W5MFM2	1.08434	1.07538	ITALDEFATK		58.42	554.794	1107.57	2	-5.92793	73.7043	5	4	5	7
	A0A1A8RDX0;A0A0R4IJ08;A0A0S7GKU3;A0A1A7Z4A6;A0A060XII9;A0A060XJX9;A0A087XQU7;A0A146Z4F7;A0A146Z4P1;A0A147B3I3;G3Q398;H2UIB0;H2UIB1;W5KTF3	0.836988	0.944339	QETFDAGLQAFQQEGITNITALKDQLLAAK		58.23	816.43	3261.69	4	0.367578	186.458	1	2	1	2
	A0A1A8RDX0;A0A0D9SF54;A0A0P7V2T7;A0A0R4IJ08;A0A0S7GKU3;A0A1A7Z4A6;A0A060XII9;A0A060XJX9;A0A087XQU7;A0A146Z4F7;A0A146Z4P1;A0A147B3I3;G3Q398;H2MBY2;H2UIB0;H2UIB1;H3CBT9;I3JZ89;M4A8R0;W5KTF3;W5MFM2	0.93397	1.53099	DADETKEWIEEK		58.19	498.234	1491.68	3	4.16754	49.6467	2	2	1	2
	A0A1A8RDX0;A0A0D9SF54;A0A0P7VEP4;A0A0R4IJ08;A0A1A7Z4A6;A0A1A8I584;A0A060XII9;A0A060XJX9;A0A087XQU7;A0A146Z4F7;A0A146Z4P1;A0A147B3I3;G3Q398;I3JZ89;M4A8R0;W5KTF3;W5MFM2	0.738918	0.302574	DLTSWVTEMK		57.65	605.297	1208.58	2	4.11434	116.081	1	2	1	0
	A0A1A8RDX0;A0A0R4IJ08;A0A0S7GKU3;A0A1A7Z4A6;A0A060XII9;A0A060XJX9;A0A087XQU7;A0A146Z4F7;A0A146Z4P1;A0A147B3I3;G3Q398;H2UIB0;H2UIB1;W5KTF3	0.844562	1.10643	QETFDAGLQAFQQEGITNITALKDQLLAAK		53.92	1088.24	3261.7	3	2.92994	186.458	1	1	2	1
	A0A1A8RDX0;A0A0D9SF54;A0A0P7V2T7;A0A0P7VEP4;A0A0R4IJ08;A0A1A7Z4A6;A0A1A8I584;A0A060XII9;A0A060XJX9;A0A087XQU7;A0A146Z4F7;A0A146Z4P1;G3Q398;H2MBY2;H2UIB0;H2UIB1;H3CBT9;I3JZ89;M4A8R0;W5KTF3;W5MFM2	0.956586	0.920305	DLASVQALLR		53.21	543.314	1084.61	2	-10.5757	112.7	1	2	2	2
	A0A1A8RDX0;A0A0P7V2T7;A0A0S7GKU3;A0A1A7Z4A6;A0A060XJX9;A0A087XQU7;A0A146Z4F7;A0A146Z4P1;A0A147B3I3;G3Q398;H2MBY2;H2UIB0;H2UIB1;H3CBT9;I3JZ89;M4A8R0;W5MFM2	1.14191	0.848801	GLVSSEELAK		50.42	516.78	1031.55	2	-3.90655	43.4432	2	1	1	1
	A0A1A8RDX0;A0A1A7Z4A6;A0A1A8I584;A0A060XII9;A0A060XJX9;W5KTF3	1.00055	1.37467	EGALTNEEVGSDLEQVEVLQK		47.8	763.049	2286.12	3	0.790447	112.981	0	1	0	1
	A0A1A8RDX0;A0A0P7VEP4;A0A0R4IJ08;A0A0S7GKU3;A0A1A7Z4A6;A0A060XII9;A0A060XJX9;A0A087XQU7;A0A146Z4F7;A0A146Z4P1;A0A147B3I3;G3Q398;M4A8R0;W5KTF3;W5MFM2	0.058175	0.0417684	LIQSHPEAVDDIQEK		46.79	574.629	1720.86	3	0.744381	45.0663	1	2	0	0
	A0A1A8RDX0;A0A0D9SF54;A0A0P7V2T7;A0A0P7VEP4;A0A0R4IJ08;A0A0S7GKU3;A0A1A7Z4A6;A0A1A8I584;A0A060XII9;A0A060XJX9;A0A087XQU7;A0A146Z4F7;A0A146Z4P1;A0A147B3I3;G3Q398;H2MBY2;H2UIB0;H2UIB1;H3CBT9;I3JZ89;M4A8R0;W5KTF3;W5MFM2	0.893917	0.927295	LREANQQQQFNR		46.02	511.259	1530.76	3	-5.85119	17.8548	1	2	2	2
	A0A1A8RDX0;A0A1A7Z4A6;A0A1A8I584;A0A060XII9;A0A060XJX9;A0A087XQU7;A0A146Z4F7;A0A146Z4P1;A0A147B3I3;G3Q398;H2MBY2;I3JZ89;M4A8R0	0.921109	0.960727	ESLLELWEVR		44.76	637.347	1272.68	2	6.23798	148.94	2	1	1	1
	A0A1A8RDX0;A0A0D9SF54;A0A0P7V2T7;A0A0P7VEP4;A0A0R4IJ08;A0A0S7GKU3;A0A1A7Z4A6;A0A060XII9;A0A060XJX9;A0A087XQU7;A0A146Z4F7;A0A146Z4P1;A0A147B3I3;G3Q398;H2MBY2;H2UIB0;H2UIB1;H3CBT9;I3JZ89;M4A8R0;W5KTF3;W5MFM2	0.529346	1.4872	ASAFNSWFENAEEDLTDPVR		40.97	1149.52	2297.03	2	4.61262	164.694	1	1	0	1
	A0A1A8RDX0;A0A0D9SF54;A0A0P7V2T7;A0A0P7VEP4;A0A0R4IJ08;A0A0S7GKU3;A0A1A7Z4A6;A0A1A8I584;A0A060XII9;A0A060XJX9;A0A087XQU7;A0A146Z4F7;A0A146Z4P1;A0A147B3I3;G3Q398;H2MBY2;H2UIB0;H2UIB1;H3CBT9;I3JZ89;M4A8R0;W5KTF3;W5MFM2	4.42356	0.34185	GKDLIGVQNLLK		39.15	649.396	1296.78	2	-0.218026	90.0106	0	0	1	1
	A0A1A8RDX0;A0A0D9SF54;A0A0P7V2T7;A0A0P7VEP4;A0A0R4IJ08;A0A0S7GKU3;A0A1A7Z4A6;A0A1A8I584;A0A060XII9;A0A060XJX9;A0A146Z4F7;A0A146Z4P1;A0A147B3I3;G3Q398;H2UIB0;H2UIB1;H3CBT9;I3JZ89;M4A8R0;W5KTF3;W5MFM2	0.85325	1.32815	QQVAPTDDETGKELVLALYDYQEK	[N-term] Gln->pyro-Glu (N-term Q)	38.08	912.786	2735.34	3	6.47807	148.436	1	0	0	1
A0A1A7Z4A6	54	0.931637	1.1882	54	3
	A0A1A7Z4A6;A0A0D9SF54;A0A0R4IJ08;A0A0S7GKU3;A0A1A8RDX0;A0A060XII9;A0A060XJX9;A0A087XQU7;A0A146Z4F7;A0A146Z4P1;A0A147B3I3;G3Q398;H2MBY2;H2UIB0;H2UIB1;H3CBT9;I3JZ89;M4A8R0;W5KTF3;W5MFM2	0.852178	1.33266	NQALNTDNYGHDLASVQALQR		139.14	776.716	2327.13	3	0.769144	85.7817	1	1	1	1
	A0A1A7Z4A6;A0A0P7VEP4;A0A1A8I584;A0A1A8RDX0;A0A060XII9;A0A060XJX9;G3Q398;W5MFM2	0.810722	0.989461	HQAFEAEVQANAGAIIK		136	898.967	1795.92	2	-1.69577	85.7817	0	1	1	0
	A0A1A7Z4A6;A0A0D9SF54;A0A0P7V2T7;A0A0P7VEP4;A0A0R4IJ08;A0A1A8I584;A0A1A8RDX0;A0A060XII9;A0A060XJX9;A0A087XQU7;A0A146Z4F7;A0A146Z4P1;A0A147B3I3;G3Q398;H2MBY2;H2UIB0;H2UIB1;H3CBT9;I3JZ89;M4A8R0;W5KTF3;W5MFM2	0.853744	2.29613	QEAFLLNEDLGDSLDSVEALLK		123.51	807.083	2418.23	3	4.7168	191.936	1	1	0	1
	A0A1A7Z4A6;A0A0R4IJ08;A0A0S7GKU3;A0A1A8RDX0;A0A060XII9;A0A060XJX9;A0A087XQU7;A0A146Z4F7;A0A146Z4P1;A0A147B3I3;G3Q398;H2MBY2;H2UIB0;H2UIB1;I3JZ89;M4A8R0;W5KTF3;W5MFM2	0.913797	1.23421	LNLVGSEDYGDTLAAVQGLLK		119.12	1088.58	2175.14	2	0.321675	174.101	1	1	0	1
	A0A1A7Z4A6;A0A0D9SF54;A0A0P7V2T7;A0A0P7VEP4;A0A0R4IJ08;A0A0S7GKU3;A0A1A8RDX0;A0A060XII9;A0A060XJX9;A0A087XQU7;A0A146Z4F7;A0A146Z4P1;A0A147B3I3;G3Q398;H2MBY2;H2UIB0;H2UIB1;H3CBT9;I3JZ89;M4A8R0;W5KTF3;W5MFM2	1.11143	1.1508	LGESQTLQQFSR		115.54	697.356	1392.7	2	-2.14637	63.0627	3	4	3	3
	A0A1A7Z4A6;A0A0D9SF54;A0A0P7V2T7;A0A0R4IJ08;A0A0S7GKU3;A0A1A8I584;A0A1A8RDX0;A0A060XII9;A0A060XJX9;A0A087XQU7;G3Q398;H2MBY2;I3JZ89;M4A8R0;W5KTF3;W5MFM2	0.935506	1.66051	RQDLEDSLQAQQYFADANEAESWMR		113.07	1001.12	3000.34	3	1.38492	138.787	2	2	2	2
	A0A1A7Z4A6;A0A0D9SF54;A0A0P7V2T7;A0A0P7VEP4;A0A0R4IJ08;A0A0S7GKU3;A0A1A8RDX0;A0A060XII9;A0A060XJX9;A0A087XQU7;A0A146Z4F7;A0A146Z4P1;A0A147B3I3;G3Q398;H2MBY2;H2UIB0;H2UIB1;H3CBT9;I3JZ89;M4A8R0;W5KTF3;W5MFM2	0.800108	1.42907	ASAFNSWFENAEEDLTDPVR		106.64	766.684	2297.03	3	3.24473	164.622	2	1	1	3
	A0A1A7Z4A6;A0A0P7V2T7;A0A0P7VEP4;A0A0R4IJ08;A0A1A8I584;A0A1A8RDX0;A0A060XII9;A0A060XJX9;A0A087XQU7;A0A146Z4F7;A0A146Z4P1;A0A147B3I3;G3Q398;H2MBY2;I3JZ89;M4A8R0;W5KTF3;W5MFM2	0.896781	1.02868	ALINADELANDVAGAEALLDR		103.93	718.708	2153.1	3	2.51277	180.816	4	3	2	5
	A0A1A7Z4A6;A0A0P7V2T7;A0A0S7GKU3;A0A1A8RDX0;A0A060XJX9;A0A087XQU7;A0A146Z4F7;A0A146Z4P1;A0A147B3I3;G3Q398;H2MBY2;H2UIB0;H2UIB1;H3CBT9;I3JZ89;M4A8R0;W5MFM2	0.904224	1.38046	GLVSSEELAKDVTGAEALLER		103.85	729.723	2186.15	3	1.8706	154.884	4	2	2	2
	A0A1A7Z4A6;A0A0D9SF54;A0A0P7V2T7;A0A0P7VEP4;A0A0R4IJ08;A0A0S7GKU3;A0A1A8RDX0;A0A060XII9;A0A060XJX9;A0A087XQU7;A0A146Z4F7;A0A146Z4P1;A0A147B3I3;G3Q398;H2MBY2;H2UIB0;H2UIB1;H3CBT9;I3JZ89;M4A8R0;W5KTF3;W5MFM2	1.05091	1.28991	LDENSAFLQFNWK		100.78	806.397	1610.78	2	4.07189	133.2	1	1	1	2
	A0A1A7Z4A6;A0A0D9SF54;A0A0P7VEP4;A0A0R4IJ08;A0A0S7GKU3;A0A1A8RDX0;A0A060XII9;A0A060XJX9;A0A087XQU7;A0A146Z4F7;A0A146Z4P1;A0A147B3I3;G3Q398;H2MBY2;H2UIB0;H2UIB1;H3CBT9;I3JZ89;M4A8R0;W5KTF3;W5MFM2	0.817057	1.30271	KASAFNSWFENAEEDLTDPVR		100.57	809.385	2425.13	3	5.9613	151.67	2	3	2	3
	A0A1A7Z4A6;A0A0P7VEP4;A0A0S7GKU3;A0A1A8RDX0;A0A060XII9;A0A060XJX9;A0A087XQU7;A0A146Z4F7;A0A146Z4P1;A0A147B3I3;G3Q398;H2MBY2;H2UIB0;H2UIB1;I3JZ89;W5KTF3	0.858214	2.13676	SYQVVSNPYTWFTMEALEETWR		92.35	913.096	2736.27	3	4.93705	192.575	0	1	1	1
	A0A1A7Z4A6;A0A0D9SF54;A0A0P7V2T7;A0A0P7VEP4;A0A0R4IJ08;A0A0S7GKU3;A0A1A8RDX0;A0A060XII9;A0A060XJX9;A0A087XQU7;A0A146Z4F7;A0A146Z4P1;A0A147B3I3;G3Q398;H2MBY2;H3CBT9;I3JZ89;M4A8R0;W5KTF3;W5MFM2	1.10785	1.41373	SSEEIESAFR		91.56	577.77	1153.53	2	1.16756	52.4068	4	4	4	4
	A0A1A7Z4A6;A0A0D9SF54;A0A0P7VEP4;A0A0R4IJ08;A0A0S7GKU3;A0A1A8RDX0;A0A060XII9;A0A060XJX9;A0A087XQU7;A0A146Z4F7;A0A146Z4P1;A0A147B3I3;G3Q398;H2MBY2;H2UIB0;H2UIB1;H3CBT9;I3JZ89;M4A8R0;W5KTF3;W5MFM2	0.133311	1.0433	DCEQAENWMAAR	[2] Methylthio (C)	91.23	735.283	1468.55	2	-1.4223	84.7949	1	1	1	1
	A0A1A7Z4A6;A0A0P7VEP4;A0A0S7GKU3;A0A1A8RDX0;A0A060XII9;A0A060XJX9;A0A087XQU7;I3JZ89;M4A8R0;W5KTF3	1.02501	1.33655	AGTFQAFEQFGQQLLAR		90.82	637.997	1910.97	3	2.6338	165.988	2	3	3	3
	A0A1A7Z4A6;A0A0P7VEP4;A0A0R4IJ08;A0A1A8I584;A0A1A8RDX0;A0A060XII9;A0A060XJX9;A0A087XQU7;A0A146Z4F7;A0A146Z4P1;G3Q398;H2MBY2;H3CBT9;I3JZ89;M4A8R0;W5KTF3;W5MFM2	1.27179	0.916271	KFEEFQTDLAAHEER		89.22	617.302	1848.88	3	10.9193	65.5943	1	3	2	1
	A0A1A7Z4A6;A0A0D9SF54;A0A0P7V2T7;A0A0P7VEP4;A0A0R4IJ08;A0A1A8I584;A0A1A8RDX0;A0A060XII9;A0A060XJX9;A0A087XQU7;A0A146Z4F7;A0A146Z4P1;A0A147B3I3;G3Q398;H2MBY2;H2UIB0;H2UIB1;H3CBT9;I3JZ89;M4A8R0;W5KTF3;W5MFM2	1.199	1.13966	HQAFEAELSANQSR		88.88	529.921	1586.74	3	-2.29289	42.311	2	3	1	4
	A0A1A7Z4A6;A0A0P7V2T7;A0A0P7VEP4;A0A0R4IJ08;A0A1A8I584;A0A1A8RDX0;A0A060XII9;A0A060XJX9;A0A087XQU7;A0A146Z4F7;A0A146Z4P1;A0A147B3I3;G3Q398;H2MBY2;I3JZ89;M4A8R0;W5KTF3;W5MFM2	0.815565	1.315	ALINADELANDVAGAEALLDR		88.47	1077.56	2153.1	2	0.905092	180.744	0	1	1	0
	A0A1A7Z4A6;A0A0P7VEP4;A0A1A8I584;A0A1A8RDX0;A0A060XII9;A0A060XJX9;G3Q398;W5MFM2	1.17602	1.05095	HQAFEAEVQANAGAIIK		88.43	599.646	1795.92	3	-2.93122	86.0637	1	0	0	1
	A0A1A7Z4A6;A0A0R4IJ08;A0A0S7GKU3;A0A1A8RDX0;A0A060XII9;A0A087XQU7;A0A146Z4F7;A0A146Z4P1;A0A147B3I3;H2MBY2;H2UIB0;H2UIB1;I3JZ89;M4A8R0;W5KTF3	0.859786	1.26802	GVIDTGNALIQR		84.93	628.848	1255.68	2	-4.78391	74.1271	3	4	3	6
	A0A1A7Z4A6;A0A0D9SF54;A0A0P7VEP4;A0A0R4IJ08;A0A0S7GKU3;A0A1A8RDX0;A0A060XII9;A0A060XJX9;A0A087XQU7;A0A146Z4F7;A0A146Z4P1;A0A147B3I3;G3Q398;H2MBY2;H3CBT9;I3JZ89;M4A8R0;W5KTF3;W5MFM2	0.742643	1.14386	YTEHSTVGLAQQWDQLDQLGMR		84.34	859.415	2575.22	3	3.93056	129.988	4	5	2	3
	A0A1A7Z4A6;A0A0D9SF54;A0A0P7V2T7;A0A0R4IJ08;A0A1A8I584;A0A1A8RDX0;A0A060XII9;A0A060XJX9;G3Q398;W5KTF3	1.1971	1.45327	EANELQQWINEK		83.38	751.367	1500.72	2	-1.15021	89.7281	2	1	1	1
	A0A1A7Z4A6;A0A0D9SF54;A0A0P7V2T7;A0A0P7VEP4;A0A0R4IJ08;A0A0S7GKU3;A0A1A8RDX0;A0A060XII9;A0A060XJX9;A0A087XQU7;A0A146Z4F7;A0A146Z4P1;A0A147B3I3;G3Q398;H2MBY2;H2UIB0;H2UIB1;H3CBT9;I3JZ89;M4A8R0;W5KTF3;W5MFM2	0.895332	1.10942	ADVVESWIGEK		81.08	616.809	1231.6	2	-4.28372	85.6407	1	1	1	1
	A0A1A7Z4A6;A0A0R4IJ08;A0A0S7GKU3;A0A1A8RDX0;A0A060XII9;A0A060XJX9;A0A087XQU7;A0A146Z4P1;G3Q398;H2MBY2;H2UIB0;I3JZ89;M4A8R0;W5KTF3;W5MFM2	1.0034	1.26918	LQTATDESYKDPTNIQLSK		80.37	718.03	2151.07	3	-0.406589	66.5087	1	2	1	2
	A0A1A7Z4A6;A0A0R4IJ08;A0A0S7GKU3;A0A1A8RDX0;A0A060XII9;A0A060XJX9;A0A087XQU7;A0A146Z4F7;A0A146Z4P1;A0A147B3I3;G3Q398;H2UIB0;H2UIB1;W5KTF3	0.592566	1.74772	QETFDAGLQAFQQEGITNITALKDQLLAAK	[N-term] Gln->pyro-Glu (N-term Q)	79.63	1082.56	3244.67	3	2.4061	192.362	1	0	1	0
	A0A1A7Z4A6;A0A0P7VEP4;A0A0R4IJ08;A0A1A8I584;A0A1A8RDX0;A0A060XII9;A0A087XQU7;A0A146Z4F7;A0A146Z4P1;A0A147B3I3;G3Q398;H2UIB0;H2UIB1;H3CBT9;I3JZ89;M4A8R0;W5KTF3;W5MFM2	1.05034	1.12485	AALEDSFHLQQFFR		79.41	570.288	1707.84	3	2.33217	135.99	1	1	2	2
	A0A1A7Z4A6;A0A0D9SF54;A0A0P7V2T7;A0A0P7VEP4;A0A0R4IJ08;A0A0S7GKU3;A0A1A8RDX0;A0A060XII9;A0A060XJX9;A0A087XQU7;A0A146Z4F7;A0A146Z4P1;A0A147B3I3;G3Q398;H2MBY2;H3CBT9;I3JZ89;M4A8R0;W5KTF3;W5MFM2	0.996733	1.12029	KIEDLGAAMEEALILDNK		79.16	658.347	1972.02	3	0.612592	142.655	2	2	2	2
	A0A1A7Z4A6;A0A0D9SF54;A0A0P7V2T7;A0A0P7VEP4;A0A0R4IJ08;A0A0S7GKU3;A0A1A8I584;A0A1A8RDX0;A0A060XII9;A0A060XJX9;A0A146Z4F7;A0A146Z4P1;A0A147B3I3;G3Q398;H2UIB0;H2UIB1;H3CBT9;I3JZ89;M4A8R0;W5KTF3;W5MFM2	0.963634	1.19076	QQVAPTDDETGKELVLALYDYQEK		77.12	918.457	2752.35	3	1.61318	133.701	3	3	3	4
	A0A1A7Z4A6;A0A0R4IJ08;A0A0S7GKU3;A0A1A8RDX0;A0A060XII9;A0A060XJX9;A0A087XQU7;A0A146Z4F7;A0A146Z4P1;A0A147B3I3;G3Q398;H2MBY2;H2UIB0;H2UIB1;I3JZ89;M4A8R0;W5KTF3;W5MFM2	0.918544	1.2118	LNLVGSEDYGDTLAAVQGLLK		76.18	726.059	2175.16	3	6.53918	174.101	4	3	4	2
	A0A1A7Z4A6;A0A0R4IJ08;A0A0S7GKU3;A0A1A8I584;A0A1A8RDX0;A0A060XII9;A0A060XJX9;A0A087XQU7;A0A146Z4F7;A0A146Z4P1;A0A147B3I3;H2UIB0;H2UIB1;M4A8R0;W5KTF3	0.805998	0.583265	EKEPIVGSPDYGKDEDSAEALLK		75.64	623.313	2489.22	4	3.02116	85.4998	3	1	2	0
	A0A1A7Z4A6;A0A0D9SF54;A0A0P7VEP4;A0A0R4IJ08;A0A0S7GKU3;A0A1A8I584;A0A1A8RDX0;A0A060XII9;A0A146Z4F7;A0A146Z4P1;A0A147B3I3;G3Q398;H2MBY2;H2UIB0;H2UIB1;H3CBT9;I3JZ89;M4A8R0;W5KTF3;W5MFM2	1.08222	1.18657	KGDILTLLNSTNKDWWK		75.27	678.035	2031.08	3	1.8853	146.492	0	2	1	3
	A0A1A7Z4A6;A0A0R4IJ08;A0A0S7GKU3;A0A1A8I584;A0A1A8RDX0;A0A060XII9;A0A060XJX9;A0A087XQU7;A0A146Z4F7;A0A146Z4P1;A0A147B3I3;H2UIB0;H2UIB1;M4A8R0;W5KTF3	2.13618	1.55783	EKEPIVGSPDYGKDEDSAEALLK		72.32	830.749	2489.22	3	3.11277	85.5703	0	1	0	1
	A0A1A7Z4A6;A0A0P7VEP4;A0A0S7GKU3;A0A1A8RDX0;A0A060XII9;A0A060XJX9;A0A087XQU7;I3JZ89;M4A8R0;W5KTF3	1.08246	1.28767	AGTFQAFEQFGQQLLAR		71.7	956.489	1910.96	2	-0.763923	166.06	3	1	1	3
	A0A1A7Z4A6;A0A0D9SF54;A0A0P7V2T7;A0A0P7VEP4;A0A0R4IJ08;A0A0S7GKU3;A0A1A8RDX0;A0A060XII9;A0A060XJX9;A0A087XQU7;A0A146Z4F7;A0A146Z4P1;A0A147B3I3;G3Q398;H2MBY2;H2UIB0;H2UIB1;H3CBT9;I3JZ89;M4A8R0;W5KTF3;W5MFM2	5.95151	53.5874	DVTGAEALLER		70.76	587.307	1172.6	2	-4.26682	83.0346	0	0	0	2
	A0A1A7Z4A6;A0A0D9SF54;A0A0P7V2T7;A0A0P7VEP4;A0A0R4IJ08;A0A0S7GKU3;A0A1A8RDX0;A0A060XII9;A0A060XJX9;A0A087XQU7;A0A146Z4F7;A0A146Z4P1;A0A147B3I3;G3Q398;H2MBY2;H2UIB0;H2UIB1;H3CBT9;I3JZ89;M4A8R0;W5KTF3;W5MFM2	0.914608	1.11676	DLSSVQTLLTK		70.24	602.841	1203.67	2	-3.40997	101.001	2	2	2	2
	A0A1A7Z4A6;A0A0R4IJ08;A0A0S7GKU3;A0A1A8RDX0;A0A060XII9;A0A060XJX9;A0A087XQU7;A0A146Z4F7;A0A146Z4P1;A0A147B3I3;G3Q398;H2MBY2;H2UIB0;H2UIB1;H3CBT9;I3JZ89;M4A8R0;W5KTF3;W5MFM2	0.972346	1.18983	EAFLASDDKGDSLDSVEALIK		69.11	741.706	2222.1	3	0.812995	135.272	3	2	2	2
	A0A1A7Z4A6;A0A0D9SF54;A0A0P7V2T7;A0A0P7VEP4;A0A0R4IJ08;A0A1A8I584;A0A1A8RDX0;A0A060XII9;A0A060XJX9;A0A087XQU7;A0A146Z4F7;A0A146Z4P1;A0A147B3I3;G3Q398;H2MBY2;H2UIB0;H2UIB1;H3CBT9;I3JZ89;M4A8R0;W5KTF3;W5MFM2	0.929304	3.0489	DTEQVDNWMSK		67.25	676.796	1351.58	2	4.82249	59.6701	1	1	2	3
	A0A1A7Z4A6;A0A0D9SF54;A0A0P7VEP4;A0A0R4IJ08;A0A0S7GKU3;A0A1A8I584;A0A1A8RDX0;A0A060XII9;A0A060XJX9;A0A087XQU7;A0A146Z4F7;A0A146Z4P1;A0A147B3I3;G3Q398;H2UIB0;H2UIB1;H3CBT9;I3JZ89;M4A8R0;W5KTF3;W5MFM2	1.00014	1.14653	LLEATELK		61.44	458.769	915.523	2	-5.26852	53.3246	1	1	2	2
	A0A1A7Z4A6;A0A1A8RDX0;A0A060XII9;A0A060XJX9;G3Q398;H2MBY2;H2UIB0;H2UIB1;H3CBT9;I3JZ89;W5KTF3	1.07515	0.984499	GHYASPEIQQK		60.92	419.878	1256.61	3	-3.25482	19.4196	1	1	1	2
	A0A1A7Z4A6;A0A0R4IJ08;A0A0S7GKU3;A0A1A8RDX0;A0A060XII9;A0A060XJX9;A0A087XQU7;A0A146Z4F7;A0A146Z4P1;A0A147B3I3;G3Q398;H2MBY2;H2UIB0;H2UIB1;I3JZ89;M4A8R0;W5KTF3;W5MFM2	1.10022	1.09624	LNLVGSEDYGDTLAAVQGLLKK		59.17	768.753	2303.24	3	0.544636	161.418	1	0	0	1
	A0A1A7Z4A6;A0A0D9SF54;A0A0P7V2T7;A0A0P7VEP4;A0A0R4IJ08;A0A1A8I584;A0A1A8RDX0;A0A060XII9;A0A060XJX9;A0A087XQU7;A0A146Z4F7;A0A146Z4P1;A0A147B3I3;G3Q398;H2MBY2;H2UIB0;H2UIB1;H3CBT9;I3JZ89;M4A8R0;W5KTF3;W5MFM2	1.08434	1.07538	ITALDEFATK		58.42	554.794	1107.57	2	-5.92793	73.7043	5	4	5	7
	A0A1A7Z4A6;A0A0R4IJ08;A0A0S7GKU3;A0A1A8RDX0;A0A060XII9;A0A060XJX9;A0A087XQU7;A0A146Z4F7;A0A146Z4P1;A0A147B3I3;G3Q398;H2UIB0;H2UIB1;W5KTF3	0.836988	0.944339	QETFDAGLQAFQQEGITNITALKDQLLAAK		58.23	816.43	3261.69	4	0.367578	186.458	1	2	1	2
	A0A1A7Z4A6;A0A0D9SF54;A0A0P7V2T7;A0A0R4IJ08;A0A0S7GKU3;A0A1A8RDX0;A0A060XII9;A0A060XJX9;A0A087XQU7;A0A146Z4F7;A0A146Z4P1;A0A147B3I3;G3Q398;H2MBY2;H2UIB0;H2UIB1;H3CBT9;I3JZ89;M4A8R0;W5KTF3;W5MFM2	0.93397	1.53099	DADETKEWIEEK		58.19	498.234	1491.68	3	4.16754	49.6467	2	2	1	2
	A0A1A7Z4A6;A0A0D9SF54;A0A0P7VEP4;A0A0R4IJ08;A0A1A8I584;A0A1A8RDX0;A0A060XII9;A0A060XJX9;A0A087XQU7;A0A146Z4F7;A0A146Z4P1;A0A147B3I3;G3Q398;I3JZ89;M4A8R0;W5KTF3;W5MFM2	0.738918	0.302574	DLTSWVTEMK		57.65	605.297	1208.58	2	4.11434	116.081	1	2	1	0
	A0A1A7Z4A6;A0A0R4IJ08;A0A0S7GKU3;A0A1A8RDX0;A0A060XII9;A0A060XJX9;A0A087XQU7;A0A146Z4F7;A0A146Z4P1;A0A147B3I3;G3Q398;H2UIB0;H2UIB1;W5KTF3	0.844562	1.10643	QETFDAGLQAFQQEGITNITALKDQLLAAK		53.92	1088.24	3261.7	3	2.92994	186.458	1	1	2	1
	A0A1A7Z4A6;A0A0D9SF54;A0A0P7V2T7;A0A0P7VEP4;A0A0R4IJ08;A0A1A8I584;A0A1A8RDX0;A0A060XII9;A0A060XJX9;A0A087XQU7;A0A146Z4F7;A0A146Z4P1;G3Q398;H2MBY2;H2UIB0;H2UIB1;H3CBT9;I3JZ89;M4A8R0;W5KTF3;W5MFM2	0.956586	0.920305	DLASVQALLR		53.21	543.314	1084.61	2	-10.5757	112.7	1	2	2	2
	A0A1A7Z4A6;A0A0P7V2T7;A0A0S7GKU3;A0A1A8RDX0;A0A060XJX9;A0A087XQU7;A0A146Z4F7;A0A146Z4P1;A0A147B3I3;G3Q398;H2MBY2;H2UIB0;H2UIB1;H3CBT9;I3JZ89;M4A8R0;W5MFM2	1.14191	0.848801	GLVSSEELAK		50.42	516.78	1031.55	2	-3.90655	43.4432	2	1	1	1
	A0A1A7Z4A6;A0A1A8I584;A0A1A8RDX0;A0A060XII9;A0A060XJX9;W5KTF3	1.00055	1.37467	EGALTNEEVGSDLEQVEVLQK		47.8	763.049	2286.12	3	0.790447	112.981	0	1	0	1
	A0A1A7Z4A6;A0A0P7VEP4;A0A0R4IJ08;A0A0S7GKU3;A0A1A8RDX0;A0A060XII9;A0A060XJX9;A0A087XQU7;A0A146Z4F7;A0A146Z4P1;A0A147B3I3;G3Q398;M4A8R0;W5KTF3;W5MFM2	0.058175	0.0417684	LIQSHPEAVDDIQEK		46.79	574.629	1720.86	3	0.744381	45.0663	1	2	0	0
	A0A1A7Z4A6;A0A0D9SF54;A0A0P7V2T7;A0A0P7VEP4;A0A0R4IJ08;A0A0S7GKU3;A0A1A8I584;A0A1A8RDX0;A0A060XII9;A0A060XJX9;A0A087XQU7;A0A146Z4F7;A0A146Z4P1;A0A147B3I3;G3Q398;H2MBY2;H2UIB0;H2UIB1;H3CBT9;I3JZ89;M4A8R0;W5KTF3;W5MFM2	0.893917	0.927295	LREANQQQQFNR		46.02	511.259	1530.76	3	-5.85119	17.8548	1	2	2	2
	A0A1A7Z4A6;A0A1A8I584;A0A1A8RDX0;A0A060XII9;A0A060XJX9;A0A087XQU7;A0A146Z4F7;A0A146Z4P1;A0A147B3I3;G3Q398;H2MBY2;I3JZ89;M4A8R0	0.921109	0.960727	ESLLELWEVR		44.76	637.347	1272.68	2	6.23798	148.94	2	1	1	1
	A0A1A7Z4A6;A0A0D9SF54;A0A0P7V2T7;A0A0P7VEP4;A0A0R4IJ08;A0A0S7GKU3;A0A1A8RDX0;A0A060XII9;A0A060XJX9;A0A087XQU7;A0A146Z4F7;A0A146Z4P1;A0A147B3I3;G3Q398;H2MBY2;H2UIB0;H2UIB1;H3CBT9;I3JZ89;M4A8R0;W5KTF3;W5MFM2	0.529346	1.4872	ASAFNSWFENAEEDLTDPVR		40.97	1149.52	2297.03	2	4.61262	164.694	1	1	0	1
	A0A1A7Z4A6;A0A0D9SF54;A0A0P7V2T7;A0A0P7VEP4;A0A0R4IJ08;A0A0S7GKU3;A0A1A8I584;A0A1A8RDX0;A0A060XII9;A0A060XJX9;A0A087XQU7;A0A146Z4F7;A0A146Z4P1;A0A147B3I3;G3Q398;H2MBY2;H2UIB0;H2UIB1;H3CBT9;I3JZ89;M4A8R0;W5KTF3;W5MFM2	4.42356	0.34185	GKDLIGVQNLLK		39.15	649.396	1296.78	2	-0.218026	90.0106	0	0	1	1
	A0A1A7Z4A6;A0A0D9SF54;A0A0P7V2T7;A0A0P7VEP4;A0A0R4IJ08;A0A0S7GKU3;A0A1A8I584;A0A1A8RDX0;A0A060XII9;A0A060XJX9;A0A146Z4F7;A0A146Z4P1;A0A147B3I3;G3Q398;H2UIB0;H2UIB1;H3CBT9;I3JZ89;M4A8R0;W5KTF3;W5MFM2	0.85325	1.32815	QQVAPTDDETGKELVLALYDYQEK	[N-term] Gln->pyro-Glu (N-term Q)	38.08	912.786	2735.34	3	6.47807	148.436	1	0	0	1
C1BEM6	54	1.32155	1.21379	54	14
	C1BEM6;A0A060XSW0;A9YVA2;B5XBX3;C1BEX3;C1BFL6;C1BG64;C1BG67;P02141;Q98TS0;Q91473	1.30017	1.23711	SAIVGLWGKISVDEIGPQALAR		136.84	760.764	2279.27	3	2.21558	159.692	7	9	8	9
	C1BEM6;A0A060XSW0;C1BG67;P02141	1.31046	1.24617	AVQNLDDIKNTYTALSVMHSEK		127.87	826.418	2476.23	3	1.76862	101.564	6	4	2	4
	C1BEM6;C1BY71;Q98TS0	1.3466	1.31916	LGPAVFNADTQEAFQK		121.92	868.435	1734.86	2	-1.29513	95.5014	20	18	18	19
	C1BEM6;A0A060XSW0;C1BG67;P02141	1.31301	1.23443	AVQNLDDIKNTYTALSVMHSEK		115.99	620.066	2476.23	4	2.41231	101.564	42	41	42	49
	C1BEM6;A0A060XSW0;C1BG67;P02141	1.0824	0.949983	AVQNLDDIKNTYTALSVMHSEK	[18] Oxidation (M)	113.9	831.747	2492.22	3	-1.03287	87.9659	2	3	1	1
	C1BEM6;A0A060XSW0;A9YVA2;B5X8L0;B5XBX3;B5XD42;C1BEX3;C1BFL6;C1BG64;C1BG67;P02141;Q98TS0;Q91473	1.29184	1.30733	HFSTFGNLSTPAAIMGNPAVAK		113.72	1116.07	2230.12	2	0.445816	116.786	27	21	24	16
	C1BEM6;A0A060XSW0;A9YVA2;B5X8L0;B5XBX3;B5XD42;C1BEX3;C1BFL6;C1BG64;C1BG67;P02141;Q98TS0;Q91473	1.28578	1.25342	HFSTFGNLSTPAAIMGNPAVAK		109.62	744.382	2230.13	3	2.24403	116.927	115	122	117	126
	C1BEM6;A0A060XSW0;A0A060YK70;A9YVA2;B5XBX3;B5XD42;C1BEX3;C1BF45;C1BG64;C1BG67;P02141;Q98TS0;Q91473	1.18947	1.29882	LLADCITVCVAAK	[5] Methylthio (C)|[9] Methylthio (C)	107.36	706.344	1410.67	2	0.289142	162.563	136	135	135	141
	C1BEM6;A0A060XSW0;A9YVA2;B5X8L0;B5XBX3;B5XD42;C1BEX3;C1BFL6;C1BG64;C1BG67;P02141;Q98TS0;Q91473	0.989151	0.884819	HFSTFGNLSTPAAIMGNPAVAK	[15] Oxidation (M)	102.98	749.714	2246.12	3	2.0347	100.08	13	12	12	12
	C1BEM6;A0A060XSW0;C1BG67;P02141	1.30404	1.20264	AVQNLDDIKNTYTALSVMHSEK	[18] Oxidation (M)	100.44	624.063	2492.22	4	0.41368	94.2345	51	45	49	48
	C1BEM6;A0A060XSW0;A9YVA2;B5X8L0;B5XBX3;B5XD42;C1BEX3;C1BFL6;C1BG64;C1BG67;P02141;Q7LZM0;Q8JH89;Q98TS0;Q91473	1.20744	1.23248	ISVDEIGPQALAR		96.76	684.876	1367.74	2	-2.81057	85.0767	2	2	2	2
	C1BEM6;A0A060XSW0;C1BG67;P02141	1.3455	1.3005	AVQNLDDIKNTYTALSVMHSEK		93.54	1239.12	2476.23	2	-0.718363	101.776	0	0	2	0
	C1BEM6;A0A060XSW0;A9YVA2;B5X8L0;B5XBX3;B5XD42;C1BEX3;C1BFL6;C1BG64;C1BG67;P02141;Q7LZM0;Q8JH89;Q98TS0;Q91473	1.2049	1.01484	ISVDEIGPQALAR		91.26	456.92	1367.74	3	-1.39283	90.2924	5	4	3	4
	C1BEM6;A0A060XSW0;A9YVA2;B5X8L0;B5XBX3;B5XD42;C1BEX3;C1BFL6;C1BG64;C1BG67;P02141;Q98TS0;Q91473	1.23382	1.25758	HFSTFGNLSTPAAIMGNPAVAK	[15] Oxidation (M)	89.43	1124.07	2246.12	2	0.665975	105.437	5	3	5	5
	C1BEM6;Q98TS0	1.27049	4.10268	LGPAVFNADTQEAFQKFLAVVVSALGR		85.78	712.895	2847.55	4	8.04146	198.544	1	2	0	0
	C1BEM6;A0A0B6VKQ1;A0A1A7XQ02;A0A1A7Y6Y0;A0A1A8GK70;A0A060XSW0;A0A060YK70;A0A087XVT9;A9YVA2;B2BP38;B5X8L0;B5XD42;C1BEX3;C1BF45;C1BFL6;C1BG64;C1BG67;C1BY22;H2LCY1;I3IYZ1;I3IZ27;M4A8Z9;O09232;P02141;P56251;Q5I122;Q98TS0;Q91473	0.766919	1.18164	FLAVVVSALGR		85.47	566.348	1130.68	2	0.453962	235.846	18	18	19	19
	C1BEM6;A0A060XSW0;A9YVA2;B5XBX3;C1BEX3;C1BFL6;C1BG64;C1BG67;Q7LZM0;Q98TS0;Q91473	1.54108	1.47971	VDWTDAERSAIVGLWGKISVDEIGPQALAR		84.03	813.934	3251.71	4	4.21769	187.395	3	5	4	6
	C1BEM6;A0A060XSW0;C1BG67;P02141	1.31936	1.18849	NTYTALSVMHSEK		80.92	740.857	1479.7	2	-2.74139	56.1431	1	2	1	2
	C1BEM6;A0A060XSW0;C1BG67;P02141	1.39369	1.21141	NTYTALSVMHSEK	[9] Oxidation (M)	80.11	748.854	1495.69	2	-3.10365	42.4522	3	2	1	4
	C1BEM6;C1BY71;Q98TS0	1.38372	1.19506	LGPAVFNADTQEAFQK		76.02	579.293	1734.86	3	-0.372268	95.6422	2	0	2	1
	C1BEM6;A0A060XSW0;C1BG67;P02141	1.34618	1.21617	NTYTALSVMHSEK		75.78	494.241	1479.7	3	-1.18036	56.0727	31	30	33	35
	C1BEM6;A0A060XSW0;B5X8L0;B5XBX3;B5XD42;C1BEX3;C1BFL6;C1BG64;C1BG67;P02141;Q98TS0;Q91473	1.38833	0.711501	HFSTFGNLSTPAAIMGNPAVAKHGK		75.02	511.468	2552.3	5	3.00889	100.433	1	1	1	0
	C1BEM6;A0A060XSW0;B5X8L0;B5XBX3;B5XD42;C1BEX3;C1BFL6;C1BG64;C1BG67;P02141;Q98TS0;Q91473	1.24999	0.927255	HFSTFGNLSTPAAIMGNPAVAKHGK		74.46	639.081	2552.3	4	0.0019955	100.433	0	0	1	1
	C1BEM6;A0A060XSW0;A9YVA2;B5X8L0;B5XBX3;B5XD42;C1BEX3;C1BFL6;C1BG64;C1BG67;P02141;Q98TS0;Q91473	1.22937	1.26949	HFSTFGNLSTPAAIMGNPAVAK		73.54	558.538	2230.12	4	0.612544	116.927	10	13	8	13
	C1BEM6;A0A060XSW0;A9YVA2;B5X8L0;B5XBX3;B5XD42;C1BEX3;C1BFL6;C1BG64;C1BG67;P02141;Q98TS0;Q91473	1.21359	1.16315	HFSTFGNLSTPAAIMGNPAVAK	[15] Oxidation (M)	72.66	562.537	2246.12	4	1.51531	105.366	1	2	4	2
	C1BEM6;Q98TS0	1.30767	5.13378	LGPAVFNADTQEAFQKFLAVVVSALGR		72.21	950.191	2847.55	3	8.24882	198.686	0	0	1	1
	C1BEM6;Q98TS0	2.92335	2.59115	LLADCITVCVAAKLGPAVFNADTQEAFQKFLAVVVSALGR	[5] Methylthio (C)|[9] Methylthio (C)	71.55	1061.06	4240.22	4	7.67754	203.817	2	1	3	3
	C1BEM6;A0A060XSW0;A9YVA2;B5XBX3;B5XD42;C1BEX3;C1BG64;C1BG67;P02141;Q7LZC1;Q7LZM0;Q98TS0;Q91473	1.23327	1.21032	LLIVSPWTQR		69.96	606.858	1211.7	2	-1.98561	110.377	80	78	78	83
	C1BEM6;A0A060XSW0;C1BG67;P02141	1.13122	1.61143	NTYTALSVMHSEKLHVDPDNFR		69.15	858.752	2573.23	3	-0.0312491	98.8104	0	1	0	1
	C1BEM6;A0A0B6VKQ1;A0A1A7XQ02;A0A1A7Y6Y0;A0A1A8GK70;A0A060XSW0;A0A060YK70;A0A087XVT9;A9YVA2;B2BP38;B5X8L0;B5XD42;C1BEX3;C1BF45;C1BFL6;C1BG64;C1BG67;C1BY22;H2LCY1;I3IYZ1;I3IZ27;M4A8Z9;O09232;P02141;P56251;Q5I122;Q98TS0;Q91473	1.43927	1.44839	FLAVVVSALGR		68.65	1131.69	1130.68	1	-2.85969	120.45	1	0	1	2
	C1BEM6;A0A060XSW0;A9YVA2;B5XBX3;C1BEX3;C1BFL6;C1BG64;C1BG67;P02141;Q7LZL9;Q98TS0;Q91473	1.34606	1.20083	SAIVGLWGK		66.15	465.772	929.53	2	-3.49495	81.6272	30	34	32	32
	C1BEM6;A0A060XSW0;A9YVA2;B5X8L0;B5XBX3;B5XD42;C1BEX3;C1BF45;C1BFL6;C1BG64;C1BG67;P02141;Q6Y239;Q98TS0;Q91473	1.38076	1.16155	AVQNLDDIK		65.62	508.272	1014.53	2	-5.23267	34.698	16	17	19	17
	C1BEM6;A0A060XSW0;C1BG67;P02141	1.32648	1.52128	AVQNLDDIKNTYTALSVMHSEK	[18] Oxidation (M)	64.66	1247.12	2492.22	2	0.141292	101.564	3	1	0	1
	C1BEM6;A0A060XSW0;C1BG67;P02141	1.43726	0.990408	AVQNLDDIKNTYTALSVMHSEKLHVDPDNFR		63.04	714.963	3569.78	5	5.61514	129.917	13	16	14	13
	C1BEM6;A0A060XSW0;C1BG67;P02141	1.49888	1.00545	AVQNLDDIKNTYTALSVMHSEKLHVDPDNFR		62.09	595.97	3569.78	6	5.82203	129.846	16	16	17	17
	C1BEM6;A0A0B6VKQ1;A0A0F8C6H1;A0A0P7UAL9;A0A1A7XQ02;A0A1A7Y6Y0;A0A1A8GK70;A0A1A8VB81;A0A1L6V003;A0A1L6V015;A0A060XSW0;A0A060YK70;A0A087XVT9;A9YVA2;B0BL35;B2BP38;B3F9E3;B3F9P2;B3F9R6;B5X8L0;B5XBX3;B5XD42;C1BEX3;C1BF45;C1BFL6;C1BG64;C1BG67;C1BY22;C1BY71;C1BZ27;D0VWS2;D6PVN3;G8DP14;I3IYZ1;I3IZ27;M4A8Z9;O09232;O13164;P02139;P02141;P11749;P56251;P80271;P80946;P84206;P84610;Q1AGS3;Q1AGS7;Q1RM32;Q2KKV2;Q…	1.32527	1.20034	LHVDPDNFR		62.05	556.776	1111.54	2	-3.59962	44.3618	51	55	59	62
	C1BEM6;A0A060XSW0;A9YVA2;B5XBX3;C1BEX3;C1BFL6;C1BG64;C1BG67;P02141;Q98TS0;Q91473	1.4345	1.38808	SAIVGLWGKISVDEIGPQALAR		57.58	570.825	2279.27	4	3.36207	159.692	0	1	0	1
	C1BEM6;A0A060XSW0;A9YVA2;B5X8L0;B5XBX3;B5XD42;C1BEX3;C1BF45;C1BFL6;C1BG64;C1BG67;C1BY71;Q4F6Z2;Q5I122;Q9PVM1;Q9PVM2;Q98TS0;Q91473	1.28458	1.18491	MVDWTDAER		55.85	561.746	1121.48	2	-4.0101	55.4383	4	5	4	3
	C1BEM6;A0A060XSW0;A9YVA2;B5XBX3;C1BEX3;C1BFL6;C1BG64;C1BG67;Q7LZM0;Q98TS0;Q91473	1.82338	1.29214	VDWTDAERSAIVGLWGKISVDEIGPQALAR		55.85	1084.91	3251.71	3	4.96062	187.395	0	1	1	1
	C1BEM6;A0A060XSW0;A9YVA2;B5X8L0;B5XBX3;B5XD42;C1BEX3;C1BF45;C1BFL6;C1BG64;C1BG67;C1BY71;P56251;Q4F6Z2;Q5I122;Q7LZL9;Q9PVM1;Q9PVM2;Q98TS0;Q91473	1.32375	1.15342	VDWTDAER		55.35	496.225	990.436	2	-4.66679	37.3024	43	43	40	39
	C1BEM6;A0A060XSW0;A9YVA2;B5XBX3;B5XD42;C1BEX3;C1BF45;C1BFL6;C1BG64;C1BG67;C1BZ27;P02141;Q98TS0;Q91473	1.39788	1.0394	TVMHGLDR	[3] Oxidation (M)	53.79	472.732	943.449	2	-6.10121	12.8735	32	31	29	28
	C1BEM6;A0A060XSW0;C1BG67;P02141	1.2434	1.23438	NTYTALSVMHSEKLHVDPDNFR		52.29	644.318	2573.24	4	3.60077	98.8808	4	3	3	2
	C1BEM6;A0A060XSW0;A9YVA2;B5XBX3;B5XD42;C1BEX3;C1BG64;C1BG67;P02141;Q98TS0;Q91473	1.60349	1.08585	LLIVSPWTQRHFSTFGNLSTPAAIMGNPAVAK		49.42	856.964	3423.83	4	4.18729	171.442	31	31	33	35
	C1BEM6;A0A060XSW0;C1BG67;P02141	1.38796	1.20946	NTYTALSVMHSEK	[9] Oxidation (M)	47.29	499.572	1495.69	3	-2.63069	41.3125	50	51	52	51
	C1BEM6;A0A060XSW0;A9YVA2;B5XBX3;C1BEX3;C1BFL6;C1BG64;C1BG67;Q7LZL9;Q7LZM0;Q98TS0;Q91473	1.31678	0.906922	VDWTDAERSAIVGLWGK		44.21	951.989	1901.96	2	0.0587357	142.655	1	0	1	1
	C1BEM6;A0A060XSW0;B5XBX3;B5XD42;C1BEX3;C1BG64;C1BG67;P02141;Q98TS0;Q91473	2.59671	2.17693	LLIVSPWTQRHFSTFGNLSTPAAIMGNPAVAKHGK		43.83	625.34	3746	6	2.19396	156.173	3	6	8	8
	C1BEM6;A0A060XSW0;A9YVA2;B5X8L0;B5XBX3;B5XD42;C1BEX3;C1BF45;C1BFL6;C1BG64;C1BG67;C1BY71;P56251;Q4F6Z2;Q5I122;Q7LZL9;Q9PVM1;Q9PVM2;Q98TS0;Q91473	1.10461	1.31388	VDWTDAER	[N-term] Acetyl (Protein N-term)	42.75	517.232	1032.45	2	-0.934621	51.1989	2	2	3	3
	C1BEM6;A0A060XSW0;A9YVA2;B5XBX3;B5XD42;C1BEX3;C1BG64;C1BG67;P02141;Q98TS0;Q91473	1.65858	1.01224	LLIVSPWTQRHFSTFGNLSTPAAIMGNPAVAK		42.26	685.774	3423.84	5	6.45071	171.371	2	1	1	1
	C1BEM6;A0A060XSW0;A9YVA2;B5XBX3;B5XD42;C1BEX3;C1BF45;C1BFL6;C1BG64;C1BG67;C1BZ27;P02141;Q98TS0;Q91473	1.35396	1.56054	TVMHGLDR		40.76	464.735	927.455	2	-5.35875	20.1313	18	22	23	23
	C1BEM6;A0A060XSW0;A9YVA2;B5XBX3;C1BEX3;C1BFL6;C1BG64;C1BG67;Q7LZL9;Q7LZM0;Q98TS0;Q91473	1.46461	1.1522	VDWTDAERSAIVGLWGK		40	634.996	1901.97	3	0.956118	142.725	11	11	15	8
	C1BEM6;A0A060XSW0;A9YVA2;B5XBX3;B5XD42;C1BEX3;C1BG64;C1BG67;P02141;Q98TS0;Q91473	1.61842	1.39438	LLIVSPWTQRHFSTFGNLSTPAAIMGNPAVAK	[25] Oxidation (M)	39.71	860.963	3439.82	4	4.08353	156.819	12	14	12	14
	C1BEM6;A0A060XSW0;C1BG67;P02141	0.0607865	0.797026	NTYTALSVMHSEKLHVDPDNFR	[9] Oxidation (M)	37.95	648.313	2589.22	4	-1.71223	83.1753	1	1	0	1
	C1BEM6;A0A060XSW0;A9YVA2;B5XBX3;C1BEX3;C1BFL6;C1BG64;C1BG67;Q7LZL9;Q7LZM0;Q98TS0;Q91473	1.2028	0.965409	VDWTDAERSAIVGLWGK		37.76	476.502	1901.98	4	8.74269	73.4226	1	1	0	1
	C1BEM6;A0A060XSW0;A9YVA2;B5XBX3;C1BEX3;C1BFL6;C1BG64;C1BG67;P02141;Q7LZL9;Q98TS0;Q91473	1.33994	1.70376	SAIVGLWGK		35.41	930.526	929.519	1	-15.3894	91.5596	2	2	2	3
I3JZ89	54	0.952035	1.17096	54	2
	I3JZ89;A0A0D9SF54;A0A0R4IJ08;A0A0S7GKU3;A0A1A7Z4A6;A0A1A8RDX0;A0A060XII9;A0A060XJX9;A0A087XQU7;A0A146Z4F7;A0A146Z4P1;A0A147B3I3;G3Q398;H2MBY2;H2UIB0;H2UIB1;H3CBT9;M4A8R0;W5KTF3;W5MFM2	0.852178	1.33266	NQALNTDNYGHDLASVQALQR		139.14	776.716	2327.13	3	0.769144	85.7817	1	1	1	1
	I3JZ89;A0A0D9SF54;A0A0P7V2T7;A0A0P7VEP4;A0A0R4IJ08;A0A1A7Z4A6;A0A1A8I584;A0A1A8RDX0;A0A060XII9;A0A060XJX9;A0A087XQU7;A0A146Z4F7;A0A146Z4P1;A0A147B3I3;G3Q398;H2MBY2;H2UIB0;H2UIB1;H3CBT9;M4A8R0;W5KTF3;W5MFM2	0.853744	2.29613	QEAFLLNEDLGDSLDSVEALLK		123.51	807.083	2418.23	3	4.7168	191.936	1	1	0	1
	I3JZ89;A0A0R4IJ08;A0A0S7GKU3;A0A1A7Z4A6;A0A1A8RDX0;A0A060XII9;A0A060XJX9;A0A087XQU7;A0A146Z4F7;A0A146Z4P1;A0A147B3I3;G3Q398;H2MBY2;H2UIB0;H2UIB1;M4A8R0;W5KTF3;W5MFM2	0.913797	1.23421	LNLVGSEDYGDTLAAVQGLLK		119.12	1088.58	2175.14	2	0.321675	174.101	1	1	0	1
	I3JZ89;A0A0D9SF54;A0A0P7V2T7;A0A0P7VEP4;A0A0R4IJ08;A0A0S7GKU3;A0A1A7Z4A6;A0A1A8RDX0;A0A060XII9;A0A060XJX9;A0A087XQU7;A0A146Z4F7;A0A146Z4P1;A0A147B3I3;G3Q398;H2MBY2;H2UIB0;H2UIB1;H3CBT9;M4A8R0;W5KTF3;W5MFM2	1.11143	1.1508	LGESQTLQQFSR		115.54	697.356	1392.7	2	-2.14637	63.0627	3	4	3	3
	I3JZ89;A0A0D9SF54;A0A0P7V2T7;A0A0R4IJ08;A0A0S7GKU3;A0A1A7Z4A6;A0A1A8I584;A0A1A8RDX0;A0A060XII9;A0A060XJX9;A0A087XQU7;G3Q398;H2MBY2;M4A8R0;W5KTF3;W5MFM2	0.935506	1.66051	RQDLEDSLQAQQYFADANEAESWMR		113.07	1001.12	3000.34	3	1.38492	138.787	2	2	2	2
	I3JZ89;A0A060XII9;A0A060XJX9;G3Q398;H2UIB0;H2UIB1	0.910097	1.29315	LGALDEQWQFLVNK		110.4	830.938	1659.86	2	-0.14889	138.43	3	3	3	4
	I3JZ89;A0A0R4IJ08;A0A060XII9;A0A060XJX9;H2UIB1;H3CBT9	0.785496	1.3963	LAVQTTANFNTIK		107.22	710.891	1419.77	2	-3.32849	76.1026	3	2	3	2
	I3JZ89;A0A0D9SF54;A0A0P7V2T7;A0A0P7VEP4;A0A0R4IJ08;A0A0S7GKU3;A0A1A7Z4A6;A0A1A8RDX0;A0A060XII9;A0A060XJX9;A0A087XQU7;A0A146Z4F7;A0A146Z4P1;A0A147B3I3;G3Q398;H2MBY2;H2UIB0;H2UIB1;H3CBT9;M4A8R0;W5KTF3;W5MFM2	0.800108	1.42907	ASAFNSWFENAEEDLTDPVR		106.64	766.684	2297.03	3	3.24473	164.622	2	1	1	3
	I3JZ89;A0A0P7V2T7;A0A0P7VEP4;A0A0R4IJ08;A0A1A7Z4A6;A0A1A8I584;A0A1A8RDX0;A0A060XII9;A0A060XJX9;A0A087XQU7;A0A146Z4F7;A0A146Z4P1;A0A147B3I3;G3Q398;H2MBY2;M4A8R0;W5KTF3;W5MFM2	0.896781	1.02868	ALINADELANDVAGAEALLDR		103.93	718.708	2153.1	3	2.51277	180.816	4	3	2	5
	I3JZ89;A0A0P7V2T7;A0A0S7GKU3;A0A1A7Z4A6;A0A1A8RDX0;A0A060XJX9;A0A087XQU7;A0A146Z4F7;A0A146Z4P1;A0A147B3I3;G3Q398;H2MBY2;H2UIB0;H2UIB1;H3CBT9;M4A8R0;W5MFM2	0.904224	1.38046	GLVSSEELAKDVTGAEALLER		103.85	729.723	2186.15	3	1.8706	154.884	4	2	2	2
	I3JZ89;A0A0D9SF54;A0A0P7V2T7;A0A0P7VEP4;A0A0R4IJ08;A0A0S7GKU3;A0A1A7Z4A6;A0A1A8RDX0;A0A060XII9;A0A060XJX9;A0A087XQU7;A0A146Z4F7;A0A146Z4P1;A0A147B3I3;G3Q398;H2MBY2;H2UIB0;H2UIB1;H3CBT9;M4A8R0;W5KTF3;W5MFM2	1.05091	1.28991	LDENSAFLQFNWK		100.78	806.397	1610.78	2	4.07189	133.2	1	1	1	2
	I3JZ89;A0A0D9SF54;A0A0P7VEP4;A0A0R4IJ08;A0A0S7GKU3;A0A1A7Z4A6;A0A1A8RDX0;A0A060XII9;A0A060XJX9;A0A087XQU7;A0A146Z4F7;A0A146Z4P1;A0A147B3I3;G3Q398;H2MBY2;H2UIB0;H2UIB1;H3CBT9;M4A8R0;W5KTF3;W5MFM2	0.817057	1.30271	KASAFNSWFENAEEDLTDPVR		100.57	809.385	2425.13	3	5.9613	151.67	2	3	2	3
	I3JZ89;A0A0P7VEP4;A0A0S7GKU3;A0A1A7Z4A6;A0A1A8RDX0;A0A060XII9;A0A060XJX9;A0A087XQU7;A0A146Z4F7;A0A146Z4P1;A0A147B3I3;G3Q398;H2MBY2;H2UIB0;H2UIB1;W5KTF3	0.858214	2.13676	SYQVVSNPYTWFTMEALEETWR		92.35	913.096	2736.27	3	4.93705	192.575	0	1	1	1
	I3JZ89;A0A0D9SF54;A0A0P7V2T7;A0A0P7VEP4;A0A0R4IJ08;A0A0S7GKU3;A0A1A7Z4A6;A0A1A8RDX0;A0A060XII9;A0A060XJX9;A0A087XQU7;A0A146Z4F7;A0A146Z4P1;A0A147B3I3;G3Q398;H2MBY2;H3CBT9;M4A8R0;W5KTF3;W5MFM2	1.10785	1.41373	SSEEIESAFR		91.56	577.77	1153.53	2	1.16756	52.4068	4	4	4	4
	I3JZ89;A0A0D9SF54;A0A0P7VEP4;A0A0R4IJ08;A0A0S7GKU3;A0A1A7Z4A6;A0A1A8RDX0;A0A060XII9;A0A060XJX9;A0A087XQU7;A0A146Z4F7;A0A146Z4P1;A0A147B3I3;G3Q398;H2MBY2;H2UIB0;H2UIB1;H3CBT9;M4A8R0;W5KTF3;W5MFM2	0.133311	1.0433	DCEQAENWMAAR	[2] Methylthio (C)	91.23	735.283	1468.55	2	-1.4223	84.7949	1	1	1	1
	I3JZ89;A0A0P7VEP4;A0A0S7GKU3;A0A1A7Z4A6;A0A1A8RDX0;A0A060XII9;A0A060XJX9;A0A087XQU7;M4A8R0;W5KTF3	1.02501	1.33655	AGTFQAFEQFGQQLLAR		90.82	637.997	1910.97	3	2.6338	165.988	2	3	3	3
	I3JZ89;A0A0P7VEP4;A0A0R4IJ08;A0A1A7Z4A6;A0A1A8I584;A0A1A8RDX0;A0A060XII9;A0A060XJX9;A0A087XQU7;A0A146Z4F7;A0A146Z4P1;G3Q398;H2MBY2;H3CBT9;M4A8R0;W5KTF3;W5MFM2	1.27179	0.916271	KFEEFQTDLAAHEER		89.22	617.302	1848.88	3	10.9193	65.5943	1	3	2	1
	I3JZ89;A0A0D9SF54;A0A0P7V2T7;A0A0P7VEP4;A0A0R4IJ08;A0A1A7Z4A6;A0A1A8I584;A0A1A8RDX0;A0A060XII9;A0A060XJX9;A0A087XQU7;A0A146Z4F7;A0A146Z4P1;A0A147B3I3;G3Q398;H2MBY2;H2UIB0;H2UIB1;H3CBT9;M4A8R0;W5KTF3;W5MFM2	1.199	1.13966	HQAFEAELSANQSR		88.88	529.921	1586.74	3	-2.29289	42.311	2	3	1	4
	I3JZ89;A0A0P7V2T7;A0A0P7VEP4;A0A0R4IJ08;A0A1A7Z4A6;A0A1A8I584;A0A1A8RDX0;A0A060XII9;A0A060XJX9;A0A087XQU7;A0A146Z4F7;A0A146Z4P1;A0A147B3I3;G3Q398;H2MBY2;M4A8R0;W5KTF3;W5MFM2	0.815565	1.315	ALINADELANDVAGAEALLDR		88.47	1077.56	2153.1	2	0.905092	180.744	0	1	1	0
	I3JZ89;A0A0R4IJ08;A0A0S7GKU3;A0A1A7Z4A6;A0A1A8RDX0;A0A060XII9;A0A087XQU7;A0A146Z4F7;A0A146Z4P1;A0A147B3I3;H2MBY2;H2UIB0;H2UIB1;M4A8R0;W5KTF3	0.859786	1.26802	GVIDTGNALIQR		84.93	628.848	1255.68	2	-4.78391	74.1271	3	4	3	6
	I3JZ89;A0A0D9SF54;A0A0P7VEP4;A0A0R4IJ08;A0A0S7GKU3;A0A1A7Z4A6;A0A1A8RDX0;A0A060XII9;A0A060XJX9;A0A087XQU7;A0A146Z4F7;A0A146Z4P1;A0A147B3I3;G3Q398;H2MBY2;H3CBT9;M4A8R0;W5KTF3;W5MFM2	0.742643	1.14386	YTEHSTVGLAQQWDQLDQLGMR		84.34	859.415	2575.22	3	3.93056	129.988	4	5	2	3
	I3JZ89;A0A0D9SF54;A0A0P7V2T7;A0A0R4IJ08;A0A060XJX9;A0A146Z4F7;A0A146Z4P1;A0A147B3I3;G3Q398;H2MBY2;H3CBT9;W5KTF3;W5MFM2	0.982958	1.14492	DLAALGDKVNSLGETAER		81.27	620.321	1857.94	3	-1.19397	88.5998	1	1	1	1
	I3JZ89;A0A0D9SF54;A0A0P7V2T7;A0A0P7VEP4;A0A0R4IJ08;A0A0S7GKU3;A0A1A7Z4A6;A0A1A8RDX0;A0A060XII9;A0A060XJX9;A0A087XQU7;A0A146Z4F7;A0A146Z4P1;A0A147B3I3;G3Q398;H2MBY2;H2UIB0;H2UIB1;H3CBT9;M4A8R0;W5KTF3;W5MFM2	0.895332	1.10942	ADVVESWIGEK		81.08	616.809	1231.6	2	-4.28372	85.6407	1	1	1	1
	I3JZ89;A0A0R4IJ08;A0A0S7GKU3;A0A1A7Z4A6;A0A1A8RDX0;A0A060XII9;A0A060XJX9;A0A087XQU7;A0A146Z4P1;G3Q398;H2MBY2;H2UIB0;M4A8R0;W5KTF3;W5MFM2	1.0034	1.26918	LQTATDESYKDPTNIQLSK		80.37	718.03	2151.07	3	-0.406589	66.5087	1	2	1	2
	I3JZ89;A0A0P7VEP4;A0A0R4IJ08;A0A1A7Z4A6;A0A1A8I584;A0A1A8RDX0;A0A060XII9;A0A087XQU7;A0A146Z4F7;A0A146Z4P1;A0A147B3I3;G3Q398;H2UIB0;H2UIB1;H3CBT9;M4A8R0;W5KTF3;W5MFM2	1.05034	1.12485	AALEDSFHLQQFFR		79.41	570.288	1707.84	3	2.33217	135.99	1	1	2	2
	I3JZ89;A0A0D9SF54;A0A0P7V2T7;A0A0P7VEP4;A0A0R4IJ08;A0A0S7GKU3;A0A1A7Z4A6;A0A1A8RDX0;A0A060XII9;A0A060XJX9;A0A087XQU7;A0A146Z4F7;A0A146Z4P1;A0A147B3I3;G3Q398;H2MBY2;H3CBT9;M4A8R0;W5KTF3;W5MFM2	0.996733	1.12029	KIEDLGAAMEEALILDNK		79.16	658.347	1972.02	3	0.612592	142.655	2	2	2	2
	I3JZ89;A0A0D9SF54;A0A0P7V2T7;A0A0R4IJ08;A0A060XJX9;A0A146Z4F7;A0A146Z4P1;A0A147B3I3;G3Q398;H2MBY2;H3CBT9;W5KTF3;W5MFM2	0.967004	1.0283	VNSLGETAER		78.93	538.269	1074.52	2	-7.75273	18.7771	2	1	2	1
	I3JZ89;A0A0D9SF54;A0A0P7V2T7;A0A0P7VEP4;A0A0R4IJ08;A0A0S7GKU3;A0A1A7Z4A6;A0A1A8I584;A0A1A8RDX0;A0A060XII9;A0A060XJX9;A0A146Z4F7;A0A146Z4P1;A0A147B3I3;G3Q398;H2UIB0;H2UIB1;H3CBT9;M4A8R0;W5KTF3;W5MFM2	0.963634	1.19076	QQVAPTDDETGKELVLALYDYQEK		77.12	918.457	2752.35	3	1.61318	133.701	3	3	3	4
	I3JZ89;A0A0R4IJ08;A0A0S7GKU3;A0A1A7Z4A6;A0A1A8RDX0;A0A060XII9;A0A060XJX9;A0A087XQU7;A0A146Z4F7;A0A146Z4P1;A0A147B3I3;G3Q398;H2MBY2;H2UIB0;H2UIB1;M4A8R0;W5KTF3;W5MFM2	0.918544	1.2118	LNLVGSEDYGDTLAAVQGLLK		76.18	726.059	2175.16	3	6.53918	174.101	4	3	4	2
	I3JZ89;A0A060XII9;A0A060XJX9;G3Q398;W5KTF3	1.08989	1.04119	SGQELLDGK		75.7	473.748	945.481	2	4.48328	24.8165	1	0	1	0
	I3JZ89;A0A0D9SF54;A0A0P7VEP4;A0A0R4IJ08;A0A0S7GKU3;A0A1A7Z4A6;A0A1A8I584;A0A1A8RDX0;A0A060XII9;A0A146Z4F7;A0A146Z4P1;A0A147B3I3;G3Q398;H2MBY2;H2UIB0;H2UIB1;H3CBT9;M4A8R0;W5KTF3;W5MFM2	1.08222	1.18657	KGDILTLLNSTNKDWWK		75.27	678.035	2031.08	3	1.8853	146.492	0	2	1	3
	I3JZ89;A0A0P7VEP4;A0A0S7GKU3;A0A1A7Z4A6;A0A1A8RDX0;A0A060XII9;A0A060XJX9;A0A087XQU7;M4A8R0;W5KTF3	1.08246	1.28767	AGTFQAFEQFGQQLLAR		71.7	956.489	1910.96	2	-0.763923	166.06	3	1	1	3
	I3JZ89;A0A0P7VEP4;A0A0R4IJ08;A0A060XII9;A0A060XJX9;G3Q398;H2UIB0;H2UIB1;H3CBT9;W5KTF3;W5MFM2	1.17953	1.20633	LLVSSEDYGR		71.06	569.783	1137.55	2	-13.8461	49.6467	3	2	2	3
	I3JZ89;A0A0D9SF54;A0A0P7V2T7;A0A0P7VEP4;A0A0R4IJ08;A0A0S7GKU3;A0A1A7Z4A6;A0A1A8RDX0;A0A060XII9;A0A060XJX9;A0A087XQU7;A0A146Z4F7;A0A146Z4P1;A0A147B3I3;G3Q398;H2MBY2;H2UIB0;H2UIB1;H3CBT9;M4A8R0;W5KTF3;W5MFM2	5.95151	53.5874	DVTGAEALLER		70.76	587.307	1172.6	2	-4.26682	83.0346	0	0	0	2
	I3JZ89;A0A0P7VEP4;A0A060XII9;A0A060XJX9;H2MBY2;W5KTF3;W5MFM2	0.709228	0.297132	DELITNWEQIR		70.56	708.858	1415.7	2	-1.78857	107.271	1	1	1	1
	I3JZ89;A0A0D9SF54;A0A0P7V2T7;A0A0P7VEP4;A0A0R4IJ08;A0A0S7GKU3;A0A1A7Z4A6;A0A1A8RDX0;A0A060XII9;A0A060XJX9;A0A087XQU7;A0A146Z4F7;A0A146Z4P1;A0A147B3I3;G3Q398;H2MBY2;H2UIB0;H2UIB1;H3CBT9;M4A8R0;W5KTF3;W5MFM2	0.914608	1.11676	DLSSVQTLLTK		70.24	602.841	1203.67	2	-3.40997	101.001	2	2	2	2
	I3JZ89;A0A0R4IJ08;A0A0S7GKU3;A0A1A7Z4A6;A0A1A8RDX0;A0A060XII9;A0A060XJX9;A0A087XQU7;A0A146Z4F7;A0A146Z4P1;A0A147B3I3;G3Q398;H2MBY2;H2UIB0;H2UIB1;H3CBT9;M4A8R0;W5KTF3;W5MFM2	0.972346	1.18983	EAFLASDDKGDSLDSVEALIK		69.11	741.706	2222.1	3	0.812995	135.272	3	2	2	2
	I3JZ89;A0A0D9SF54;A0A0P7V2T7;A0A0P7VEP4;A0A0R4IJ08;A0A1A7Z4A6;A0A1A8I584;A0A1A8RDX0;A0A060XII9;A0A060XJX9;A0A087XQU7;A0A146Z4F7;A0A146Z4P1;A0A147B3I3;G3Q398;H2MBY2;H2UIB0;H2UIB1;H3CBT9;M4A8R0;W5KTF3;W5MFM2	0.929304	3.0489	DTEQVDNWMSK		67.25	676.796	1351.58	2	4.82249	59.6701	1	1	2	3
	I3JZ89;A0A0D9SF54;A0A0P7V2T7;A0A0P7VEP4;A0A0R4IJ08;A0A060XII9;A0A060XJX9;G3Q398;H2UIB0;H2UIB1;H3CBT9;W5KTF3;W5MFM2	1.06705	1.09137	TATDEAYKDPSNLQGK		66.52	579.948	1736.82	3	0.246957	30.7416	2	2	2	1
	I3JZ89;A0A0D9SF54;A0A060XII9;A0A060XJX9;H2UIB0;H2UIB1;W5MFM2	0.947485	1.15534	SLQQLAEER		65.84	537.281	1072.55	2	-2.90942	43.3721	2	2	1	3
	I3JZ89;A0A0D9SF54;A0A0P7VEP4;A0A0R4IJ08;A0A060XII9;A0A060XJX9;G3Q398;H2UIB0;H2UIB1;H3CBT9;W5KTF3;W5MFM2	1.00739	1.06144	LFGAAEVQR		64.27	495.769	989.524	2	-4.82077	50.2811	3	3	2	2
	I3JZ89;A0A0D9SF54;A0A0P7VEP4;A0A0R4IJ08;A0A0S7GKU3;A0A1A7Z4A6;A0A1A8I584;A0A1A8RDX0;A0A060XII9;A0A060XJX9;A0A087XQU7;A0A146Z4F7;A0A146Z4P1;A0A147B3I3;G3Q398;H2UIB0;H2UIB1;H3CBT9;M4A8R0;W5KTF3;W5MFM2	1.00014	1.14653	LLEATELK		61.44	458.769	915.523	2	-5.26852	53.3246	1	1	2	2
	I3JZ89;A0A1A7Z4A6;A0A1A8RDX0;A0A060XII9;A0A060XJX9;G3Q398;H2MBY2;H2UIB0;H2UIB1;H3CBT9;W5KTF3	1.07515	0.984499	GHYASPEIQQK		60.92	419.878	1256.61	3	-3.25482	19.4196	1	1	1	2
	I3JZ89;A0A0R4IJ08;A0A0S7GKU3;A0A1A7Z4A6;A0A1A8RDX0;A0A060XII9;A0A060XJX9;A0A087XQU7;A0A146Z4F7;A0A146Z4P1;A0A147B3I3;G3Q398;H2MBY2;H2UIB0;H2UIB1;M4A8R0;W5KTF3;W5MFM2	1.10022	1.09624	LNLVGSEDYGDTLAAVQGLLKK		59.17	768.753	2303.24	3	0.544636	161.418	1	0	0	1
	I3JZ89;A0A0D9SF54;A0A0P7V2T7;A0A0P7VEP4;A0A0R4IJ08;A0A1A7Z4A6;A0A1A8I584;A0A1A8RDX0;A0A060XII9;A0A060XJX9;A0A087XQU7;A0A146Z4F7;A0A146Z4P1;A0A147B3I3;G3Q398;H2MBY2;H2UIB0;H2UIB1;H3CBT9;M4A8R0;W5KTF3;W5MFM2	1.08434	1.07538	ITALDEFATK		58.42	554.794	1107.57	2	-5.92793	73.7043	5	4	5	7
	I3JZ89;A0A0D9SF54;A0A0P7V2T7;A0A0R4IJ08;A0A0S7GKU3;A0A1A7Z4A6;A0A1A8RDX0;A0A060XII9;A0A060XJX9;A0A087XQU7;A0A146Z4F7;A0A146Z4P1;A0A147B3I3;G3Q398;H2MBY2;H2UIB0;H2UIB1;H3CBT9;M4A8R0;W5KTF3;W5MFM2	0.93397	1.53099	DADETKEWIEEK		58.19	498.234	1491.68	3	4.16754	49.6467	2	2	1	2
	I3JZ89;A0A0D9SF54;A0A0P7VEP4;A0A0R4IJ08;A0A1A7Z4A6;A0A1A8I584;A0A1A8RDX0;A0A060XII9;A0A060XJX9;A0A087XQU7;A0A146Z4F7;A0A146Z4P1;A0A147B3I3;G3Q398;M4A8R0;W5KTF3;W5MFM2	0.738918	0.302574	DLTSWVTEMK		57.65	605.297	1208.58	2	4.11434	116.081	1	2	1	0
	I3JZ89;A0A0D9SF54;A0A0P7V2T7;A0A0P7VEP4;A0A0R4IJ08;A0A1A7Z4A6;A0A1A8I584;A0A1A8RDX0;A0A060XII9;A0A060XJX9;A0A087XQU7;A0A146Z4F7;A0A146Z4P1;G3Q398;H2MBY2;H2UIB0;H2UIB1;H3CBT9;M4A8R0;W5KTF3;W5MFM2	0.956586	0.920305	DLASVQALLR		53.21	543.314	1084.61	2	-10.5757	112.7	1	2	2	2
	I3JZ89;A0A0P7V2T7;A0A0S7GKU3;A0A1A7Z4A6;A0A1A8RDX0;A0A060XJX9;A0A087XQU7;A0A146Z4F7;A0A146Z4P1;A0A147B3I3;G3Q398;H2MBY2;H2UIB0;H2UIB1;H3CBT9;M4A8R0;W5MFM2	1.14191	0.848801	GLVSSEELAK		50.42	516.78	1031.55	2	-3.90655	43.4432	2	1	1	1
	I3JZ89;A0A0D9SF54;A0A0P7V2T7;A0A0P7VEP4;A0A0R4IJ08;A0A0S7GKU3;A0A1A7Z4A6;A0A1A8I584;A0A1A8RDX0;A0A060XII9;A0A060XJX9;A0A087XQU7;A0A146Z4F7;A0A146Z4P1;A0A147B3I3;G3Q398;H2MBY2;H2UIB0;H2UIB1;H3CBT9;M4A8R0;W5KTF3;W5MFM2	0.893917	0.927295	LREANQQQQFNR		46.02	511.259	1530.76	3	-5.85119	17.8548	1	2	2	2
	I3JZ89;A0A1A7Z4A6;A0A1A8I584;A0A1A8RDX0;A0A060XII9;A0A060XJX9;A0A087XQU7;A0A146Z4F7;A0A146Z4P1;A0A147B3I3;G3Q398;H2MBY2;M4A8R0	0.921109	0.960727	ESLLELWEVR		44.76	637.347	1272.68	2	6.23798	148.94	2	1	1	1
	I3JZ89;A0A0D9SF54;A0A0P7V2T7;A0A0P7VEP4;A0A0R4IJ08;A0A0S7GKU3;A0A1A7Z4A6;A0A1A8RDX0;A0A060XII9;A0A060XJX9;A0A087XQU7;A0A146Z4F7;A0A146Z4P1;A0A147B3I3;G3Q398;H2MBY2;H2UIB0;H2UIB1;H3CBT9;M4A8R0;W5KTF3;W5MFM2	0.529346	1.4872	ASAFNSWFENAEEDLTDPVR		40.97	1149.52	2297.03	2	4.61262	164.694	1	1	0	1
	I3JZ89;A0A0D9SF54;A0A0P7V2T7;A0A0P7VEP4;A0A0R4IJ08;A0A0S7GKU3;A0A1A7Z4A6;A0A1A8I584;A0A1A8RDX0;A0A060XII9;A0A060XJX9;A0A087XQU7;A0A146Z4F7;A0A146Z4P1;A0A147B3I3;G3Q398;H2MBY2;H2UIB0;H2UIB1;H3CBT9;M4A8R0;W5KTF3;W5MFM2	4.42356	0.34185	GKDLIGVQNLLK		39.15	649.396	1296.78	2	-0.218026	90.0106	0	0	1	1
	I3JZ89;A0A0D9SF54;A0A0P7V2T7;A0A0P7VEP4;A0A0R4IJ08;A0A0S7GKU3;A0A1A7Z4A6;A0A1A8I584;A0A1A8RDX0;A0A060XII9;A0A060XJX9;A0A146Z4F7;A0A146Z4P1;A0A147B3I3;G3Q398;H2UIB0;H2UIB1;H3CBT9;M4A8R0;W5KTF3;W5MFM2	0.85325	1.32815	QQVAPTDDETGKELVLALYDYQEK	[N-term] Gln->pyro-Glu (N-term Q)	38.08	912.786	2735.34	3	6.47807	148.436	1	0	0	1
W5MFM2	53	0.935506	1.14653	53	2
	W5MFM2;A0A0D9SF54;A0A0R4IJ08;A0A0S7GKU3;A0A1A7Z4A6;A0A1A8RDX0;A0A060XII9;A0A060XJX9;A0A087XQU7;A0A146Z4F7;A0A146Z4P1;A0A147B3I3;G3Q398;H2MBY2;H2UIB0;H2UIB1;H3CBT9;I3JZ89;M4A8R0;W5KTF3	0.852178	1.33266	NQALNTDNYGHDLASVQALQR		139.14	776.716	2327.13	3	0.769144	85.7817	1	1	1	1
	W5MFM2;A0A0P7VEP4;A0A1A7Z4A6;A0A1A8I584;A0A1A8RDX0;A0A060XII9;A0A060XJX9;G3Q398	0.810722	0.989461	HQAFEAEVQANAGAIIK		136	898.967	1795.92	2	-1.69577	85.7817	0	1	1	0
	W5MFM2;A0A0D9SF54;A0A0P7V2T7;A0A0P7VEP4;A0A0R4IJ08;A0A1A7Z4A6;A0A1A8I584;A0A1A8RDX0;A0A060XII9;A0A060XJX9;A0A087XQU7;A0A146Z4F7;A0A146Z4P1;A0A147B3I3;G3Q398;H2MBY2;H2UIB0;H2UIB1;H3CBT9;I3JZ89;M4A8R0;W5KTF3	0.853744	2.29613	QEAFLLNEDLGDSLDSVEALLK		123.51	807.083	2418.23	3	4.7168	191.936	1	1	0	1
	W5MFM2;A0A0R4IJ08;A0A0S7GKU3;A0A1A7Z4A6;A0A1A8RDX0;A0A060XII9;A0A060XJX9;A0A087XQU7;A0A146Z4F7;A0A146Z4P1;A0A147B3I3;G3Q398;H2MBY2;H2UIB0;H2UIB1;I3JZ89;M4A8R0;W5KTF3	0.913797	1.23421	LNLVGSEDYGDTLAAVQGLLK		119.12	1088.58	2175.14	2	0.321675	174.101	1	1	0	1
	W5MFM2;A0A0D9SF54;A0A0P7V2T7;A0A0P7VEP4;A0A0R4IJ08;A0A0S7GKU3;A0A1A7Z4A6;A0A1A8RDX0;A0A060XII9;A0A060XJX9;A0A087XQU7;A0A146Z4F7;A0A146Z4P1;A0A147B3I3;G3Q398;H2MBY2;H2UIB0;H2UIB1;H3CBT9;I3JZ89;M4A8R0;W5KTF3	1.11143	1.1508	LGESQTLQQFSR		115.54	697.356	1392.7	2	-2.14637	63.0627	3	4	3	3
	W5MFM2;A0A0D9SF54;A0A0P7V2T7;A0A0R4IJ08;A0A0S7GKU3;A0A1A7Z4A6;A0A1A8I584;A0A1A8RDX0;A0A060XII9;A0A060XJX9;A0A087XQU7;G3Q398;H2MBY2;I3JZ89;M4A8R0;W5KTF3	0.935506	1.66051	RQDLEDSLQAQQYFADANEAESWMR		113.07	1001.12	3000.34	3	1.38492	138.787	2	2	2	2
	W5MFM2;A0A0D9SF54;A0A0P7V2T7;A0A0P7VEP4;A0A0R4IJ08;A0A0S7GKU3;A0A1A7Z4A6;A0A1A8RDX0;A0A060XII9;A0A060XJX9;A0A087XQU7;A0A146Z4F7;A0A146Z4P1;A0A147B3I3;G3Q398;H2MBY2;H2UIB0;H2UIB1;H3CBT9;I3JZ89;M4A8R0;W5KTF3	0.800108	1.42907	ASAFNSWFENAEEDLTDPVR		106.64	766.684	2297.03	3	3.24473	164.622	2	1	1	3
	W5MFM2;A0A0P7V2T7;A0A0P7VEP4;A0A0R4IJ08;A0A1A7Z4A6;A0A1A8I584;A0A1A8RDX0;A0A060XII9;A0A060XJX9;A0A087XQU7;A0A146Z4F7;A0A146Z4P1;A0A147B3I3;G3Q398;H2MBY2;I3JZ89;M4A8R0;W5KTF3	0.896781	1.02868	ALINADELANDVAGAEALLDR		103.93	718.708	2153.1	3	2.51277	180.816	4	3	2	5
	W5MFM2;A0A0P7V2T7;A0A0S7GKU3;A0A1A7Z4A6;A0A1A8RDX0;A0A060XJX9;A0A087XQU7;A0A146Z4F7;A0A146Z4P1;A0A147B3I3;G3Q398;H2MBY2;H2UIB0;H2UIB1;H3CBT9;I3JZ89;M4A8R0	0.904224	1.38046	GLVSSEELAKDVTGAEALLER		103.85	729.723	2186.15	3	1.8706	154.884	4	2	2	2
	W5MFM2;A0A0D9SF54;A0A0P7V2T7;A0A0P7VEP4;A0A0R4IJ08;A0A0S7GKU3;A0A1A7Z4A6;A0A1A8RDX0;A0A060XII9;A0A060XJX9;A0A087XQU7;A0A146Z4F7;A0A146Z4P1;A0A147B3I3;G3Q398;H2MBY2;H2UIB0;H2UIB1;H3CBT9;I3JZ89;M4A8R0;W5KTF3	1.05091	1.28991	LDENSAFLQFNWK		100.78	806.397	1610.78	2	4.07189	133.2	1	1	1	2
	W5MFM2;A0A0D9SF54;A0A0P7VEP4;A0A0R4IJ08;A0A0S7GKU3;A0A1A7Z4A6;A0A1A8RDX0;A0A060XII9;A0A060XJX9;A0A087XQU7;A0A146Z4F7;A0A146Z4P1;A0A147B3I3;G3Q398;H2MBY2;H2UIB0;H2UIB1;H3CBT9;I3JZ89;M4A8R0;W5KTF3	0.817057	1.30271	KASAFNSWFENAEEDLTDPVR		100.57	809.385	2425.13	3	5.9613	151.67	2	3	2	3
	W5MFM2;A0A0D9SF54;A0A060XII9;A0A060XJX9	0.754929	1.18673	SSLSSAQADFNQLAELDR		97.03	976.473	1950.93	2	1.89304	118.266	1	2	1	1
	W5MFM2;A0A0D9SF54;A0A0P7V2T7;A0A0P7VEP4;A0A0R4IJ08;A0A0S7GKU3;A0A1A7Z4A6;A0A1A8RDX0;A0A060XII9;A0A060XJX9;A0A087XQU7;A0A146Z4F7;A0A146Z4P1;A0A147B3I3;G3Q398;H2MBY2;H3CBT9;I3JZ89;M4A8R0;W5KTF3	1.10785	1.41373	SSEEIESAFR		91.56	577.77	1153.53	2	1.16756	52.4068	4	4	4	4
	W5MFM2;A0A0D9SF54;A0A0P7VEP4;A0A0R4IJ08;A0A0S7GKU3;A0A1A7Z4A6;A0A1A8RDX0;A0A060XII9;A0A060XJX9;A0A087XQU7;A0A146Z4F7;A0A146Z4P1;A0A147B3I3;G3Q398;H2MBY2;H2UIB0;H2UIB1;H3CBT9;I3JZ89;M4A8R0;W5KTF3	0.133311	1.0433	DCEQAENWMAAR	[2] Methylthio (C)	91.23	735.283	1468.55	2	-1.4223	84.7949	1	1	1	1
	W5MFM2;A0A0P7VEP4;A0A0R4IJ08;A0A1A7Z4A6;A0A1A8I584;A0A1A8RDX0;A0A060XII9;A0A060XJX9;A0A087XQU7;A0A146Z4F7;A0A146Z4P1;G3Q398;H2MBY2;H3CBT9;I3JZ89;M4A8R0;W5KTF3	1.27179	0.916271	KFEEFQTDLAAHEER		89.22	617.302	1848.88	3	10.9193	65.5943	1	3	2	1
	W5MFM2;A0A0D9SF54;A0A0P7V2T7;A0A0P7VEP4;A0A0R4IJ08;A0A1A7Z4A6;A0A1A8I584;A0A1A8RDX0;A0A060XII9;A0A060XJX9;A0A087XQU7;A0A146Z4F7;A0A146Z4P1;A0A147B3I3;G3Q398;H2MBY2;H2UIB0;H2UIB1;H3CBT9;I3JZ89;M4A8R0;W5KTF3	1.199	1.13966	HQAFEAELSANQSR		88.88	529.921	1586.74	3	-2.29289	42.311	2	3	1	4
	W5MFM2;A0A0P7V2T7;A0A0P7VEP4;A0A0R4IJ08;A0A1A7Z4A6;A0A1A8I584;A0A1A8RDX0;A0A060XII9;A0A060XJX9;A0A087XQU7;A0A146Z4F7;A0A146Z4P1;A0A147B3I3;G3Q398;H2MBY2;I3JZ89;M4A8R0;W5KTF3	0.815565	1.315	ALINADELANDVAGAEALLDR		88.47	1077.56	2153.1	2	0.905092	180.744	0	1	1	0
	W5MFM2;A0A0P7VEP4;A0A1A7Z4A6;A0A1A8I584;A0A1A8RDX0;A0A060XII9;A0A060XJX9;G3Q398	1.17602	1.05095	HQAFEAEVQANAGAIIK		88.43	599.646	1795.92	3	-2.93122	86.0637	1	0	0	1
	W5MFM2;A0A0D9SF54;A0A0P7VEP4;A0A0R4IJ08;A0A0S7GKU3;A0A1A7Z4A6;A0A1A8RDX0;A0A060XII9;A0A060XJX9;A0A087XQU7;A0A146Z4F7;A0A146Z4P1;A0A147B3I3;G3Q398;H2MBY2;H3CBT9;I3JZ89;M4A8R0;W5KTF3	0.742643	1.14386	YTEHSTVGLAQQWDQLDQLGMR		84.34	859.415	2575.22	3	3.93056	129.988	4	5	2	3
	W5MFM2;A0A0D9SF54;A0A0P7V2T7;A0A0R4IJ08;A0A060XJX9;A0A146Z4F7;A0A146Z4P1;A0A147B3I3;G3Q398;H2MBY2;H3CBT9;I3JZ89;W5KTF3	0.982958	1.14492	DLAALGDKVNSLGETAER		81.27	620.321	1857.94	3	-1.19397	88.5998	1	1	1	1
	W5MFM2;A0A0D9SF54;A0A0P7V2T7;A0A0P7VEP4;A0A0R4IJ08;A0A0S7GKU3;A0A1A7Z4A6;A0A1A8RDX0;A0A060XII9;A0A060XJX9;A0A087XQU7;A0A146Z4F7;A0A146Z4P1;A0A147B3I3;G3Q398;H2MBY2;H2UIB0;H2UIB1;H3CBT9;I3JZ89;M4A8R0;W5KTF3	0.895332	1.10942	ADVVESWIGEK		81.08	616.809	1231.6	2	-4.28372	85.6407	1	1	1	1
	W5MFM2;A0A0R4IJ08;A0A0S7GKU3;A0A1A7Z4A6;A0A1A8RDX0;A0A060XII9;A0A060XJX9;A0A087XQU7;A0A146Z4P1;G3Q398;H2MBY2;H2UIB0;I3JZ89;M4A8R0;W5KTF3	1.0034	1.26918	LQTATDESYKDPTNIQLSK		80.37	718.03	2151.07	3	-0.406589	66.5087	1	2	1	2
	W5MFM2;A0A0P7VEP4;A0A0R4IJ08;A0A1A7Z4A6;A0A1A8I584;A0A1A8RDX0;A0A060XII9;A0A087XQU7;A0A146Z4F7;A0A146Z4P1;A0A147B3I3;G3Q398;H2UIB0;H2UIB1;H3CBT9;I3JZ89;M4A8R0;W5KTF3	1.05034	1.12485	AALEDSFHLQQFFR		79.41	570.288	1707.84	3	2.33217	135.99	1	1	2	2
	W5MFM2;A0A0D9SF54;A0A0P7V2T7;A0A0P7VEP4;A0A0R4IJ08;A0A0S7GKU3;A0A1A7Z4A6;A0A1A8RDX0;A0A060XII9;A0A060XJX9;A0A087XQU7;A0A146Z4F7;A0A146Z4P1;A0A147B3I3;G3Q398;H2MBY2;H3CBT9;I3JZ89;M4A8R0;W5KTF3	0.996733	1.12029	KIEDLGAAMEEALILDNK		79.16	658.347	1972.02	3	0.612592	142.655	2	2	2	2
	W5MFM2;A0A0D9SF54;A0A0P7V2T7;A0A0R4IJ08;A0A060XJX9;A0A146Z4F7;A0A146Z4P1;A0A147B3I3;G3Q398;H2MBY2;H3CBT9;I3JZ89;W5KTF3	0.967004	1.0283	VNSLGETAER		78.93	538.269	1074.52	2	-7.75273	18.7771	2	1	2	1
	W5MFM2;A0A0D9SF54;A0A0P7VEP4;A0A0S7GKU3;A0A060XII9;A0A060XJX9;A0A146Z4F7;A0A146Z4P1;A0A147B3I3	0.672024	2.95192	KHQALQAEIAGHEPR		78.25	562.297	1683.87	3	-6.74487	31.1676	1	1	1	1
	W5MFM2;A0A0D9SF54;A0A0P7V2T7;A0A0P7VEP4;A0A0R4IJ08;A0A0S7GKU3;A0A1A7Z4A6;A0A1A8I584;A0A1A8RDX0;A0A060XII9;A0A060XJX9;A0A146Z4F7;A0A146Z4P1;A0A147B3I3;G3Q398;H2UIB0;H2UIB1;H3CBT9;I3JZ89;M4A8R0;W5KTF3	0.963634	1.19076	QQVAPTDDETGKELVLALYDYQEK		77.12	918.457	2752.35	3	1.61318	133.701	3	3	3	4
	W5MFM2;A0A0R4IJ08;A0A0S7GKU3;A0A1A7Z4A6;A0A1A8RDX0;A0A060XII9;A0A060XJX9;A0A087XQU7;A0A146Z4F7;A0A146Z4P1;A0A147B3I3;G3Q398;H2MBY2;H2UIB0;H2UIB1;I3JZ89;M4A8R0;W5KTF3	0.918544	1.2118	LNLVGSEDYGDTLAAVQGLLK		76.18	726.059	2175.16	3	6.53918	174.101	4	3	4	2
	W5MFM2;A0A0D9SF54;A0A060XII9;A0A060XJX9	0.858423	1.08053	SSLSSAQADFNQLAELDR		75.85	651.319	1950.94	3	3.90881	118.196	0	0	0	2
	W5MFM2;A0A0D9SF54;A0A0P7VEP4;A0A0R4IJ08;A0A0S7GKU3;A0A1A7Z4A6;A0A1A8I584;A0A1A8RDX0;A0A060XII9;A0A146Z4F7;A0A146Z4P1;A0A147B3I3;G3Q398;H2MBY2;H2UIB0;H2UIB1;H3CBT9;I3JZ89;M4A8R0;W5KTF3	1.08222	1.18657	KGDILTLLNSTNKDWWK		75.27	678.035	2031.08	3	1.8853	146.492	0	2	1	3
	W5MFM2;A0A0P7VEP4;A0A060XII9;A0A060XJX9;W5KTF3	0.762341	1.20549	RDELITNWEQIR		75.15	524.942	1571.8	3	-1.72229	88.5998	1	1	0	0
	W5MFM2;A0A0P7VEP4;A0A0R4IJ08;A0A060XII9;A0A060XJX9;G3Q398;H2UIB0;H2UIB1;H3CBT9;I3JZ89;W5KTF3	1.17953	1.20633	LLVSSEDYGR		71.06	569.783	1137.55	2	-13.8461	49.6467	3	2	2	3
	W5MFM2;A0A0D9SF54;A0A0P7V2T7;A0A0P7VEP4;A0A0R4IJ08;A0A0S7GKU3;A0A1A7Z4A6;A0A1A8RDX0;A0A060XII9;A0A060XJX9;A0A087XQU7;A0A146Z4F7;A0A146Z4P1;A0A147B3I3;G3Q398;H2MBY2;H2UIB0;H2UIB1;H3CBT9;I3JZ89;M4A8R0;W5KTF3	5.95151	53.5874	DVTGAEALLER		70.76	587.307	1172.6	2	-4.26682	83.0346	0	0	0	2
	W5MFM2;A0A0P7VEP4;A0A060XII9;A0A060XJX9;H2MBY2;I3JZ89;W5KTF3	0.709228	0.297132	DELITNWEQIR		70.56	708.858	1415.7	2	-1.78857	107.271	1	1	1	1
	W5MFM2;A0A0D9SF54;A0A0P7V2T7;A0A0P7VEP4;A0A0R4IJ08;A0A0S7GKU3;A0A1A7Z4A6;A0A1A8RDX0;A0A060XII9;A0A060XJX9;A0A087XQU7;A0A146Z4F7;A0A146Z4P1;A0A147B3I3;G3Q398;H2MBY2;H2UIB0;H2UIB1;H3CBT9;I3JZ89;M4A8R0;W5KTF3	0.914608	1.11676	DLSSVQTLLTK		70.24	602.841	1203.67	2	-3.40997	101.001	2	2	2	2
	W5MFM2;A0A0R4IJ08;A0A0S7GKU3;A0A1A7Z4A6;A0A1A8RDX0;A0A060XII9;A0A060XJX9;A0A087XQU7;A0A146Z4F7;A0A146Z4P1;A0A147B3I3;G3Q398;H2MBY2;H2UIB0;H2UIB1;H3CBT9;I3JZ89;M4A8R0;W5KTF3	0.972346	1.18983	EAFLASDDKGDSLDSVEALIK		69.11	741.706	2222.1	3	0.812995	135.272	3	2	2	2
	W5MFM2;A0A0D9SF54;A0A0P7V2T7;A0A0P7VEP4;A0A0R4IJ08;A0A1A7Z4A6;A0A1A8I584;A0A1A8RDX0;A0A060XII9;A0A060XJX9;A0A087XQU7;A0A146Z4F7;A0A146Z4P1;A0A147B3I3;G3Q398;H2MBY2;H2UIB0;H2UIB1;H3CBT9;I3JZ89;M4A8R0;W5KTF3	0.929304	3.0489	DTEQVDNWMSK		67.25	676.796	1351.58	2	4.82249	59.6701	1	1	2	3
	W5MFM2;A0A0D9SF54;A0A0P7V2T7;A0A0P7VEP4;A0A0R4IJ08;A0A060XII9;A0A060XJX9;G3Q398;H2UIB0;H2UIB1;H3CBT9;I3JZ89;W5KTF3	1.06705	1.09137	TATDEAYKDPSNLQGK		66.52	579.948	1736.82	3	0.246957	30.7416	2	2	2	1
	W5MFM2;A0A0D9SF54;A0A060XII9;A0A060XJX9;H2UIB0;H2UIB1;I3JZ89	0.947485	1.15534	SLQQLAEER		65.84	537.281	1072.55	2	-2.90942	43.3721	2	2	1	3
	W5MFM2;A0A0D9SF54;A0A0P7VEP4;A0A0R4IJ08;A0A060XII9;A0A060XJX9;G3Q398;H2UIB0;H2UIB1;H3CBT9;I3JZ89;W5KTF3	1.00739	1.06144	LFGAAEVQR		64.27	495.769	989.524	2	-4.82077	50.2811	3	3	2	2
	W5MFM2;A0A0D9SF54;A0A0P7VEP4;A0A060XII9;A0A060XJX9	1.02139	1.09577	LQIASDENYKDPTNLQGK		62.06	678.676	2033.01	3	-0.61954	65.1021	0	2	2	2
	W5MFM2;A0A0D9SF54;A0A0P7VEP4;A0A0R4IJ08;A0A0S7GKU3;A0A1A7Z4A6;A0A1A8I584;A0A1A8RDX0;A0A060XII9;A0A060XJX9;A0A087XQU7;A0A146Z4F7;A0A146Z4P1;A0A147B3I3;G3Q398;H2UIB0;H2UIB1;H3CBT9;I3JZ89;M4A8R0;W5KTF3	1.00014	1.14653	LLEATELK		61.44	458.769	915.523	2	-5.26852	53.3246	1	1	2	2
	W5MFM2;A0A0R4IJ08;A0A0S7GKU3;A0A1A7Z4A6;A0A1A8RDX0;A0A060XII9;A0A060XJX9;A0A087XQU7;A0A146Z4F7;A0A146Z4P1;A0A147B3I3;G3Q398;H2MBY2;H2UIB0;H2UIB1;I3JZ89;M4A8R0;W5KTF3	1.10022	1.09624	LNLVGSEDYGDTLAAVQGLLKK		59.17	768.753	2303.24	3	0.544636	161.418	1	0	0	1
	W5MFM2;A0A0D9SF54;A0A0P7V2T7;A0A0P7VEP4;A0A0R4IJ08;A0A1A7Z4A6;A0A1A8I584;A0A1A8RDX0;A0A060XII9;A0A060XJX9;A0A087XQU7;A0A146Z4F7;A0A146Z4P1;A0A147B3I3;G3Q398;H2MBY2;H2UIB0;H2UIB1;H3CBT9;I3JZ89;M4A8R0;W5KTF3	1.08434	1.07538	ITALDEFATK		58.42	554.794	1107.57	2	-5.92793	73.7043	5	4	5	7
	W5MFM2;A0A0D9SF54;A0A0P7V2T7;A0A0R4IJ08;A0A0S7GKU3;A0A1A7Z4A6;A0A1A8RDX0;A0A060XII9;A0A060XJX9;A0A087XQU7;A0A146Z4F7;A0A146Z4P1;A0A147B3I3;G3Q398;H2MBY2;H2UIB0;H2UIB1;H3CBT9;I3JZ89;M4A8R0;W5KTF3	0.93397	1.53099	DADETKEWIEEK		58.19	498.234	1491.68	3	4.16754	49.6467	2	2	1	2
	W5MFM2;A0A0D9SF54;A0A0P7VEP4;A0A0R4IJ08;A0A1A7Z4A6;A0A1A8I584;A0A1A8RDX0;A0A060XII9;A0A060XJX9;A0A087XQU7;A0A146Z4F7;A0A146Z4P1;A0A147B3I3;G3Q398;I3JZ89;M4A8R0;W5KTF3	0.738918	0.302574	DLTSWVTEMK		57.65	605.297	1208.58	2	4.11434	116.081	1	2	1	0
	W5MFM2;A0A0D9SF54;A0A0P7V2T7;A0A0P7VEP4;A0A0R4IJ08;A0A1A7Z4A6;A0A1A8I584;A0A1A8RDX0;A0A060XII9;A0A060XJX9;A0A087XQU7;A0A146Z4F7;A0A146Z4P1;G3Q398;H2MBY2;H2UIB0;H2UIB1;H3CBT9;I3JZ89;M4A8R0;W5KTF3	0.956586	0.920305	DLASVQALLR		53.21	543.314	1084.61	2	-10.5757	112.7	1	2	2	2
	W5MFM2;A0A0P7V2T7;A0A0S7GKU3;A0A1A7Z4A6;A0A1A8RDX0;A0A060XJX9;A0A087XQU7;A0A146Z4F7;A0A146Z4P1;A0A147B3I3;G3Q398;H2MBY2;H2UIB0;H2UIB1;H3CBT9;I3JZ89;M4A8R0	1.14191	0.848801	GLVSSEELAK		50.42	516.78	1031.55	2	-3.90655	43.4432	2	1	1	1
	W5MFM2;A0A0P7VEP4;A0A0R4IJ08;A0A0S7GKU3;A0A1A7Z4A6;A0A1A8RDX0;A0A060XII9;A0A060XJX9;A0A087XQU7;A0A146Z4F7;A0A146Z4P1;A0A147B3I3;G3Q398;M4A8R0;W5KTF3	0.058175	0.0417684	LIQSHPEAVDDIQEK		46.79	574.629	1720.86	3	0.744381	45.0663	1	2	0	0
	W5MFM2;A0A0D9SF54;A0A0P7V2T7;A0A0P7VEP4;A0A0R4IJ08;A0A0S7GKU3;A0A1A7Z4A6;A0A1A8I584;A0A1A8RDX0;A0A060XII9;A0A060XJX9;A0A087XQU7;A0A146Z4F7;A0A146Z4P1;A0A147B3I3;G3Q398;H2MBY2;H2UIB0;H2UIB1;H3CBT9;I3JZ89;M4A8R0;W5KTF3	0.893917	0.927295	LREANQQQQFNR		46.02	511.259	1530.76	3	-5.85119	17.8548	1	2	2	2
	W5MFM2;A0A0D9SF54;A0A0P7V2T7;A0A0P7VEP4;A0A0R4IJ08;A0A0S7GKU3;A0A1A7Z4A6;A0A1A8RDX0;A0A060XII9;A0A060XJX9;A0A087XQU7;A0A146Z4F7;A0A146Z4P1;A0A147B3I3;G3Q398;H2MBY2;H2UIB0;H2UIB1;H3CBT9;I3JZ89;M4A8R0;W5KTF3	0.529346	1.4872	ASAFNSWFENAEEDLTDPVR		40.97	1149.52	2297.03	2	4.61262	164.694	1	1	0	1
	W5MFM2;A0A0D9SF54;A0A0P7V2T7;A0A0P7VEP4;A0A0R4IJ08;A0A0S7GKU3;A0A1A7Z4A6;A0A1A8I584;A0A1A8RDX0;A0A060XII9;A0A060XJX9;A0A087XQU7;A0A146Z4F7;A0A146Z4P1;A0A147B3I3;G3Q398;H2MBY2;H2UIB0;H2UIB1;H3CBT9;I3JZ89;M4A8R0;W5KTF3	4.42356	0.34185	GKDLIGVQNLLK		39.15	649.396	1296.78	2	-0.218026	90.0106	0	0	1	1
	W5MFM2;A0A0D9SF54;A0A0P7V2T7;A0A0P7VEP4;A0A0R4IJ08;A0A0S7GKU3;A0A1A7Z4A6;A0A1A8I584;A0A1A8RDX0;A0A060XII9;A0A060XJX9;A0A146Z4F7;A0A146Z4P1;A0A147B3I3;G3Q398;H2UIB0;H2UIB1;H3CBT9;I3JZ89;M4A8R0;W5KTF3	0.85325	1.32815	QQVAPTDDETGKELVLALYDYQEK	[N-term] Gln->pyro-Glu (N-term Q)	38.08	912.786	2735.34	3	6.47807	148.436	1	0	0	1
C1BEX3	51	1.28458	1.25342	51	13
	C1BEX3;A0A060XSW0;A9YVA2;B5XBX3;C1BEM6;C1BFL6;C1BG64;C1BG67;P02141;Q98TS0;Q91473	1.30017	1.23711	SAIVGLWGKISVDEIGPQALAR		136.84	760.764	2279.27	3	2.21558	159.692	7	9	8	9
	C1BEX3;A0A060XSW0;A9YVA2;B5X8L0;B5XBX3;B5XD42;C1BEM6;C1BFL6;C1BG64;C1BG67;P02141;Q98TS0;Q91473	1.29184	1.30733	HFSTFGNLSTPAAIMGNPAVAK		113.72	1116.07	2230.12	2	0.445816	116.786	27	21	24	16
	C1BEX3;A0A060XSW0;A9YVA2;B5X8L0;B5XBX3;B5XD42;C1BEM6;C1BFL6;C1BG64;C1BG67;P02141;Q98TS0;Q91473	1.28578	1.25342	HFSTFGNLSTPAAIMGNPAVAK		109.62	744.382	2230.13	3	2.24403	116.927	115	122	117	126
	C1BEX3;C1BF45	0.619476	1.41006	AVQNLDDIKNTYTTLSVMHSEK		108.9	836.422	2506.24	3	2.4266	99.4446	9	6	10	7
	C1BEX3;C1BF45	0.699684	1.38278	AVQNLDDIKNTYTTLSVMHSEK		108.66	627.568	2506.24	4	2.61908	99.4446	18	21	16	12
	C1BEX3;A0A060XSW0;A0A060YK70;A9YVA2;B5XBX3;B5XD42;C1BEM6;C1BF45;C1BG64;C1BG67;P02141;Q98TS0;Q91473	1.18947	1.29882	LLADCITVCVAAK	[5] Methylthio (C)|[9] Methylthio (C)	107.36	706.344	1410.67	2	0.289142	162.563	136	135	135	141
	C1BEX3;C1BF45	0.545767	1.55956	AVQNLDDIKNTYTTLSVMHSEK	[18] Oxidation (M)	105.29	841.753	2522.24	3	2.28529	88.9521	1	2	3	0
	C1BEX3;A0A060XSW0;A9YVA2;B5X8L0;B5XBX3;B5XD42;C1BEM6;C1BFL6;C1BG64;C1BG67;P02141;Q98TS0;Q91473	0.989151	0.884819	HFSTFGNLSTPAAIMGNPAVAK	[15] Oxidation (M)	102.98	749.714	2246.12	3	2.0347	100.08	13	12	12	12
	C1BEX3;A0A060YK70;C1BF45;C1BFL6;C1BG64;P02141	1.37256	1.17181	LGPAVFSADTQEAFQK		99.72	570.29	1707.85	3	0.523944	98.3175	1	2	0	0
	C1BEX3;A0A060XSW0;A9YVA2;B5X8L0;B5XBX3;B5XD42;C1BEM6;C1BFL6;C1BG64;C1BG67;P02141;Q7LZM0;Q8JH89;Q98TS0;Q91473	1.20744	1.23248	ISVDEIGPQALAR		96.76	684.876	1367.74	2	-2.81057	85.0767	2	2	2	2
	C1BEX3;A0A060YK70;C1BF45;C1BFL6;C1BG64;P02141	1.36625	1.28899	LGPAVFSADTQEAFQK		94.37	854.931	1707.85	2	0.152927	98.2471	18	18	20	23
	C1BEX3;A0A060XSW0;A9YVA2;B5X8L0;B5XBX3;B5XD42;C1BEM6;C1BFL6;C1BG64;C1BG67;P02141;Q7LZM0;Q8JH89;Q98TS0;Q91473	1.2049	1.01484	ISVDEIGPQALAR		91.26	456.92	1367.74	3	-1.39283	90.2924	5	4	3	4
	C1BEX3;C1BF45	0.39835	2.01213	NTYTTLSVMHSEK		90.19	755.862	1509.71	2	-2.42218	49.9286	2	2	6	1
	C1BEX3;A0A060XSW0;A9YVA2;B5X8L0;B5XBX3;B5XD42;C1BEM6;C1BFL6;C1BG64;C1BG67;P02141;Q98TS0;Q91473	1.23382	1.25758	HFSTFGNLSTPAAIMGNPAVAK	[15] Oxidation (M)	89.43	1124.07	2246.12	2	0.665975	105.437	5	3	5	5
	C1BEX3;A0A060YK70;C1BF45;C1BFL6;C1BG64;P02141	0.996843	1.74537	LGPAVFSADTQEAFQKFLAVVVSALGR		87.67	941.185	2820.53	3	5.30757	199.039	1	1	1	1
	C1BEX3;C1BF45	0.220131	2.3418	NTYTTLSVMHSEK	[9] Oxidation (M)	86.85	763.86	1525.7	2	-2.29467	32.1569	1	0	1	3
	C1BEX3;A0A0B6VKQ1;A0A1A7XQ02;A0A1A7Y6Y0;A0A1A8GK70;A0A060XSW0;A0A060YK70;A0A087XVT9;A9YVA2;B2BP38;B5X8L0;B5XD42;C1BEM6;C1BF45;C1BFL6;C1BG64;C1BG67;C1BY22;H2LCY1;I3IYZ1;I3IZ27;M4A8Z9;O09232;P02141;P56251;Q5I122;Q98TS0;Q91473	0.766919	1.18164	FLAVVVSALGR		85.47	566.348	1130.68	2	0.453962	235.846	18	18	19	19
	C1BEX3;A0A060XSW0;A9YVA2;B5XBX3;C1BEM6;C1BFL6;C1BG64;C1BG67;Q7LZM0;Q98TS0;Q91473	1.54108	1.47971	VDWTDAERSAIVGLWGKISVDEIGPQALAR		84.03	813.934	3251.71	4	4.21769	187.395	3	5	4	6
	C1BEX3;C1BF45	0.53122	1.60907	AVQNLDDIKNTYTTLSVMHSEK	[18] Oxidation (M)	77.68	631.566	2522.23	4	0.58388	88.8816	6	7	0	13
	C1BEX3;C1BF45	0.69723	0.861761	NTYTTLSVMHSEK		75.29	504.244	1509.71	3	-1.57496	52.4068	9	9	5	9
	C1BEX3;A0A060XSW0;B5X8L0;B5XBX3;B5XD42;C1BEM6;C1BFL6;C1BG64;C1BG67;P02141;Q98TS0;Q91473	1.38833	0.711501	HFSTFGNLSTPAAIMGNPAVAKHGK		75.02	511.468	2552.3	5	3.00889	100.433	1	1	1	0
	C1BEX3;A0A060XSW0;B5X8L0;B5XBX3;B5XD42;C1BEM6;C1BFL6;C1BG64;C1BG67;P02141;Q98TS0;Q91473	1.24999	0.927255	HFSTFGNLSTPAAIMGNPAVAKHGK		74.46	639.081	2552.3	4	0.0019955	100.433	0	0	1	1
	C1BEX3;A0A060XSW0;A9YVA2;B5X8L0;B5XBX3;B5XD42;C1BEM6;C1BFL6;C1BG64;C1BG67;P02141;Q98TS0;Q91473	1.22937	1.26949	HFSTFGNLSTPAAIMGNPAVAK		73.54	558.538	2230.12	4	0.612544	116.927	10	13	8	13
	C1BEX3;A0A060XSW0;A9YVA2;B5X8L0;B5XBX3;B5XD42;C1BEM6;C1BFL6;C1BG64;C1BG67;P02141;Q98TS0;Q91473	1.21359	1.16315	HFSTFGNLSTPAAIMGNPAVAK	[15] Oxidation (M)	72.66	562.537	2246.12	4	1.51531	105.366	1	2	4	2
	C1BEX3;C1BF45	1.06339	1.23534	AVQNLDDIKNTYTTLSVMHSEKLHVDPDNFR		70.94	720.963	3599.78	5	3.47002	124.751	1	3	1	3
	C1BEX3;A0A060XSW0;A9YVA2;B5XBX3;B5XD42;C1BEM6;C1BG64;C1BG67;P02141;Q7LZC1;Q7LZM0;Q98TS0;Q91473	1.23327	1.21032	LLIVSPWTQR		69.96	606.858	1211.7	2	-1.98561	110.377	80	78	78	83
	C1BEX3;A0A0B6VKQ1;A0A1A7XQ02;A0A1A7Y6Y0;A0A1A8GK70;A0A060XSW0;A0A060YK70;A0A087XVT9;A9YVA2;B2BP38;B5X8L0;B5XD42;C1BEM6;C1BF45;C1BFL6;C1BG64;C1BG67;C1BY22;H2LCY1;I3IYZ1;I3IZ27;M4A8Z9;O09232;P02141;P56251;Q5I122;Q98TS0;Q91473	1.43927	1.44839	FLAVVVSALGR		68.65	1131.69	1130.68	1	-2.85969	120.45	1	0	1	2
	C1BEX3;A0A060XSW0;A9YVA2;B5XBX3;C1BEM6;C1BFL6;C1BG64;C1BG67;P02141;Q7LZL9;Q98TS0;Q91473	1.34606	1.20083	SAIVGLWGK		66.15	465.772	929.53	2	-3.49495	81.6272	30	34	32	32
	C1BEX3;A0A060XSW0;A9YVA2;B5X8L0;B5XBX3;B5XD42;C1BEM6;C1BF45;C1BFL6;C1BG64;C1BG67;P02141;Q6Y239;Q98TS0;Q91473	1.38076	1.16155	AVQNLDDIK		65.62	508.272	1014.53	2	-5.23267	34.698	16	17	19	17
	C1BEX3;A0A0B6VKQ1;A0A0F8C6H1;A0A0P7UAL9;A0A1A7XQ02;A0A1A7Y6Y0;A0A1A8GK70;A0A1A8VB81;A0A1L6V003;A0A1L6V015;A0A060XSW0;A0A060YK70;A0A087XVT9;A9YVA2;B0BL35;B2BP38;B3F9E3;B3F9P2;B3F9R6;B5X8L0;B5XBX3;B5XD42;C1BEM6;C1BF45;C1BFL6;C1BG64;C1BG67;C1BY22;C1BY71;C1BZ27;D0VWS2;D6PVN3;G8DP14;I3IYZ1;I3IZ27;M4A8Z9;O09232;O13164;P02139;P02141;P11749;P56251;P80271;P80946;P84206;P84610;Q1AGS3;Q1AGS7;Q1RM32;Q2KKV2;Q…	1.32527	1.20034	LHVDPDNFR		62.05	556.776	1111.54	2	-3.59962	44.3618	51	55	59	62
	C1BEX3;A0A060YK70;C1BF45;C1BFL6;C1BG64;P02141	1.11259	1.23554	LGPAVFSADTQEAFQKFLAVVVSALGRQYH		59.49	813.187	3248.72	4	6.13914	197.688	1	1	2	2
	C1BEX3;A0A060XSW0;A9YVA2;B5XBX3;C1BEM6;C1BFL6;C1BG64;C1BG67;P02141;Q98TS0;Q91473	1.4345	1.38808	SAIVGLWGKISVDEIGPQALAR		57.58	570.825	2279.27	4	3.36207	159.692	0	1	0	1
	C1BEX3;A0A060YK70;C1BF45;C1BG64;P02141	2.11914	2.52337	LLADCITVCVAAKLGPAVFSADTQEAFQKFLAVVVSALGR	[5] Methylthio (C)|[9] Methylthio (C)	56.75	843.651	4213.22	5	8.45417	204.687	2	1	2	1
	C1BEX3;C1BF45	0.571846	1.23198	AVQNLDDIKNTYTTLSVMHSEKLHVDPDNFR		56.54	600.973	3599.8	6	8.11107	124.751	2	2	1	3
	C1BEX3;A0A060XSW0;A9YVA2;B5X8L0;B5XBX3;B5XD42;C1BEM6;C1BF45;C1BFL6;C1BG64;C1BG67;C1BY71;Q4F6Z2;Q5I122;Q9PVM1;Q9PVM2;Q98TS0;Q91473	1.28458	1.18491	MVDWTDAER		55.85	561.746	1121.48	2	-4.0101	55.4383	4	5	4	3
	C1BEX3;A0A060XSW0;A9YVA2;B5XBX3;C1BEM6;C1BFL6;C1BG64;C1BG67;Q7LZM0;Q98TS0;Q91473	1.82338	1.29214	VDWTDAERSAIVGLWGKISVDEIGPQALAR		55.85	1084.91	3251.71	3	4.96062	187.395	0	1	1	1
	C1BEX3;A0A060XSW0;A9YVA2;B5X8L0;B5XBX3;B5XD42;C1BEM6;C1BF45;C1BFL6;C1BG64;C1BG67;C1BY71;P56251;Q4F6Z2;Q5I122;Q7LZL9;Q9PVM1;Q9PVM2;Q98TS0;Q91473	1.32375	1.15342	VDWTDAER		55.35	496.225	990.436	2	-4.66679	37.3024	43	43	40	39
	C1BEX3;A0A060XSW0;A9YVA2;B5XBX3;B5XD42;C1BEM6;C1BF45;C1BFL6;C1BG64;C1BG67;C1BZ27;P02141;Q98TS0;Q91473	1.39788	1.0394	TVMHGLDR	[3] Oxidation (M)	53.79	472.732	943.449	2	-6.10121	12.8735	32	31	29	28
	C1BEX3;A0A060YK70;C1BF45;C1BG64;P02141	2.10757	2.49501	LLADCITVCVAAKLGPAVFSADTQEAFQKFLAVVVSALGR	[5] Methylthio (C)|[9] Methylthio (C)	53.41	1054.31	4213.23	4	11.1455	204.47	1	1	2	2
	C1BEX3;C1BF45	0.823404	1.32952	NTYTTLSVMHSEK	[9] Oxidation (M)	51.35	509.576	1525.71	3	-0.397299	40.255	11	14	10	18
	C1BEX3;A0A060XSW0;A9YVA2;B5XBX3;B5XD42;C1BEM6;C1BG64;C1BG67;P02141;Q98TS0;Q91473	1.60349	1.08585	LLIVSPWTQRHFSTFGNLSTPAAIMGNPAVAK		49.42	856.964	3423.83	4	4.18729	171.442	31	31	33	35
	C1BEX3;A0A060XSW0;A9YVA2;B5XBX3;C1BEM6;C1BFL6;C1BG64;C1BG67;Q7LZL9;Q7LZM0;Q98TS0;Q91473	1.31678	0.906922	VDWTDAERSAIVGLWGK		44.21	951.989	1901.96	2	0.0587357	142.655	1	0	1	1
	C1BEX3;A0A060XSW0;B5XBX3;B5XD42;C1BEM6;C1BG64;C1BG67;P02141;Q98TS0;Q91473	2.59671	2.17693	LLIVSPWTQRHFSTFGNLSTPAAIMGNPAVAKHGK		43.83	625.34	3746	6	2.19396	156.173	3	6	8	8
	C1BEX3;A0A060XSW0;A9YVA2;B5X8L0;B5XBX3;B5XD42;C1BEM6;C1BF45;C1BFL6;C1BG64;C1BG67;C1BY71;P56251;Q4F6Z2;Q5I122;Q7LZL9;Q9PVM1;Q9PVM2;Q98TS0;Q91473	1.10461	1.31388	VDWTDAER	[N-term] Acetyl (Protein N-term)	42.75	517.232	1032.45	2	-0.934621	51.1989	2	2	3	3
	C1BEX3;A0A060XSW0;A9YVA2;B5XBX3;B5XD42;C1BEM6;C1BG64;C1BG67;P02141;Q98TS0;Q91473	1.65858	1.01224	LLIVSPWTQRHFSTFGNLSTPAAIMGNPAVAK		42.26	685.774	3423.84	5	6.45071	171.371	2	1	1	1
	C1BEX3;A0A060XSW0;A9YVA2;B5XBX3;B5XD42;C1BEM6;C1BF45;C1BFL6;C1BG64;C1BG67;C1BZ27;P02141;Q98TS0;Q91473	1.35396	1.56054	TVMHGLDR		40.76	464.735	927.455	2	-5.35875	20.1313	18	22	23	23
	C1BEX3;A0A060YK70;C1BF45;C1BFL6;C1BG64;P02141	1.04858	1.86664	LGPAVFSADTQEAFQKFLAVVVSALGR		40.41	706.14	2820.53	4	5.57027	199.039	1	1	0	1
	C1BEX3;A0A060XSW0;A9YVA2;B5XBX3;C1BEM6;C1BFL6;C1BG64;C1BG67;Q7LZL9;Q7LZM0;Q98TS0;Q91473	1.46461	1.1522	VDWTDAERSAIVGLWGK		40	634.996	1901.97	3	0.956118	142.725	11	11	15	8
	C1BEX3;A0A060XSW0;A9YVA2;B5XBX3;B5XD42;C1BEM6;C1BG64;C1BG67;P02141;Q98TS0;Q91473	1.61842	1.39438	LLIVSPWTQRHFSTFGNLSTPAAIMGNPAVAK	[25] Oxidation (M)	39.71	860.963	3439.82	4	4.08353	156.819	12	14	12	14
	C1BEX3;A0A060XSW0;A9YVA2;B5XBX3;C1BEM6;C1BFL6;C1BG64;C1BG67;Q7LZL9;Q7LZM0;Q98TS0;Q91473	1.2028	0.965409	VDWTDAERSAIVGLWGK		37.76	476.502	1901.98	4	8.74269	73.4226	1	1	0	1
	C1BEX3;A0A060XSW0;A9YVA2;B5XBX3;C1BEM6;C1BFL6;C1BG64;C1BG67;P02141;Q7LZL9;Q98TS0;Q91473	1.33994	1.70376	SAIVGLWGK		35.41	930.526	929.519	1	-15.3894	91.5596	2	2	2	3
C1BG67	51	1.32375	1.21141	51	13
	C1BG67;A0A060XSW0;A9YVA2;B5XBX3;C1BEM6;C1BEX3;C1BFL6;C1BG64;P02141;Q98TS0;Q91473	1.30017	1.23711	SAIVGLWGKISVDEIGPQALAR		136.84	760.764	2279.27	3	2.21558	159.692	7	9	8	9
	C1BG67;A0A060XSW0;C1BEM6;P02141	1.31046	1.24617	AVQNLDDIKNTYTALSVMHSEK		127.87	826.418	2476.23	3	1.76862	101.564	6	4	2	4
	C1BG67;A0A060XSW0;C1BEM6;P02141	1.31301	1.23443	AVQNLDDIKNTYTALSVMHSEK		115.99	620.066	2476.23	4	2.41231	101.564	42	41	42	49
	C1BG67;A0A060XSW0;C1BEM6;P02141	1.0824	0.949983	AVQNLDDIKNTYTALSVMHSEK	[18] Oxidation (M)	113.9	831.747	2492.22	3	-1.03287	87.9659	2	3	1	1
	C1BG67;A0A060XSW0;A9YVA2;B5X8L0;B5XBX3;B5XD42;C1BEM6;C1BEX3;C1BFL6;C1BG64;P02141;Q98TS0;Q91473	1.29184	1.30733	HFSTFGNLSTPAAIMGNPAVAK		113.72	1116.07	2230.12	2	0.445816	116.786	27	21	24	16
	C1BG67	1.42248	1.29857	LGPTVFSADTQEAFQK		112.21	869.936	1737.86	2	0.387216	97.1206	12	16	14	13
	C1BG67;A0A060XSW0;A9YVA2;B5X8L0;B5XBX3;B5XD42;C1BEM6;C1BEX3;C1BFL6;C1BG64;P02141;Q98TS0;Q91473	1.28578	1.25342	HFSTFGNLSTPAAIMGNPAVAK		109.62	744.382	2230.13	3	2.24403	116.927	115	122	117	126
	C1BG67;A0A060XSW0;A0A060YK70;A9YVA2;B5XBX3;B5XD42;C1BEM6;C1BEX3;C1BF45;C1BG64;P02141;Q98TS0;Q91473	1.18947	1.29882	LLADCITVCVAAK	[5] Methylthio (C)|[9] Methylthio (C)	107.36	706.344	1410.67	2	0.289142	162.563	136	135	135	141
	C1BG67;A0A060XSW0;A9YVA2;B5X8L0;B5XBX3;B5XD42;C1BEM6;C1BEX3;C1BFL6;C1BG64;P02141;Q98TS0;Q91473	0.989151	0.884819	HFSTFGNLSTPAAIMGNPAVAK	[15] Oxidation (M)	102.98	749.714	2246.12	3	2.0347	100.08	13	12	12	12
	C1BG67;A0A060XSW0;C1BEM6;P02141	1.30404	1.20264	AVQNLDDIKNTYTALSVMHSEK	[18] Oxidation (M)	100.44	624.063	2492.22	4	0.41368	94.2345	51	45	49	48
	C1BG67;A0A060XSW0;A9YVA2;B5X8L0;B5XBX3;B5XD42;C1BEM6;C1BEX3;C1BFL6;C1BG64;P02141;Q7LZM0;Q8JH89;Q98TS0;Q91473	1.20744	1.23248	ISVDEIGPQALAR		96.76	684.876	1367.74	2	-2.81057	85.0767	2	2	2	2
	C1BG67;A0A060XSW0;C1BEM6;P02141	1.3455	1.3005	AVQNLDDIKNTYTALSVMHSEK		93.54	1239.12	2476.23	2	-0.718363	101.776	0	0	2	0
	C1BG67;A0A060XSW0;A9YVA2;B5X8L0;B5XBX3;B5XD42;C1BEM6;C1BEX3;C1BFL6;C1BG64;P02141;Q7LZM0;Q8JH89;Q98TS0;Q91473	1.2049	1.01484	ISVDEIGPQALAR		91.26	456.92	1367.74	3	-1.39283	90.2924	5	4	3	4
	C1BG67;A0A060XSW0;A9YVA2;B5X8L0;B5XBX3;B5XD42;C1BEM6;C1BEX3;C1BFL6;C1BG64;P02141;Q98TS0;Q91473	1.23382	1.25758	HFSTFGNLSTPAAIMGNPAVAK	[15] Oxidation (M)	89.43	1124.07	2246.12	2	0.665975	105.437	5	3	5	5
	C1BG67;A0A0B6VKQ1;A0A1A7XQ02;A0A1A7Y6Y0;A0A1A8GK70;A0A060XSW0;A0A060YK70;A0A087XVT9;A9YVA2;B2BP38;B5X8L0;B5XD42;C1BEM6;C1BEX3;C1BF45;C1BFL6;C1BG64;C1BY22;H2LCY1;I3IYZ1;I3IZ27;M4A8Z9;O09232;P02141;P56251;Q5I122;Q98TS0;Q91473	0.766919	1.18164	FLAVVVSALGR		85.47	566.348	1130.68	2	0.453962	235.846	18	18	19	19
	C1BG67;A0A060XSW0;A9YVA2;B5XBX3;C1BEM6;C1BEX3;C1BFL6;C1BG64;Q7LZM0;Q98TS0;Q91473	1.54108	1.47971	VDWTDAERSAIVGLWGKISVDEIGPQALAR		84.03	813.934	3251.71	4	4.21769	187.395	3	5	4	6
	C1BG67;A0A060XSW0;C1BEM6;P02141	1.31936	1.18849	NTYTALSVMHSEK		80.92	740.857	1479.7	2	-2.74139	56.1431	1	2	1	2
	C1BG67;A0A060XSW0;C1BEM6;P02141	1.39369	1.21141	NTYTALSVMHSEK	[9] Oxidation (M)	80.11	748.854	1495.69	2	-3.10365	42.4522	3	2	1	4
	C1BG67;A0A060XSW0;C1BEM6;P02141	1.34618	1.21617	NTYTALSVMHSEK		75.78	494.241	1479.7	3	-1.18036	56.0727	31	30	33	35
	C1BG67;A0A060XSW0;B5X8L0;B5XBX3;B5XD42;C1BEM6;C1BEX3;C1BFL6;C1BG64;P02141;Q98TS0;Q91473	1.38833	0.711501	HFSTFGNLSTPAAIMGNPAVAKHGK		75.02	511.468	2552.3	5	3.00889	100.433	1	1	1	0
	C1BG67;A0A060XSW0;B5X8L0;B5XBX3;B5XD42;C1BEM6;C1BEX3;C1BFL6;C1BG64;P02141;Q98TS0;Q91473	1.24999	0.927255	HFSTFGNLSTPAAIMGNPAVAKHGK		74.46	639.081	2552.3	4	0.0019955	100.433	0	0	1	1
	C1BG67;A0A060XSW0;A9YVA2;B5X8L0;B5XBX3;B5XD42;C1BEM6;C1BEX3;C1BFL6;C1BG64;P02141;Q98TS0;Q91473	1.22937	1.26949	HFSTFGNLSTPAAIMGNPAVAK		73.54	558.538	2230.12	4	0.612544	116.927	10	13	8	13
	C1BG67;A0A060XSW0;A9YVA2;B5X8L0;B5XBX3;B5XD42;C1BEM6;C1BEX3;C1BFL6;C1BG64;P02141;Q98TS0;Q91473	1.21359	1.16315	HFSTFGNLSTPAAIMGNPAVAK	[15] Oxidation (M)	72.66	562.537	2246.12	4	1.51531	105.366	1	2	4	2
	C1BG67;A0A060XSW0;A9YVA2;B5XBX3;B5XD42;C1BEM6;C1BEX3;C1BG64;P02141;Q7LZC1;Q7LZM0;Q98TS0;Q91473	1.23327	1.21032	LLIVSPWTQR		69.96	606.858	1211.7	2	-1.98561	110.377	80	78	78	83
	C1BG67;A0A060XSW0;C1BEM6;P02141	1.13122	1.61143	NTYTALSVMHSEKLHVDPDNFR		69.15	858.752	2573.23	3	-0.0312491	98.8104	0	1	0	1
	C1BG67;A0A0B6VKQ1;A0A1A7XQ02;A0A1A7Y6Y0;A0A1A8GK70;A0A060XSW0;A0A060YK70;A0A087XVT9;A9YVA2;B2BP38;B5X8L0;B5XD42;C1BEM6;C1BEX3;C1BF45;C1BFL6;C1BG64;C1BY22;H2LCY1;I3IYZ1;I3IZ27;M4A8Z9;O09232;P02141;P56251;Q5I122;Q98TS0;Q91473	1.43927	1.44839	FLAVVVSALGR		68.65	1131.69	1130.68	1	-2.85969	120.45	1	0	1	2
	C1BG67	1.33516	2.64274	LGPTVFSADTQEAFQKFLAVVVSALGR		67.56	713.641	2850.54	4	2.83027	198.968	1	0	1	0
	C1BG67;A0A060XSW0;A9YVA2;B5XBX3;C1BEM6;C1BEX3;C1BFL6;C1BG64;P02141;Q7LZL9;Q98TS0;Q91473	1.34606	1.20083	SAIVGLWGK		66.15	465.772	929.53	2	-3.49495	81.6272	30	34	32	32
	C1BG67;A0A060XSW0;A9YVA2;B5X8L0;B5XBX3;B5XD42;C1BEM6;C1BEX3;C1BF45;C1BFL6;C1BG64;P02141;Q6Y239;Q98TS0;Q91473	1.38076	1.16155	AVQNLDDIK		65.62	508.272	1014.53	2	-5.23267	34.698	16	17	19	17
	C1BG67;A0A060XSW0;C1BEM6;P02141	1.32648	1.52128	AVQNLDDIKNTYTALSVMHSEK	[18] Oxidation (M)	64.66	1247.12	2492.22	2	0.141292	101.564	3	1	0	1
	C1BG67;A0A060XSW0;C1BEM6;P02141	1.43726	0.990408	AVQNLDDIKNTYTALSVMHSEKLHVDPDNFR		63.04	714.963	3569.78	5	5.61514	129.917	13	16	14	13
	C1BG67;A0A060XSW0;C1BEM6;P02141	1.49888	1.00545	AVQNLDDIKNTYTALSVMHSEKLHVDPDNFR		62.09	595.97	3569.78	6	5.82203	129.846	16	16	17	17
	C1BG67;A0A0B6VKQ1;A0A0F8C6H1;A0A0P7UAL9;A0A1A7XQ02;A0A1A7Y6Y0;A0A1A8GK70;A0A1A8VB81;A0A1L6V003;A0A1L6V015;A0A060XSW0;A0A060YK70;A0A087XVT9;A9YVA2;B0BL35;B2BP38;B3F9E3;B3F9P2;B3F9R6;B5X8L0;B5XBX3;B5XD42;C1BEM6;C1BEX3;C1BF45;C1BFL6;C1BG64;C1BY22;C1BY71;C1BZ27;D0VWS2;D6PVN3;G8DP14;I3IYZ1;I3IZ27;M4A8Z9;O09232;O13164;P02139;P02141;P11749;P56251;P80271;P80946;P84206;P84610;Q1AGS3;Q1AGS7;Q1RM32;Q2KKV2;Q…	1.32527	1.20034	LHVDPDNFR		62.05	556.776	1111.54	2	-3.59962	44.3618	51	55	59	62
	C1BG67;A0A060XSW0;A9YVA2;B5XBX3;C1BEM6;C1BEX3;C1BFL6;C1BG64;P02141;Q98TS0;Q91473	1.4345	1.38808	SAIVGLWGKISVDEIGPQALAR		57.58	570.825	2279.27	4	3.36207	159.692	0	1	0	1
	C1BG67;A0A060XSW0;A9YVA2;B5X8L0;B5XBX3;B5XD42;C1BEM6;C1BEX3;C1BF45;C1BFL6;C1BG64;C1BY71;Q4F6Z2;Q5I122;Q9PVM1;Q9PVM2;Q98TS0;Q91473	1.28458	1.18491	MVDWTDAER		55.85	561.746	1121.48	2	-4.0101	55.4383	4	5	4	3
	C1BG67;A0A060XSW0;A9YVA2;B5XBX3;C1BEM6;C1BEX3;C1BFL6;C1BG64;Q7LZM0;Q98TS0;Q91473	1.82338	1.29214	VDWTDAERSAIVGLWGKISVDEIGPQALAR		55.85	1084.91	3251.71	3	4.96062	187.395	0	1	1	1
	C1BG67;A0A060XSW0;A9YVA2;B5X8L0;B5XBX3;B5XD42;C1BEM6;C1BEX3;C1BF45;C1BFL6;C1BG64;C1BY71;P56251;Q4F6Z2;Q5I122;Q7LZL9;Q9PVM1;Q9PVM2;Q98TS0;Q91473	1.32375	1.15342	VDWTDAER		55.35	496.225	990.436	2	-4.66679	37.3024	43	43	40	39
	C1BG67;A0A060XSW0;A9YVA2;B5XBX3;B5XD42;C1BEM6;C1BEX3;C1BF45;C1BFL6;C1BG64;C1BZ27;P02141;Q98TS0;Q91473	1.39788	1.0394	TVMHGLDR	[3] Oxidation (M)	53.79	472.732	943.449	2	-6.10121	12.8735	32	31	29	28
	C1BG67;A0A060XSW0;C1BEM6;P02141	1.2434	1.23438	NTYTALSVMHSEKLHVDPDNFR		52.29	644.318	2573.24	4	3.60077	98.8808	4	3	3	2
	C1BG67;A0A060XSW0;A9YVA2;B5XBX3;B5XD42;C1BEM6;C1BEX3;C1BG64;P02141;Q98TS0;Q91473	1.60349	1.08585	LLIVSPWTQRHFSTFGNLSTPAAIMGNPAVAK		49.42	856.964	3423.83	4	4.18729	171.442	31	31	33	35
	C1BG67;A0A060XSW0;C1BEM6;P02141	1.38796	1.20946	NTYTALSVMHSEK	[9] Oxidation (M)	47.29	499.572	1495.69	3	-2.63069	41.3125	50	51	52	51
	C1BG67;A0A060XSW0;A9YVA2;B5XBX3;C1BEM6;C1BEX3;C1BFL6;C1BG64;Q7LZL9;Q7LZM0;Q98TS0;Q91473	1.31678	0.906922	VDWTDAERSAIVGLWGK		44.21	951.989	1901.96	2	0.0587357	142.655	1	0	1	1
	C1BG67;A0A060XSW0;B5XBX3;B5XD42;C1BEM6;C1BEX3;C1BG64;P02141;Q98TS0;Q91473	2.59671	2.17693	LLIVSPWTQRHFSTFGNLSTPAAIMGNPAVAKHGK		43.83	625.34	3746	6	2.19396	156.173	3	6	8	8
	C1BG67;A0A060XSW0;A9YVA2;B5X8L0;B5XBX3;B5XD42;C1BEM6;C1BEX3;C1BF45;C1BFL6;C1BG64;C1BY71;P56251;Q4F6Z2;Q5I122;Q7LZL9;Q9PVM1;Q9PVM2;Q98TS0;Q91473	1.10461	1.31388	VDWTDAER	[N-term] Acetyl (Protein N-term)	42.75	517.232	1032.45	2	-0.934621	51.1989	2	2	3	3
	C1BG67;A0A060XSW0;A9YVA2;B5XBX3;B5XD42;C1BEM6;C1BEX3;C1BG64;P02141;Q98TS0;Q91473	1.65858	1.01224	LLIVSPWTQRHFSTFGNLSTPAAIMGNPAVAK		42.26	685.774	3423.84	5	6.45071	171.371	2	1	1	1
	C1BG67;A0A060XSW0;A9YVA2;B5XBX3;B5XD42;C1BEM6;C1BEX3;C1BF45;C1BFL6;C1BG64;C1BZ27;P02141;Q98TS0;Q91473	1.35396	1.56054	TVMHGLDR		40.76	464.735	927.455	2	-5.35875	20.1313	18	22	23	23
	C1BG67;A0A060XSW0;A9YVA2;B5XBX3;C1BEM6;C1BEX3;C1BFL6;C1BG64;Q7LZL9;Q7LZM0;Q98TS0;Q91473	1.46461	1.1522	VDWTDAERSAIVGLWGK		40	634.996	1901.97	3	0.956118	142.725	11	11	15	8
	C1BG67;A0A060XSW0;A9YVA2;B5XBX3;B5XD42;C1BEM6;C1BEX3;C1BG64;P02141;Q98TS0;Q91473	1.61842	1.39438	LLIVSPWTQRHFSTFGNLSTPAAIMGNPAVAK	[25] Oxidation (M)	39.71	860.963	3439.82	4	4.08353	156.819	12	14	12	14
	C1BG67;A0A060XSW0;C1BEM6;P02141	0.0607865	0.797026	NTYTALSVMHSEKLHVDPDNFR	[9] Oxidation (M)	37.95	648.313	2589.22	4	-1.71223	83.1753	1	1	0	1
	C1BG67;A0A060XSW0;A9YVA2;B5XBX3;C1BEM6;C1BEX3;C1BFL6;C1BG64;Q7LZL9;Q7LZM0;Q98TS0;Q91473	1.2028	0.965409	VDWTDAERSAIVGLWGK		37.76	476.502	1901.98	4	8.74269	73.4226	1	1	0	1
	C1BG67;A0A060XSW0;A9YVA2;B5XBX3;C1BEM6;C1BEX3;C1BFL6;C1BG64;P02141;Q7LZL9;Q98TS0;Q91473	1.33994	1.70376	SAIVGLWGK		35.41	930.526	929.519	1	-15.3894	91.5596	2	2	2	3
A0A0R4IJ08	50	0.934738	1.16868	50	3
	A0A0R4IJ08;A0A0D9SF54;A0A0S7GKU3;A0A1A7Z4A6;A0A1A8RDX0;A0A060XII9;A0A060XJX9;A0A087XQU7;A0A146Z4F7;A0A146Z4P1;A0A147B3I3;G3Q398;H2MBY2;H2UIB0;H2UIB1;H3CBT9;I3JZ89;M4A8R0;W5KTF3;W5MFM2	0.852178	1.33266	NQALNTDNYGHDLASVQALQR		139.14	776.716	2327.13	3	0.769144	85.7817	1	1	1	1
	A0A0R4IJ08;A0A0D9SF54;A0A0P7V2T7;A0A0P7VEP4;A0A1A7Z4A6;A0A1A8I584;A0A1A8RDX0;A0A060XII9;A0A060XJX9;A0A087XQU7;A0A146Z4F7;A0A146Z4P1;A0A147B3I3;G3Q398;H2MBY2;H2UIB0;H2UIB1;H3CBT9;I3JZ89;M4A8R0;W5KTF3;W5MFM2	0.853744	2.29613	QEAFLLNEDLGDSLDSVEALLK		123.51	807.083	2418.23	3	4.7168	191.936	1	1	0	1
	A0A0R4IJ08;A0A0S7GKU3;A0A1A7Z4A6;A0A1A8RDX0;A0A060XII9;A0A060XJX9;A0A087XQU7;A0A146Z4F7;A0A146Z4P1;A0A147B3I3;G3Q398;H2MBY2;H2UIB0;H2UIB1;I3JZ89;M4A8R0;W5KTF3;W5MFM2	0.913797	1.23421	LNLVGSEDYGDTLAAVQGLLK		119.12	1088.58	2175.14	2	0.321675	174.101	1	1	0	1
	A0A0R4IJ08;A0A0D9SF54;A0A0P7V2T7;A0A0P7VEP4;A0A0S7GKU3;A0A1A7Z4A6;A0A1A8RDX0;A0A060XII9;A0A060XJX9;A0A087XQU7;A0A146Z4F7;A0A146Z4P1;A0A147B3I3;G3Q398;H2MBY2;H2UIB0;H2UIB1;H3CBT9;I3JZ89;M4A8R0;W5KTF3;W5MFM2	1.11143	1.1508	LGESQTLQQFSR		115.54	697.356	1392.7	2	-2.14637	63.0627	3	4	3	3
	A0A0R4IJ08;A0A0D9SF54;A0A0P7V2T7;A0A0S7GKU3;A0A1A7Z4A6;A0A1A8I584;A0A1A8RDX0;A0A060XII9;A0A060XJX9;A0A087XQU7;G3Q398;H2MBY2;I3JZ89;M4A8R0;W5KTF3;W5MFM2	0.935506	1.66051	RQDLEDSLQAQQYFADANEAESWMR		113.07	1001.12	3000.34	3	1.38492	138.787	2	2	2	2
	A0A0R4IJ08;A0A060XII9;A0A060XJX9;H2UIB1;H3CBT9;I3JZ89	0.785496	1.3963	LAVQTTANFNTIK		107.22	710.891	1419.77	2	-3.32849	76.1026	3	2	3	2
	A0A0R4IJ08;A0A0D9SF54;A0A0P7V2T7;A0A0P7VEP4;A0A0S7GKU3;A0A1A7Z4A6;A0A1A8RDX0;A0A060XII9;A0A060XJX9;A0A087XQU7;A0A146Z4F7;A0A146Z4P1;A0A147B3I3;G3Q398;H2MBY2;H2UIB0;H2UIB1;H3CBT9;I3JZ89;M4A8R0;W5KTF3;W5MFM2	0.800108	1.42907	ASAFNSWFENAEEDLTDPVR		106.64	766.684	2297.03	3	3.24473	164.622	2	1	1	3
	A0A0R4IJ08;A0A0P7V2T7;A0A0P7VEP4;A0A1A7Z4A6;A0A1A8I584;A0A1A8RDX0;A0A060XII9;A0A060XJX9;A0A087XQU7;A0A146Z4F7;A0A146Z4P1;A0A147B3I3;G3Q398;H2MBY2;I3JZ89;M4A8R0;W5KTF3;W5MFM2	0.896781	1.02868	ALINADELANDVAGAEALLDR		103.93	718.708	2153.1	3	2.51277	180.816	4	3	2	5
	A0A0R4IJ08;A0A0D9SF54;A0A0P7V2T7;A0A0P7VEP4;A0A0S7GKU3;A0A1A7Z4A6;A0A1A8RDX0;A0A060XII9;A0A060XJX9;A0A087XQU7;A0A146Z4F7;A0A146Z4P1;A0A147B3I3;G3Q398;H2MBY2;H2UIB0;H2UIB1;H3CBT9;I3JZ89;M4A8R0;W5KTF3;W5MFM2	1.05091	1.28991	LDENSAFLQFNWK		100.78	806.397	1610.78	2	4.07189	133.2	1	1	1	2
	A0A0R4IJ08;A0A0D9SF54;A0A0P7VEP4;A0A0S7GKU3;A0A1A7Z4A6;A0A1A8RDX0;A0A060XII9;A0A060XJX9;A0A087XQU7;A0A146Z4F7;A0A146Z4P1;A0A147B3I3;G3Q398;H2MBY2;H2UIB0;H2UIB1;H3CBT9;I3JZ89;M4A8R0;W5KTF3;W5MFM2	0.817057	1.30271	KASAFNSWFENAEEDLTDPVR		100.57	809.385	2425.13	3	5.9613	151.67	2	3	2	3
	A0A0R4IJ08;A0A0D9SF54;A0A0P7V2T7;A0A0P7VEP4;A0A0S7GKU3;A0A1A7Z4A6;A0A1A8RDX0;A0A060XII9;A0A060XJX9;A0A087XQU7;A0A146Z4F7;A0A146Z4P1;A0A147B3I3;G3Q398;H2MBY2;H3CBT9;I3JZ89;M4A8R0;W5KTF3;W5MFM2	1.10785	1.41373	SSEEIESAFR		91.56	577.77	1153.53	2	1.16756	52.4068	4	4	4	4
	A0A0R4IJ08;A0A0D9SF54;A0A0P7VEP4;A0A0S7GKU3;A0A1A7Z4A6;A0A1A8RDX0;A0A060XII9;A0A060XJX9;A0A087XQU7;A0A146Z4F7;A0A146Z4P1;A0A147B3I3;G3Q398;H2MBY2;H2UIB0;H2UIB1;H3CBT9;I3JZ89;M4A8R0;W5KTF3;W5MFM2	0.133311	1.0433	DCEQAENWMAAR	[2] Methylthio (C)	91.23	735.283	1468.55	2	-1.4223	84.7949	1	1	1	1
	A0A0R4IJ08;A0A0P7VEP4;A0A1A7Z4A6;A0A1A8I584;A0A1A8RDX0;A0A060XII9;A0A060XJX9;A0A087XQU7;A0A146Z4F7;A0A146Z4P1;G3Q398;H2MBY2;H3CBT9;I3JZ89;M4A8R0;W5KTF3;W5MFM2	1.27179	0.916271	KFEEFQTDLAAHEER		89.22	617.302	1848.88	3	10.9193	65.5943	1	3	2	1
	A0A0R4IJ08;A0A0D9SF54;A0A0P7V2T7;A0A0P7VEP4;A0A1A7Z4A6;A0A1A8I584;A0A1A8RDX0;A0A060XII9;A0A060XJX9;A0A087XQU7;A0A146Z4F7;A0A146Z4P1;A0A147B3I3;G3Q398;H2MBY2;H2UIB0;H2UIB1;H3CBT9;I3JZ89;M4A8R0;W5KTF3;W5MFM2	1.199	1.13966	HQAFEAELSANQSR		88.88	529.921	1586.74	3	-2.29289	42.311	2	3	1	4
	A0A0R4IJ08;A0A0P7V2T7;A0A0P7VEP4;A0A1A7Z4A6;A0A1A8I584;A0A1A8RDX0;A0A060XII9;A0A060XJX9;A0A087XQU7;A0A146Z4F7;A0A146Z4P1;A0A147B3I3;G3Q398;H2MBY2;I3JZ89;M4A8R0;W5KTF3;W5MFM2	0.815565	1.315	ALINADELANDVAGAEALLDR		88.47	1077.56	2153.1	2	0.905092	180.744	0	1	1	0
	A0A0R4IJ08;A0A0S7GKU3;A0A1A7Z4A6;A0A1A8RDX0;A0A060XII9;A0A087XQU7;A0A146Z4F7;A0A146Z4P1;A0A147B3I3;H2MBY2;H2UIB0;H2UIB1;I3JZ89;M4A8R0;W5KTF3	0.859786	1.26802	GVIDTGNALIQR		84.93	628.848	1255.68	2	-4.78391	74.1271	3	4	3	6
	A0A0R4IJ08;A0A0D9SF54;A0A0P7VEP4;A0A0S7GKU3;A0A1A7Z4A6;A0A1A8RDX0;A0A060XII9;A0A060XJX9;A0A087XQU7;A0A146Z4F7;A0A146Z4P1;A0A147B3I3;G3Q398;H2MBY2;H3CBT9;I3JZ89;M4A8R0;W5KTF3;W5MFM2	0.742643	1.14386	YTEHSTVGLAQQWDQLDQLGMR		84.34	859.415	2575.22	3	3.93056	129.988	4	5	2	3
	A0A0R4IJ08;A0A0D9SF54;A0A0P7V2T7;A0A1A7Z4A6;A0A1A8I584;A0A1A8RDX0;A0A060XII9;A0A060XJX9;G3Q398;W5KTF3	1.1971	1.45327	EANELQQWINEK		83.38	751.367	1500.72	2	-1.15021	89.7281	2	1	1	1
	A0A0R4IJ08;A0A0D9SF54;A0A0P7V2T7;A0A060XJX9;A0A146Z4F7;A0A146Z4P1;A0A147B3I3;G3Q398;H2MBY2;H3CBT9;I3JZ89;W5KTF3;W5MFM2	0.982958	1.14492	DLAALGDKVNSLGETAER		81.27	620.321	1857.94	3	-1.19397	88.5998	1	1	1	1
	A0A0R4IJ08;A0A0D9SF54;A0A0P7V2T7;A0A0P7VEP4;A0A0S7GKU3;A0A1A7Z4A6;A0A1A8RDX0;A0A060XII9;A0A060XJX9;A0A087XQU7;A0A146Z4F7;A0A146Z4P1;A0A147B3I3;G3Q398;H2MBY2;H2UIB0;H2UIB1;H3CBT9;I3JZ89;M4A8R0;W5KTF3;W5MFM2	0.895332	1.10942	ADVVESWIGEK		81.08	616.809	1231.6	2	-4.28372	85.6407	1	1	1	1
	A0A0R4IJ08;A0A0S7GKU3;A0A1A7Z4A6;A0A1A8RDX0;A0A060XII9;A0A060XJX9;A0A087XQU7;A0A146Z4P1;G3Q398;H2MBY2;H2UIB0;I3JZ89;M4A8R0;W5KTF3;W5MFM2	1.0034	1.26918	LQTATDESYKDPTNIQLSK		80.37	718.03	2151.07	3	-0.406589	66.5087	1	2	1	2
	A0A0R4IJ08;A0A0S7GKU3;A0A1A7Z4A6;A0A1A8RDX0;A0A060XII9;A0A060XJX9;A0A087XQU7;A0A146Z4F7;A0A146Z4P1;A0A147B3I3;G3Q398;H2UIB0;H2UIB1;W5KTF3	0.592566	1.74772	QETFDAGLQAFQQEGITNITALKDQLLAAK	[N-term] Gln->pyro-Glu (N-term Q)	79.63	1082.56	3244.67	3	2.4061	192.362	1	0	1	0
	A0A0R4IJ08;A0A0P7VEP4;A0A1A7Z4A6;A0A1A8I584;A0A1A8RDX0;A0A060XII9;A0A087XQU7;A0A146Z4F7;A0A146Z4P1;A0A147B3I3;G3Q398;H2UIB0;H2UIB1;H3CBT9;I3JZ89;M4A8R0;W5KTF3;W5MFM2	1.05034	1.12485	AALEDSFHLQQFFR		79.41	570.288	1707.84	3	2.33217	135.99	1	1	2	2
	A0A0R4IJ08;A0A0D9SF54;A0A0P7V2T7;A0A0P7VEP4;A0A0S7GKU3;A0A1A7Z4A6;A0A1A8RDX0;A0A060XII9;A0A060XJX9;A0A087XQU7;A0A146Z4F7;A0A146Z4P1;A0A147B3I3;G3Q398;H2MBY2;H3CBT9;I3JZ89;M4A8R0;W5KTF3;W5MFM2	0.996733	1.12029	KIEDLGAAMEEALILDNK		79.16	658.347	1972.02	3	0.612592	142.655	2	2	2	2
	A0A0R4IJ08;A0A0D9SF54;A0A0P7V2T7;A0A060XJX9;A0A146Z4F7;A0A146Z4P1;A0A147B3I3;G3Q398;H2MBY2;H3CBT9;I3JZ89;W5KTF3;W5MFM2	0.967004	1.0283	VNSLGETAER		78.93	538.269	1074.52	2	-7.75273	18.7771	2	1	2	1
	A0A0R4IJ08;A0A0D9SF54;A0A0P7V2T7;A0A0P7VEP4;A0A0S7GKU3;A0A1A7Z4A6;A0A1A8I584;A0A1A8RDX0;A0A060XII9;A0A060XJX9;A0A146Z4F7;A0A146Z4P1;A0A147B3I3;G3Q398;H2UIB0;H2UIB1;H3CBT9;I3JZ89;M4A8R0;W5KTF3;W5MFM2	0.963634	1.19076	QQVAPTDDETGKELVLALYDYQEK		77.12	918.457	2752.35	3	1.61318	133.701	3	3	3	4
	A0A0R4IJ08;A0A0S7GKU3;A0A1A7Z4A6;A0A1A8RDX0;A0A060XII9;A0A060XJX9;A0A087XQU7;A0A146Z4F7;A0A146Z4P1;A0A147B3I3;G3Q398;H2MBY2;H2UIB0;H2UIB1;I3JZ89;M4A8R0;W5KTF3;W5MFM2	0.918544	1.2118	LNLVGSEDYGDTLAAVQGLLK		76.18	726.059	2175.16	3	6.53918	174.101	4	3	4	2
	A0A0R4IJ08;A0A0S7GKU3;A0A1A7Z4A6;A0A1A8I584;A0A1A8RDX0;A0A060XII9;A0A060XJX9;A0A087XQU7;A0A146Z4F7;A0A146Z4P1;A0A147B3I3;H2UIB0;H2UIB1;M4A8R0;W5KTF3	0.805998	0.583265	EKEPIVGSPDYGKDEDSAEALLK		75.64	623.313	2489.22	4	3.02116	85.4998	3	1	2	0
	A0A0R4IJ08;A0A0D9SF54;A0A0P7VEP4;A0A0S7GKU3;A0A1A7Z4A6;A0A1A8I584;A0A1A8RDX0;A0A060XII9;A0A146Z4F7;A0A146Z4P1;A0A147B3I3;G3Q398;H2MBY2;H2UIB0;H2UIB1;H3CBT9;I3JZ89;M4A8R0;W5KTF3;W5MFM2	1.08222	1.18657	KGDILTLLNSTNKDWWK		75.27	678.035	2031.08	3	1.8853	146.492	0	2	1	3
	A0A0R4IJ08;A0A0S7GKU3;A0A1A7Z4A6;A0A1A8I584;A0A1A8RDX0;A0A060XII9;A0A060XJX9;A0A087XQU7;A0A146Z4F7;A0A146Z4P1;A0A147B3I3;H2UIB0;H2UIB1;M4A8R0;W5KTF3	2.13618	1.55783	EKEPIVGSPDYGKDEDSAEALLK		72.32	830.749	2489.22	3	3.11277	85.5703	0	1	0	1
	A0A0R4IJ08;A0A0P7VEP4;A0A060XII9;A0A060XJX9;G3Q398;H2UIB0;H2UIB1;H3CBT9;I3JZ89;W5KTF3;W5MFM2	1.17953	1.20633	LLVSSEDYGR		71.06	569.783	1137.55	2	-13.8461	49.6467	3	2	2	3
	A0A0R4IJ08;A0A0D9SF54;A0A0P7V2T7;A0A0P7VEP4;A0A0S7GKU3;A0A1A7Z4A6;A0A1A8RDX0;A0A060XII9;A0A060XJX9;A0A087XQU7;A0A146Z4F7;A0A146Z4P1;A0A147B3I3;G3Q398;H2MBY2;H2UIB0;H2UIB1;H3CBT9;I3JZ89;M4A8R0;W5KTF3;W5MFM2	5.95151	53.5874	DVTGAEALLER		70.76	587.307	1172.6	2	-4.26682	83.0346	0	0	0	2
	A0A0R4IJ08;A0A0D9SF54;A0A0P7V2T7;A0A0P7VEP4;A0A0S7GKU3;A0A1A7Z4A6;A0A1A8RDX0;A0A060XII9;A0A060XJX9;A0A087XQU7;A0A146Z4F7;A0A146Z4P1;A0A147B3I3;G3Q398;H2MBY2;H2UIB0;H2UIB1;H3CBT9;I3JZ89;M4A8R0;W5KTF3;W5MFM2	0.914608	1.11676	DLSSVQTLLTK		70.24	602.841	1203.67	2	-3.40997	101.001	2	2	2	2
	A0A0R4IJ08;A0A0S7GKU3;A0A1A7Z4A6;A0A1A8RDX0;A0A060XII9;A0A060XJX9;A0A087XQU7;A0A146Z4F7;A0A146Z4P1;A0A147B3I3;G3Q398;H2MBY2;H2UIB0;H2UIB1;H3CBT9;I3JZ89;M4A8R0;W5KTF3;W5MFM2	0.972346	1.18983	EAFLASDDKGDSLDSVEALIK		69.11	741.706	2222.1	3	0.812995	135.272	3	2	2	2
	A0A0R4IJ08;A0A0D9SF54;A0A0P7V2T7;A0A0P7VEP4;A0A1A7Z4A6;A0A1A8I584;A0A1A8RDX0;A0A060XII9;A0A060XJX9;A0A087XQU7;A0A146Z4F7;A0A146Z4P1;A0A147B3I3;G3Q398;H2MBY2;H2UIB0;H2UIB1;H3CBT9;I3JZ89;M4A8R0;W5KTF3;W5MFM2	0.929304	3.0489	DTEQVDNWMSK		67.25	676.796	1351.58	2	4.82249	59.6701	1	1	2	3
	A0A0R4IJ08;A0A0D9SF54;A0A0P7V2T7;A0A0P7VEP4;A0A060XII9;A0A060XJX9;G3Q398;H2UIB0;H2UIB1;H3CBT9;I3JZ89;W5KTF3;W5MFM2	1.06705	1.09137	TATDEAYKDPSNLQGK		66.52	579.948	1736.82	3	0.246957	30.7416	2	2	2	1
	A0A0R4IJ08;A0A0D9SF54;A0A0P7VEP4;A0A060XII9;A0A060XJX9;G3Q398;H2UIB0;H2UIB1;H3CBT9;I3JZ89;W5KTF3;W5MFM2	1.00739	1.06144	LFGAAEVQR		64.27	495.769	989.524	2	-4.82077	50.2811	3	3	2	2
	A0A0R4IJ08;A0A0D9SF54;A0A0P7VEP4;A0A0S7GKU3;A0A1A7Z4A6;A0A1A8I584;A0A1A8RDX0;A0A060XII9;A0A060XJX9;A0A087XQU7;A0A146Z4F7;A0A146Z4P1;A0A147B3I3;G3Q398;H2UIB0;H2UIB1;H3CBT9;I3JZ89;M4A8R0;W5KTF3;W5MFM2	1.00014	1.14653	LLEATELK		61.44	458.769	915.523	2	-5.26852	53.3246	1	1	2	2
	A0A0R4IJ08;A0A0S7GKU3;A0A1A7Z4A6;A0A1A8RDX0;A0A060XII9;A0A060XJX9;A0A087XQU7;A0A146Z4F7;A0A146Z4P1;A0A147B3I3;G3Q398;H2MBY2;H2UIB0;H2UIB1;I3JZ89;M4A8R0;W5KTF3;W5MFM2	1.10022	1.09624	LNLVGSEDYGDTLAAVQGLLKK		59.17	768.753	2303.24	3	0.544636	161.418	1	0	0	1
	A0A0R4IJ08;A0A0D9SF54;A0A0P7V2T7;A0A0P7VEP4;A0A1A7Z4A6;A0A1A8I584;A0A1A8RDX0;A0A060XII9;A0A060XJX9;A0A087XQU7;A0A146Z4F7;A0A146Z4P1;A0A147B3I3;G3Q398;H2MBY2;H2UIB0;H2UIB1;H3CBT9;I3JZ89;M4A8R0;W5KTF3;W5MFM2	1.08434	1.07538	ITALDEFATK		58.42	554.794	1107.57	2	-5.92793	73.7043	5	4	5	7
	A0A0R4IJ08;A0A0S7GKU3;A0A1A7Z4A6;A0A1A8RDX0;A0A060XII9;A0A060XJX9;A0A087XQU7;A0A146Z4F7;A0A146Z4P1;A0A147B3I3;G3Q398;H2UIB0;H2UIB1;W5KTF3	0.836988	0.944339	QETFDAGLQAFQQEGITNITALKDQLLAAK		58.23	816.43	3261.69	4	0.367578	186.458	1	2	1	2
	A0A0R4IJ08;A0A0D9SF54;A0A0P7V2T7;A0A0S7GKU3;A0A1A7Z4A6;A0A1A8RDX0;A0A060XII9;A0A060XJX9;A0A087XQU7;A0A146Z4F7;A0A146Z4P1;A0A147B3I3;G3Q398;H2MBY2;H2UIB0;H2UIB1;H3CBT9;I3JZ89;M4A8R0;W5KTF3;W5MFM2	0.93397	1.53099	DADETKEWIEEK		58.19	498.234	1491.68	3	4.16754	49.6467	2	2	1	2
	A0A0R4IJ08;A0A0D9SF54;A0A0P7VEP4;A0A1A7Z4A6;A0A1A8I584;A0A1A8RDX0;A0A060XII9;A0A060XJX9;A0A087XQU7;A0A146Z4F7;A0A146Z4P1;A0A147B3I3;G3Q398;I3JZ89;M4A8R0;W5KTF3;W5MFM2	0.738918	0.302574	DLTSWVTEMK		57.65	605.297	1208.58	2	4.11434	116.081	1	2	1	0
	A0A0R4IJ08;A0A0S7GKU3;A0A1A7Z4A6;A0A1A8RDX0;A0A060XII9;A0A060XJX9;A0A087XQU7;A0A146Z4F7;A0A146Z4P1;A0A147B3I3;G3Q398;H2UIB0;H2UIB1;W5KTF3	0.844562	1.10643	QETFDAGLQAFQQEGITNITALKDQLLAAK		53.92	1088.24	3261.7	3	2.92994	186.458	1	1	2	1
	A0A0R4IJ08;A0A0D9SF54;A0A0P7V2T7;A0A0P7VEP4;A0A1A7Z4A6;A0A1A8I584;A0A1A8RDX0;A0A060XII9;A0A060XJX9;A0A087XQU7;A0A146Z4F7;A0A146Z4P1;G3Q398;H2MBY2;H2UIB0;H2UIB1;H3CBT9;I3JZ89;M4A8R0;W5KTF3;W5MFM2	0.956586	0.920305	DLASVQALLR		53.21	543.314	1084.61	2	-10.5757	112.7	1	2	2	2
	A0A0R4IJ08;A0A0P7VEP4;A0A0S7GKU3;A0A1A7Z4A6;A0A1A8RDX0;A0A060XII9;A0A060XJX9;A0A087XQU7;A0A146Z4F7;A0A146Z4P1;A0A147B3I3;G3Q398;M4A8R0;W5KTF3;W5MFM2	0.058175	0.0417684	LIQSHPEAVDDIQEK		46.79	574.629	1720.86	3	0.744381	45.0663	1	2	0	0
	A0A0R4IJ08;A0A0D9SF54;A0A0P7V2T7;A0A0P7VEP4;A0A0S7GKU3;A0A1A7Z4A6;A0A1A8I584;A0A1A8RDX0;A0A060XII9;A0A060XJX9;A0A087XQU7;A0A146Z4F7;A0A146Z4P1;A0A147B3I3;G3Q398;H2MBY2;H2UIB0;H2UIB1;H3CBT9;I3JZ89;M4A8R0;W5KTF3;W5MFM2	0.893917	0.927295	LREANQQQQFNR		46.02	511.259	1530.76	3	-5.85119	17.8548	1	2	2	2
	A0A0R4IJ08;A0A0D9SF54;A0A0P7V2T7;A0A0P7VEP4;A0A0S7GKU3;A0A1A7Z4A6;A0A1A8RDX0;A0A060XII9;A0A060XJX9;A0A087XQU7;A0A146Z4F7;A0A146Z4P1;A0A147B3I3;G3Q398;H2MBY2;H2UIB0;H2UIB1;H3CBT9;I3JZ89;M4A8R0;W5KTF3;W5MFM2	0.529346	1.4872	ASAFNSWFENAEEDLTDPVR		40.97	1149.52	2297.03	2	4.61262	164.694	1	1	0	1
	A0A0R4IJ08;A0A0D9SF54;A0A0P7V2T7;A0A0P7VEP4;A0A0S7GKU3;A0A1A7Z4A6;A0A1A8I584;A0A1A8RDX0;A0A060XII9;A0A060XJX9;A0A087XQU7;A0A146Z4F7;A0A146Z4P1;A0A147B3I3;G3Q398;H2MBY2;H2UIB0;H2UIB1;H3CBT9;I3JZ89;M4A8R0;W5KTF3;W5MFM2	4.42356	0.34185	GKDLIGVQNLLK		39.15	649.396	1296.78	2	-0.218026	90.0106	0	0	1	1
	A0A0R4IJ08;A0A0D9SF54;A0A0P7V2T7;A0A0P7VEP4;A0A0S7GKU3;A0A1A7Z4A6;A0A1A8I584;A0A1A8RDX0;A0A060XII9;A0A060XJX9;A0A146Z4F7;A0A146Z4P1;A0A147B3I3;G3Q398;H2UIB0;H2UIB1;H3CBT9;I3JZ89;M4A8R0;W5KTF3;W5MFM2	0.85325	1.32815	QQVAPTDDETGKELVLALYDYQEK	[N-term] Gln->pyro-Glu (N-term Q)	38.08	912.786	2735.34	3	6.47807	148.436	1	0	0	1
A0A087XQU7	49	0.921109	1.18983	49	2
	A0A087XQU7;A0A0D9SF54;A0A0R4IJ08;A0A0S7GKU3;A0A1A7Z4A6;A0A1A8RDX0;A0A060XII9;A0A060XJX9;A0A146Z4F7;A0A146Z4P1;A0A147B3I3;G3Q398;H2MBY2;H2UIB0;H2UIB1;H3CBT9;I3JZ89;M4A8R0;W5KTF3;W5MFM2	0.852178	1.33266	NQALNTDNYGHDLASVQALQR		139.14	776.716	2327.13	3	0.769144	85.7817	1	1	1	1
	A0A087XQU7;A0A0D9SF54;A0A0P7V2T7;A0A0P7VEP4;A0A0R4IJ08;A0A1A7Z4A6;A0A1A8I584;A0A1A8RDX0;A0A060XII9;A0A060XJX9;A0A146Z4F7;A0A146Z4P1;A0A147B3I3;G3Q398;H2MBY2;H2UIB0;H2UIB1;H3CBT9;I3JZ89;M4A8R0;W5KTF3;W5MFM2	0.853744	2.29613	QEAFLLNEDLGDSLDSVEALLK		123.51	807.083	2418.23	3	4.7168	191.936	1	1	0	1
	A0A087XQU7;A0A0R4IJ08;A0A0S7GKU3;A0A1A7Z4A6;A0A1A8RDX0;A0A060XII9;A0A060XJX9;A0A146Z4F7;A0A146Z4P1;A0A147B3I3;G3Q398;H2MBY2;H2UIB0;H2UIB1;I3JZ89;M4A8R0;W5KTF3;W5MFM2	0.913797	1.23421	LNLVGSEDYGDTLAAVQGLLK		119.12	1088.58	2175.14	2	0.321675	174.101	1	1	0	1
	A0A087XQU7;A0A0D9SF54;A0A0P7V2T7;A0A0P7VEP4;A0A0R4IJ08;A0A0S7GKU3;A0A1A7Z4A6;A0A1A8RDX0;A0A060XII9;A0A060XJX9;A0A146Z4F7;A0A146Z4P1;A0A147B3I3;G3Q398;H2MBY2;H2UIB0;H2UIB1;H3CBT9;I3JZ89;M4A8R0;W5KTF3;W5MFM2	1.11143	1.1508	LGESQTLQQFSR		115.54	697.356	1392.7	2	-2.14637	63.0627	3	4	3	3
	A0A087XQU7;A0A0D9SF54;A0A0P7V2T7;A0A0R4IJ08;A0A0S7GKU3;A0A1A7Z4A6;A0A1A8I584;A0A1A8RDX0;A0A060XII9;A0A060XJX9;G3Q398;H2MBY2;I3JZ89;M4A8R0;W5KTF3;W5MFM2	0.935506	1.66051	RQDLEDSLQAQQYFADANEAESWMR		113.07	1001.12	3000.34	3	1.38492	138.787	2	2	2	2
	A0A087XQU7;A0A0D9SF54;A0A0P7V2T7;A0A0P7VEP4;A0A0R4IJ08;A0A0S7GKU3;A0A1A7Z4A6;A0A1A8RDX0;A0A060XII9;A0A060XJX9;A0A146Z4F7;A0A146Z4P1;A0A147B3I3;G3Q398;H2MBY2;H2UIB0;H2UIB1;H3CBT9;I3JZ89;M4A8R0;W5KTF3;W5MFM2	0.800108	1.42907	ASAFNSWFENAEEDLTDPVR		106.64	766.684	2297.03	3	3.24473	164.622	2	1	1	3
	A0A087XQU7;A0A0P7V2T7;A0A0P7VEP4;A0A0R4IJ08;A0A1A7Z4A6;A0A1A8I584;A0A1A8RDX0;A0A060XII9;A0A060XJX9;A0A146Z4F7;A0A146Z4P1;A0A147B3I3;G3Q398;H2MBY2;I3JZ89;M4A8R0;W5KTF3;W5MFM2	0.896781	1.02868	ALINADELANDVAGAEALLDR		103.93	718.708	2153.1	3	2.51277	180.816	4	3	2	5
	A0A087XQU7;A0A0P7V2T7;A0A0S7GKU3;A0A1A7Z4A6;A0A1A8RDX0;A0A060XJX9;A0A146Z4F7;A0A146Z4P1;A0A147B3I3;G3Q398;H2MBY2;H2UIB0;H2UIB1;H3CBT9;I3JZ89;M4A8R0;W5MFM2	0.904224	1.38046	GLVSSEELAKDVTGAEALLER		103.85	729.723	2186.15	3	1.8706	154.884	4	2	2	2
	A0A087XQU7;A0A0D9SF54;A0A0P7V2T7;A0A0P7VEP4;A0A0R4IJ08;A0A0S7GKU3;A0A1A7Z4A6;A0A1A8RDX0;A0A060XII9;A0A060XJX9;A0A146Z4F7;A0A146Z4P1;A0A147B3I3;G3Q398;H2MBY2;H2UIB0;H2UIB1;H3CBT9;I3JZ89;M4A8R0;W5KTF3;W5MFM2	1.05091	1.28991	LDENSAFLQFNWK		100.78	806.397	1610.78	2	4.07189	133.2	1	1	1	2
	A0A087XQU7;A0A0D9SF54;A0A0P7VEP4;A0A0R4IJ08;A0A0S7GKU3;A0A1A7Z4A6;A0A1A8RDX0;A0A060XII9;A0A060XJX9;A0A146Z4F7;A0A146Z4P1;A0A147B3I3;G3Q398;H2MBY2;H2UIB0;H2UIB1;H3CBT9;I3JZ89;M4A8R0;W5KTF3;W5MFM2	0.817057	1.30271	KASAFNSWFENAEEDLTDPVR		100.57	809.385	2425.13	3	5.9613	151.67	2	3	2	3
	A0A087XQU7;A0A1A8I584;A0A1A8RDX0;A0A060XII9;A0A060XJX9;M4A8R0;W5KTF3	97.1507	0.0114479	KQEEVNAAWQR		99.76	679.841	1357.67	2	-4.46576	28.2645	0	1	1	0
	A0A087XQU7;A0A0P7VEP4;A0A0S7GKU3;A0A1A7Z4A6;A0A1A8RDX0;A0A060XII9;A0A060XJX9;A0A146Z4F7;A0A146Z4P1;A0A147B3I3;G3Q398;H2MBY2;H2UIB0;H2UIB1;I3JZ89;W5KTF3	0.858214	2.13676	SYQVVSNPYTWFTMEALEETWR		92.35	913.096	2736.27	3	4.93705	192.575	0	1	1	1
	A0A087XQU7;A0A0D9SF54;A0A0P7V2T7;A0A0P7VEP4;A0A0R4IJ08;A0A0S7GKU3;A0A1A7Z4A6;A0A1A8RDX0;A0A060XII9;A0A060XJX9;A0A146Z4F7;A0A146Z4P1;A0A147B3I3;G3Q398;H2MBY2;H3CBT9;I3JZ89;M4A8R0;W5KTF3;W5MFM2	1.10785	1.41373	SSEEIESAFR		91.56	577.77	1153.53	2	1.16756	52.4068	4	4	4	4
	A0A087XQU7;A0A0D9SF54;A0A0P7VEP4;A0A0R4IJ08;A0A0S7GKU3;A0A1A7Z4A6;A0A1A8RDX0;A0A060XII9;A0A060XJX9;A0A146Z4F7;A0A146Z4P1;A0A147B3I3;G3Q398;H2MBY2;H2UIB0;H2UIB1;H3CBT9;I3JZ89;M4A8R0;W5KTF3;W5MFM2	0.133311	1.0433	DCEQAENWMAAR	[2] Methylthio (C)	91.23	735.283	1468.55	2	-1.4223	84.7949	1	1	1	1
	A0A087XQU7;A0A0P7VEP4;A0A0S7GKU3;A0A1A7Z4A6;A0A1A8RDX0;A0A060XII9;A0A060XJX9;I3JZ89;M4A8R0;W5KTF3	1.02501	1.33655	AGTFQAFEQFGQQLLAR		90.82	637.997	1910.97	3	2.6338	165.988	2	3	3	3
	A0A087XQU7;A0A0P7VEP4;A0A0R4IJ08;A0A1A7Z4A6;A0A1A8I584;A0A1A8RDX0;A0A060XII9;A0A060XJX9;A0A146Z4F7;A0A146Z4P1;G3Q398;H2MBY2;H3CBT9;I3JZ89;M4A8R0;W5KTF3;W5MFM2	1.27179	0.916271	KFEEFQTDLAAHEER		89.22	617.302	1848.88	3	10.9193	65.5943	1	3	2	1
	A0A087XQU7;A0A0D9SF54;A0A0P7V2T7;A0A0P7VEP4;A0A0R4IJ08;A0A1A7Z4A6;A0A1A8I584;A0A1A8RDX0;A0A060XII9;A0A060XJX9;A0A146Z4F7;A0A146Z4P1;A0A147B3I3;G3Q398;H2MBY2;H2UIB0;H2UIB1;H3CBT9;I3JZ89;M4A8R0;W5KTF3;W5MFM2	1.199	1.13966	HQAFEAELSANQSR		88.88	529.921	1586.74	3	-2.29289	42.311	2	3	1	4
	A0A087XQU7;A0A0P7V2T7;A0A0P7VEP4;A0A0R4IJ08;A0A1A7Z4A6;A0A1A8I584;A0A1A8RDX0;A0A060XII9;A0A060XJX9;A0A146Z4F7;A0A146Z4P1;A0A147B3I3;G3Q398;H2MBY2;I3JZ89;M4A8R0;W5KTF3;W5MFM2	0.815565	1.315	ALINADELANDVAGAEALLDR		88.47	1077.56	2153.1	2	0.905092	180.744	0	1	1	0
	A0A087XQU7;A0A0R4IJ08;A0A0S7GKU3;A0A1A7Z4A6;A0A1A8RDX0;A0A060XII9;A0A146Z4F7;A0A146Z4P1;A0A147B3I3;H2MBY2;H2UIB0;H2UIB1;I3JZ89;M4A8R0;W5KTF3	0.859786	1.26802	GVIDTGNALIQR		84.93	628.848	1255.68	2	-4.78391	74.1271	3	4	3	6
	A0A087XQU7;A0A0D9SF54;A0A0P7VEP4;A0A0R4IJ08;A0A0S7GKU3;A0A1A7Z4A6;A0A1A8RDX0;A0A060XII9;A0A060XJX9;A0A146Z4F7;A0A146Z4P1;A0A147B3I3;G3Q398;H2MBY2;H3CBT9;I3JZ89;M4A8R0;W5KTF3;W5MFM2	0.742643	1.14386	YTEHSTVGLAQQWDQLDQLGMR		84.34	859.415	2575.22	3	3.93056	129.988	4	5	2	3
	A0A087XQU7;A0A060XII9;A0A060XJX9;M4A8R0	0.408688	4.82941	VNEVNQLAGK		83.3	536.29	1070.57	2	-6.15028	29.1796	3	2	2	2
	A0A087XQU7;A0A0D9SF54;A0A0P7V2T7;A0A0P7VEP4;A0A0R4IJ08;A0A0S7GKU3;A0A1A7Z4A6;A0A1A8RDX0;A0A060XII9;A0A060XJX9;A0A146Z4F7;A0A146Z4P1;A0A147B3I3;G3Q398;H2MBY2;H2UIB0;H2UIB1;H3CBT9;I3JZ89;M4A8R0;W5KTF3;W5MFM2	0.895332	1.10942	ADVVESWIGEK		81.08	616.809	1231.6	2	-4.28372	85.6407	1	1	1	1
	A0A087XQU7;A0A0R4IJ08;A0A0S7GKU3;A0A1A7Z4A6;A0A1A8RDX0;A0A060XII9;A0A060XJX9;A0A146Z4P1;G3Q398;H2MBY2;H2UIB0;I3JZ89;M4A8R0;W5KTF3;W5MFM2	1.0034	1.26918	LQTATDESYKDPTNIQLSK		80.37	718.03	2151.07	3	-0.406589	66.5087	1	2	1	2
	A0A087XQU7;A0A0R4IJ08;A0A0S7GKU3;A0A1A7Z4A6;A0A1A8RDX0;A0A060XII9;A0A060XJX9;A0A146Z4F7;A0A146Z4P1;A0A147B3I3;G3Q398;H2UIB0;H2UIB1;W5KTF3	0.592566	1.74772	QETFDAGLQAFQQEGITNITALKDQLLAAK	[N-term] Gln->pyro-Glu (N-term Q)	79.63	1082.56	3244.67	3	2.4061	192.362	1	0	1	0
	A0A087XQU7;A0A0P7VEP4;A0A0R4IJ08;A0A1A7Z4A6;A0A1A8I584;A0A1A8RDX0;A0A060XII9;A0A146Z4F7;A0A146Z4P1;A0A147B3I3;G3Q398;H2UIB0;H2UIB1;H3CBT9;I3JZ89;M4A8R0;W5KTF3;W5MFM2	1.05034	1.12485	AALEDSFHLQQFFR		79.41	570.288	1707.84	3	2.33217	135.99	1	1	2	2
	A0A087XQU7;A0A0D9SF54;A0A0P7V2T7;A0A0P7VEP4;A0A0R4IJ08;A0A0S7GKU3;A0A1A7Z4A6;A0A1A8RDX0;A0A060XII9;A0A060XJX9;A0A146Z4F7;A0A146Z4P1;A0A147B3I3;G3Q398;H2MBY2;H3CBT9;I3JZ89;M4A8R0;W5KTF3;W5MFM2	0.996733	1.12029	KIEDLGAAMEEALILDNK		79.16	658.347	1972.02	3	0.612592	142.655	2	2	2	2
	A0A087XQU7;A0A0R4IJ08;A0A0S7GKU3;A0A1A7Z4A6;A0A1A8RDX0;A0A060XII9;A0A060XJX9;A0A146Z4F7;A0A146Z4P1;A0A147B3I3;G3Q398;H2MBY2;H2UIB0;H2UIB1;I3JZ89;M4A8R0;W5KTF3;W5MFM2	0.918544	1.2118	LNLVGSEDYGDTLAAVQGLLK		76.18	726.059	2175.16	3	6.53918	174.101	4	3	4	2
	A0A087XQU7;A0A0R4IJ08;A0A0S7GKU3;A0A1A7Z4A6;A0A1A8I584;A0A1A8RDX0;A0A060XII9;A0A060XJX9;A0A146Z4F7;A0A146Z4P1;A0A147B3I3;H2UIB0;H2UIB1;M4A8R0;W5KTF3	0.805998	0.583265	EKEPIVGSPDYGKDEDSAEALLK		75.64	623.313	2489.22	4	3.02116	85.4998	3	1	2	0
	A0A087XQU7;A0A0R4IJ08;A0A0S7GKU3;A0A1A7Z4A6;A0A1A8I584;A0A1A8RDX0;A0A060XII9;A0A060XJX9;A0A146Z4F7;A0A146Z4P1;A0A147B3I3;H2UIB0;H2UIB1;M4A8R0;W5KTF3	2.13618	1.55783	EKEPIVGSPDYGKDEDSAEALLK		72.32	830.749	2489.22	3	3.11277	85.5703	0	1	0	1
	A0A087XQU7;A0A0P7VEP4;A0A0S7GKU3;A0A1A7Z4A6;A0A1A8RDX0;A0A060XII9;A0A060XJX9;I3JZ89;M4A8R0;W5KTF3	1.08246	1.28767	AGTFQAFEQFGQQLLAR		71.7	956.489	1910.96	2	-0.763923	166.06	3	1	1	3
	A0A087XQU7;A0A0D9SF54;A0A0P7V2T7;A0A0P7VEP4;A0A0R4IJ08;A0A0S7GKU3;A0A1A7Z4A6;A0A1A8RDX0;A0A060XII9;A0A060XJX9;A0A146Z4F7;A0A146Z4P1;A0A147B3I3;G3Q398;H2MBY2;H2UIB0;H2UIB1;H3CBT9;I3JZ89;M4A8R0;W5KTF3;W5MFM2	5.95151	53.5874	DVTGAEALLER		70.76	587.307	1172.6	2	-4.26682	83.0346	0	0	0	2
	A0A087XQU7;A0A0D9SF54;A0A0P7V2T7;A0A0P7VEP4;A0A0R4IJ08;A0A0S7GKU3;A0A1A7Z4A6;A0A1A8RDX0;A0A060XII9;A0A060XJX9;A0A146Z4F7;A0A146Z4P1;A0A147B3I3;G3Q398;H2MBY2;H2UIB0;H2UIB1;H3CBT9;I3JZ89;M4A8R0;W5KTF3;W5MFM2	0.914608	1.11676	DLSSVQTLLTK		70.24	602.841	1203.67	2	-3.40997	101.001	2	2	2	2
	A0A087XQU7;A0A0R4IJ08;A0A0S7GKU3;A0A1A7Z4A6;A0A1A8RDX0;A0A060XII9;A0A060XJX9;A0A146Z4F7;A0A146Z4P1;A0A147B3I3;G3Q398;H2MBY2;H2UIB0;H2UIB1;H3CBT9;I3JZ89;M4A8R0;W5KTF3;W5MFM2	0.972346	1.18983	EAFLASDDKGDSLDSVEALIK		69.11	741.706	2222.1	3	0.812995	135.272	3	2	2	2
	A0A087XQU7;A0A0D9SF54;A0A0P7V2T7;A0A0P7VEP4;A0A0R4IJ08;A0A1A7Z4A6;A0A1A8I584;A0A1A8RDX0;A0A060XII9;A0A060XJX9;A0A146Z4F7;A0A146Z4P1;A0A147B3I3;G3Q398;H2MBY2;H2UIB0;H2UIB1;H3CBT9;I3JZ89;M4A8R0;W5KTF3;W5MFM2	0.929304	3.0489	DTEQVDNWMSK		67.25	676.796	1351.58	2	4.82249	59.6701	1	1	2	3
	A0A087XQU7;A0A0D9SF54;A0A0P7VEP4;A0A0R4IJ08;A0A0S7GKU3;A0A1A7Z4A6;A0A1A8I584;A0A1A8RDX0;A0A060XII9;A0A060XJX9;A0A146Z4F7;A0A146Z4P1;A0A147B3I3;G3Q398;H2UIB0;H2UIB1;H3CBT9;I3JZ89;M4A8R0;W5KTF3;W5MFM2	1.00014	1.14653	LLEATELK		61.44	458.769	915.523	2	-5.26852	53.3246	1	1	2	2
	A0A087XQU7;A0A0R4IJ08;A0A0S7GKU3;A0A1A7Z4A6;A0A1A8RDX0;A0A060XII9;A0A060XJX9;A0A146Z4F7;A0A146Z4P1;A0A147B3I3;G3Q398;H2MBY2;H2UIB0;H2UIB1;I3JZ89;M4A8R0;W5KTF3;W5MFM2	1.10022	1.09624	LNLVGSEDYGDTLAAVQGLLKK		59.17	768.753	2303.24	3	0.544636	161.418	1	0	0	1
	A0A087XQU7;A0A0D9SF54;A0A0P7V2T7;A0A0P7VEP4;A0A0R4IJ08;A0A1A7Z4A6;A0A1A8I584;A0A1A8RDX0;A0A060XII9;A0A060XJX9;A0A146Z4F7;A0A146Z4P1;A0A147B3I3;G3Q398;H2MBY2;H2UIB0;H2UIB1;H3CBT9;I3JZ89;M4A8R0;W5KTF3;W5MFM2	1.08434	1.07538	ITALDEFATK		58.42	554.794	1107.57	2	-5.92793	73.7043	5	4	5	7
	A0A087XQU7;A0A0R4IJ08;A0A0S7GKU3;A0A1A7Z4A6;A0A1A8RDX0;A0A060XII9;A0A060XJX9;A0A146Z4F7;A0A146Z4P1;A0A147B3I3;G3Q398;H2UIB0;H2UIB1;W5KTF3	0.836988	0.944339	QETFDAGLQAFQQEGITNITALKDQLLAAK		58.23	816.43	3261.69	4	0.367578	186.458	1	2	1	2
	A0A087XQU7;A0A0D9SF54;A0A0P7V2T7;A0A0R4IJ08;A0A0S7GKU3;A0A1A7Z4A6;A0A1A8RDX0;A0A060XII9;A0A060XJX9;A0A146Z4F7;A0A146Z4P1;A0A147B3I3;G3Q398;H2MBY2;H2UIB0;H2UIB1;H3CBT9;I3JZ89;M4A8R0;W5KTF3;W5MFM2	0.93397	1.53099	DADETKEWIEEK		58.19	498.234	1491.68	3	4.16754	49.6467	2	2	1	2
	A0A087XQU7;A0A0D9SF54;A0A0P7VEP4;A0A0R4IJ08;A0A1A7Z4A6;A0A1A8I584;A0A1A8RDX0;A0A060XII9;A0A060XJX9;A0A146Z4F7;A0A146Z4P1;A0A147B3I3;G3Q398;I3JZ89;M4A8R0;W5KTF3;W5MFM2	0.738918	0.302574	DLTSWVTEMK		57.65	605.297	1208.58	2	4.11434	116.081	1	2	1	0
	A0A087XQU7;A0A0R4IJ08;A0A0S7GKU3;A0A1A7Z4A6;A0A1A8RDX0;A0A060XII9;A0A060XJX9;A0A146Z4F7;A0A146Z4P1;A0A147B3I3;G3Q398;H2UIB0;H2UIB1;W5KTF3	0.844562	1.10643	QETFDAGLQAFQQEGITNITALKDQLLAAK		53.92	1088.24	3261.7	3	2.92994	186.458	1	1	2	1
	A0A087XQU7;A0A0D9SF54;A0A0P7V2T7;A0A0P7VEP4;A0A0R4IJ08;A0A1A7Z4A6;A0A1A8I584;A0A1A8RDX0;A0A060XII9;A0A060XJX9;A0A146Z4F7;A0A146Z4P1;G3Q398;H2MBY2;H2UIB0;H2UIB1;H3CBT9;I3JZ89;M4A8R0;W5KTF3;W5MFM2	0.956586	0.920305	DLASVQALLR		53.21	543.314	1084.61	2	-10.5757	112.7	1	2	2	2
	A0A087XQU7;A0A0P7VEP4;A0A060XII9;A0A060XJX9;G3Q398;H2MBY2;M4A8R0;W5KTF3	1.01862	160.518	LQQTHPQNASQIHLK		50.69	436.487	1741.92	4	-0.947238	30.9547	0	0	1	1
	A0A087XQU7;A0A0P7V2T7;A0A0S7GKU3;A0A1A7Z4A6;A0A1A8RDX0;A0A060XJX9;A0A146Z4F7;A0A146Z4P1;A0A147B3I3;G3Q398;H2MBY2;H2UIB0;H2UIB1;H3CBT9;I3JZ89;M4A8R0;W5MFM2	1.14191	0.848801	GLVSSEELAK		50.42	516.78	1031.55	2	-3.90655	43.4432	2	1	1	1
	A0A087XQU7;A0A0P7VEP4;A0A0R4IJ08;A0A0S7GKU3;A0A1A7Z4A6;A0A1A8RDX0;A0A060XII9;A0A060XJX9;A0A146Z4F7;A0A146Z4P1;A0A147B3I3;G3Q398;M4A8R0;W5KTF3;W5MFM2	0.058175	0.0417684	LIQSHPEAVDDIQEK		46.79	574.629	1720.86	3	0.744381	45.0663	1	2	0	0
	A0A087XQU7;A0A0D9SF54;A0A0P7V2T7;A0A0P7VEP4;A0A0R4IJ08;A0A0S7GKU3;A0A1A7Z4A6;A0A1A8I584;A0A1A8RDX0;A0A060XII9;A0A060XJX9;A0A146Z4F7;A0A146Z4P1;A0A147B3I3;G3Q398;H2MBY2;H2UIB0;H2UIB1;H3CBT9;I3JZ89;M4A8R0;W5KTF3;W5MFM2	0.893917	0.927295	LREANQQQQFNR		46.02	511.259	1530.76	3	-5.85119	17.8548	1	2	2	2
	A0A087XQU7;A0A1A7Z4A6;A0A1A8I584;A0A1A8RDX0;A0A060XII9;A0A060XJX9;A0A146Z4F7;A0A146Z4P1;A0A147B3I3;G3Q398;H2MBY2;I3JZ89;M4A8R0	0.921109	0.960727	ESLLELWEVR		44.76	637.347	1272.68	2	6.23798	148.94	2	1	1	1
	A0A087XQU7;A0A0D9SF54;A0A0P7V2T7;A0A0P7VEP4;A0A0R4IJ08;A0A0S7GKU3;A0A1A7Z4A6;A0A1A8RDX0;A0A060XII9;A0A060XJX9;A0A146Z4F7;A0A146Z4P1;A0A147B3I3;G3Q398;H2MBY2;H2UIB0;H2UIB1;H3CBT9;I3JZ89;M4A8R0;W5KTF3;W5MFM2	0.529346	1.4872	ASAFNSWFENAEEDLTDPVR		40.97	1149.52	2297.03	2	4.61262	164.694	1	1	0	1
	A0A087XQU7;A0A0D9SF54;A0A0P7V2T7;A0A0P7VEP4;A0A0R4IJ08;A0A0S7GKU3;A0A1A7Z4A6;A0A1A8I584;A0A1A8RDX0;A0A060XII9;A0A060XJX9;A0A146Z4F7;A0A146Z4P1;A0A147B3I3;G3Q398;H2MBY2;H2UIB0;H2UIB1;H3CBT9;I3JZ89;M4A8R0;W5KTF3;W5MFM2	4.42356	0.34185	GKDLIGVQNLLK		39.15	649.396	1296.78	2	-0.218026	90.0106	0	0	1	1
A0A146Z4P1	49	0.918544	1.1508	49	3
	A0A146Z4P1;A0A0D9SF54;A0A0R4IJ08;A0A0S7GKU3;A0A1A7Z4A6;A0A1A8RDX0;A0A060XII9;A0A060XJX9;A0A087XQU7;A0A146Z4F7;A0A147B3I3;G3Q398;H2MBY2;H2UIB0;H2UIB1;H3CBT9;I3JZ89;M4A8R0;W5KTF3;W5MFM2	0.852178	1.33266	NQALNTDNYGHDLASVQALQR		139.14	776.716	2327.13	3	0.769144	85.7817	1	1	1	1
	A0A146Z4P1;A0A0D9SF54;A0A0P7V2T7;A0A0P7VEP4;A0A0R4IJ08;A0A1A7Z4A6;A0A1A8I584;A0A1A8RDX0;A0A060XII9;A0A060XJX9;A0A087XQU7;A0A146Z4F7;A0A147B3I3;G3Q398;H2MBY2;H2UIB0;H2UIB1;H3CBT9;I3JZ89;M4A8R0;W5KTF3;W5MFM2	0.853744	2.29613	QEAFLLNEDLGDSLDSVEALLK		123.51	807.083	2418.23	3	4.7168	191.936	1	1	0	1
	A0A146Z4P1;A0A0R4IJ08;A0A0S7GKU3;A0A1A7Z4A6;A0A1A8RDX0;A0A060XII9;A0A060XJX9;A0A087XQU7;A0A146Z4F7;A0A147B3I3;G3Q398;H2MBY2;H2UIB0;H2UIB1;I3JZ89;M4A8R0;W5KTF3;W5MFM2	0.913797	1.23421	LNLVGSEDYGDTLAAVQGLLK		119.12	1088.58	2175.14	2	0.321675	174.101	1	1	0	1
	A0A146Z4P1;A0A0D9SF54;A0A0P7V2T7;A0A0P7VEP4;A0A0R4IJ08;A0A0S7GKU3;A0A1A7Z4A6;A0A1A8RDX0;A0A060XII9;A0A060XJX9;A0A087XQU7;A0A146Z4F7;A0A147B3I3;G3Q398;H2MBY2;H2UIB0;H2UIB1;H3CBT9;I3JZ89;M4A8R0;W5KTF3;W5MFM2	1.11143	1.1508	LGESQTLQQFSR		115.54	697.356	1392.7	2	-2.14637	63.0627	3	4	3	3
	A0A146Z4P1;A0A0D9SF54;A0A0P7V2T7;A0A0P7VEP4;A0A0R4IJ08;A0A0S7GKU3;A0A1A7Z4A6;A0A1A8RDX0;A0A060XII9;A0A060XJX9;A0A087XQU7;A0A146Z4F7;A0A147B3I3;G3Q398;H2MBY2;H2UIB0;H2UIB1;H3CBT9;I3JZ89;M4A8R0;W5KTF3;W5MFM2	0.800108	1.42907	ASAFNSWFENAEEDLTDPVR		106.64	766.684	2297.03	3	3.24473	164.622	2	1	1	3
	A0A146Z4P1;A0A0P7V2T7;A0A0P7VEP4;A0A0R4IJ08;A0A1A7Z4A6;A0A1A8I584;A0A1A8RDX0;A0A060XII9;A0A060XJX9;A0A087XQU7;A0A146Z4F7;A0A147B3I3;G3Q398;H2MBY2;I3JZ89;M4A8R0;W5KTF3;W5MFM2	0.896781	1.02868	ALINADELANDVAGAEALLDR		103.93	718.708	2153.1	3	2.51277	180.816	4	3	2	5
	A0A146Z4P1;A0A0P7V2T7;A0A0S7GKU3;A0A1A7Z4A6;A0A1A8RDX0;A0A060XJX9;A0A087XQU7;A0A146Z4F7;A0A147B3I3;G3Q398;H2MBY2;H2UIB0;H2UIB1;H3CBT9;I3JZ89;M4A8R0;W5MFM2	0.904224	1.38046	GLVSSEELAKDVTGAEALLER		103.85	729.723	2186.15	3	1.8706	154.884	4	2	2	2
	A0A146Z4P1;A0A0D9SF54;A0A0P7V2T7;A0A0P7VEP4;A0A0R4IJ08;A0A0S7GKU3;A0A1A7Z4A6;A0A1A8RDX0;A0A060XII9;A0A060XJX9;A0A087XQU7;A0A146Z4F7;A0A147B3I3;G3Q398;H2MBY2;H2UIB0;H2UIB1;H3CBT9;I3JZ89;M4A8R0;W5KTF3;W5MFM2	1.05091	1.28991	LDENSAFLQFNWK		100.78	806.397	1610.78	2	4.07189	133.2	1	1	1	2
	A0A146Z4P1;A0A0D9SF54;A0A0P7VEP4;A0A0R4IJ08;A0A0S7GKU3;A0A1A7Z4A6;A0A1A8RDX0;A0A060XII9;A0A060XJX9;A0A087XQU7;A0A146Z4F7;A0A147B3I3;G3Q398;H2MBY2;H2UIB0;H2UIB1;H3CBT9;I3JZ89;M4A8R0;W5KTF3;W5MFM2	0.817057	1.30271	KASAFNSWFENAEEDLTDPVR		100.57	809.385	2425.13	3	5.9613	151.67	2	3	2	3
	A0A146Z4P1;A0A0P7VEP4;A0A0S7GKU3;A0A1A7Z4A6;A0A1A8RDX0;A0A060XII9;A0A060XJX9;A0A087XQU7;A0A146Z4F7;A0A147B3I3;G3Q398;H2MBY2;H2UIB0;H2UIB1;I3JZ89;W5KTF3	0.858214	2.13676	SYQVVSNPYTWFTMEALEETWR		92.35	913.096	2736.27	3	4.93705	192.575	0	1	1	1
	A0A146Z4P1;A0A0D9SF54;A0A0P7V2T7;A0A0P7VEP4;A0A0R4IJ08;A0A0S7GKU3;A0A1A7Z4A6;A0A1A8RDX0;A0A060XII9;A0A060XJX9;A0A087XQU7;A0A146Z4F7;A0A147B3I3;G3Q398;H2MBY2;H3CBT9;I3JZ89;M4A8R0;W5KTF3;W5MFM2	1.10785	1.41373	SSEEIESAFR		91.56	577.77	1153.53	2	1.16756	52.4068	4	4	4	4
	A0A146Z4P1;A0A0D9SF54;A0A0P7VEP4;A0A0R4IJ08;A0A0S7GKU3;A0A1A7Z4A6;A0A1A8RDX0;A0A060XII9;A0A060XJX9;A0A087XQU7;A0A146Z4F7;A0A147B3I3;G3Q398;H2MBY2;H2UIB0;H2UIB1;H3CBT9;I3JZ89;M4A8R0;W5KTF3;W5MFM2	0.133311	1.0433	DCEQAENWMAAR	[2] Methylthio (C)	91.23	735.283	1468.55	2	-1.4223	84.7949	1	1	1	1
	A0A146Z4P1;A0A0P7VEP4;A0A0R4IJ08;A0A1A7Z4A6;A0A1A8I584;A0A1A8RDX0;A0A060XII9;A0A060XJX9;A0A087XQU7;A0A146Z4F7;G3Q398;H2MBY2;H3CBT9;I3JZ89;M4A8R0;W5KTF3;W5MFM2	1.27179	0.916271	KFEEFQTDLAAHEER		89.22	617.302	1848.88	3	10.9193	65.5943	1	3	2	1
	A0A146Z4P1;A0A0D9SF54;A0A0P7V2T7;A0A0P7VEP4;A0A0R4IJ08;A0A1A7Z4A6;A0A1A8I584;A0A1A8RDX0;A0A060XII9;A0A060XJX9;A0A087XQU7;A0A146Z4F7;A0A147B3I3;G3Q398;H2MBY2;H2UIB0;H2UIB1;H3CBT9;I3JZ89;M4A8R0;W5KTF3;W5MFM2	1.199	1.13966	HQAFEAELSANQSR		88.88	529.921	1586.74	3	-2.29289	42.311	2	3	1	4
	A0A146Z4P1;A0A0P7V2T7;A0A0P7VEP4;A0A0R4IJ08;A0A1A7Z4A6;A0A1A8I584;A0A1A8RDX0;A0A060XII9;A0A060XJX9;A0A087XQU7;A0A146Z4F7;A0A147B3I3;G3Q398;H2MBY2;I3JZ89;M4A8R0;W5KTF3;W5MFM2	0.815565	1.315	ALINADELANDVAGAEALLDR		88.47	1077.56	2153.1	2	0.905092	180.744	0	1	1	0
	A0A146Z4P1;A0A0R4IJ08;A0A0S7GKU3;A0A1A7Z4A6;A0A1A8RDX0;A0A060XII9;A0A087XQU7;A0A146Z4F7;A0A147B3I3;H2MBY2;H2UIB0;H2UIB1;I3JZ89;M4A8R0;W5KTF3	0.859786	1.26802	GVIDTGNALIQR		84.93	628.848	1255.68	2	-4.78391	74.1271	3	4	3	6
	A0A146Z4P1;A0A0D9SF54;A0A0P7VEP4;A0A0R4IJ08;A0A0S7GKU3;A0A1A7Z4A6;A0A1A8RDX0;A0A060XII9;A0A060XJX9;A0A087XQU7;A0A146Z4F7;A0A147B3I3;G3Q398;H2MBY2;H3CBT9;I3JZ89;M4A8R0;W5KTF3;W5MFM2	0.742643	1.14386	YTEHSTVGLAQQWDQLDQLGMR		84.34	859.415	2575.22	3	3.93056	129.988	4	5	2	3
	A0A146Z4P1;A0A0D9SF54;A0A0P7V2T7;A0A0R4IJ08;A0A060XJX9;A0A146Z4F7;A0A147B3I3;G3Q398;H2MBY2;H3CBT9;I3JZ89;W5KTF3;W5MFM2	0.982958	1.14492	DLAALGDKVNSLGETAER		81.27	620.321	1857.94	3	-1.19397	88.5998	1	1	1	1
	A0A146Z4P1;A0A0D9SF54;A0A0P7V2T7;A0A0P7VEP4;A0A0R4IJ08;A0A0S7GKU3;A0A1A7Z4A6;A0A1A8RDX0;A0A060XII9;A0A060XJX9;A0A087XQU7;A0A146Z4F7;A0A147B3I3;G3Q398;H2MBY2;H2UIB0;H2UIB1;H3CBT9;I3JZ89;M4A8R0;W5KTF3;W5MFM2	0.895332	1.10942	ADVVESWIGEK		81.08	616.809	1231.6	2	-4.28372	85.6407	1	1	1	1
	A0A146Z4P1;A0A0R4IJ08;A0A0S7GKU3;A0A1A7Z4A6;A0A1A8RDX0;A0A060XII9;A0A060XJX9;A0A087XQU7;G3Q398;H2MBY2;H2UIB0;I3JZ89;M4A8R0;W5KTF3;W5MFM2	1.0034	1.26918	LQTATDESYKDPTNIQLSK		80.37	718.03	2151.07	3	-0.406589	66.5087	1	2	1	2
	A0A146Z4P1;A0A0R4IJ08;A0A0S7GKU3;A0A1A7Z4A6;A0A1A8RDX0;A0A060XII9;A0A060XJX9;A0A087XQU7;A0A146Z4F7;A0A147B3I3;G3Q398;H2UIB0;H2UIB1;W5KTF3	0.592566	1.74772	QETFDAGLQAFQQEGITNITALKDQLLAAK	[N-term] Gln->pyro-Glu (N-term Q)	79.63	1082.56	3244.67	3	2.4061	192.362	1	0	1	0
	A0A146Z4P1;A0A0P7VEP4;A0A0R4IJ08;A0A1A7Z4A6;A0A1A8I584;A0A1A8RDX0;A0A060XII9;A0A087XQU7;A0A146Z4F7;A0A147B3I3;G3Q398;H2UIB0;H2UIB1;H3CBT9;I3JZ89;M4A8R0;W5KTF3;W5MFM2	1.05034	1.12485	AALEDSFHLQQFFR		79.41	570.288	1707.84	3	2.33217	135.99	1	1	2	2
	A0A146Z4P1;A0A0D9SF54;A0A0P7V2T7;A0A0P7VEP4;A0A0R4IJ08;A0A0S7GKU3;A0A1A7Z4A6;A0A1A8RDX0;A0A060XII9;A0A060XJX9;A0A087XQU7;A0A146Z4F7;A0A147B3I3;G3Q398;H2MBY2;H3CBT9;I3JZ89;M4A8R0;W5KTF3;W5MFM2	0.996733	1.12029	KIEDLGAAMEEALILDNK		79.16	658.347	1972.02	3	0.612592	142.655	2	2	2	2
	A0A146Z4P1;A0A0D9SF54;A0A0P7V2T7;A0A0R4IJ08;A0A060XJX9;A0A146Z4F7;A0A147B3I3;G3Q398;H2MBY2;H3CBT9;I3JZ89;W5KTF3;W5MFM2	0.967004	1.0283	VNSLGETAER		78.93	538.269	1074.52	2	-7.75273	18.7771	2	1	2	1
	A0A146Z4P1;A0A0D9SF54;A0A0P7VEP4;A0A0S7GKU3;A0A060XII9;A0A060XJX9;A0A146Z4F7;A0A147B3I3;W5MFM2	0.672024	2.95192	KHQALQAEIAGHEPR		78.25	562.297	1683.87	3	-6.74487	31.1676	1	1	1	1
	A0A146Z4P1;A0A0D9SF54;A0A0P7V2T7;A0A0P7VEP4;A0A0R4IJ08;A0A0S7GKU3;A0A1A7Z4A6;A0A1A8I584;A0A1A8RDX0;A0A060XII9;A0A060XJX9;A0A146Z4F7;A0A147B3I3;G3Q398;H2UIB0;H2UIB1;H3CBT9;I3JZ89;M4A8R0;W5KTF3;W5MFM2	0.963634	1.19076	QQVAPTDDETGKELVLALYDYQEK		77.12	918.457	2752.35	3	1.61318	133.701	3	3	3	4
	A0A146Z4P1;A0A0R4IJ08;A0A0S7GKU3;A0A1A7Z4A6;A0A1A8RDX0;A0A060XII9;A0A060XJX9;A0A087XQU7;A0A146Z4F7;A0A147B3I3;G3Q398;H2MBY2;H2UIB0;H2UIB1;I3JZ89;M4A8R0;W5KTF3;W5MFM2	0.918544	1.2118	LNLVGSEDYGDTLAAVQGLLK		76.18	726.059	2175.16	3	6.53918	174.101	4	3	4	2
	A0A146Z4P1;A0A0R4IJ08;A0A0S7GKU3;A0A1A7Z4A6;A0A1A8I584;A0A1A8RDX0;A0A060XII9;A0A060XJX9;A0A087XQU7;A0A146Z4F7;A0A147B3I3;H2UIB0;H2UIB1;M4A8R0;W5KTF3	0.805998	0.583265	EKEPIVGSPDYGKDEDSAEALLK		75.64	623.313	2489.22	4	3.02116	85.4998	3	1	2	0
	A0A146Z4P1;A0A0D9SF54;A0A0P7VEP4;A0A0R4IJ08;A0A0S7GKU3;A0A1A7Z4A6;A0A1A8I584;A0A1A8RDX0;A0A060XII9;A0A146Z4F7;A0A147B3I3;G3Q398;H2MBY2;H2UIB0;H2UIB1;H3CBT9;I3JZ89;M4A8R0;W5KTF3;W5MFM2	1.08222	1.18657	KGDILTLLNSTNKDWWK		75.27	678.035	2031.08	3	1.8853	146.492	0	2	1	3
	A0A146Z4P1;A0A0R4IJ08;A0A0S7GKU3;A0A1A7Z4A6;A0A1A8I584;A0A1A8RDX0;A0A060XII9;A0A060XJX9;A0A087XQU7;A0A146Z4F7;A0A147B3I3;H2UIB0;H2UIB1;M4A8R0;W5KTF3	2.13618	1.55783	EKEPIVGSPDYGKDEDSAEALLK		72.32	830.749	2489.22	3	3.11277	85.5703	0	1	0	1
	A0A146Z4P1;A0A0D9SF54;A0A0P7V2T7;A0A0P7VEP4;A0A0R4IJ08;A0A0S7GKU3;A0A1A7Z4A6;A0A1A8RDX0;A0A060XII9;A0A060XJX9;A0A087XQU7;A0A146Z4F7;A0A147B3I3;G3Q398;H2MBY2;H2UIB0;H2UIB1;H3CBT9;I3JZ89;M4A8R0;W5KTF3;W5MFM2	5.95151	53.5874	DVTGAEALLER		70.76	587.307	1172.6	2	-4.26682	83.0346	0	0	0	2
	A0A146Z4P1;A0A0D9SF54;A0A0P7V2T7;A0A0P7VEP4;A0A0R4IJ08;A0A0S7GKU3;A0A1A7Z4A6;A0A1A8RDX0;A0A060XII9;A0A060XJX9;A0A087XQU7;A0A146Z4F7;A0A147B3I3;G3Q398;H2MBY2;H2UIB0;H2UIB1;H3CBT9;I3JZ89;M4A8R0;W5KTF3;W5MFM2	0.914608	1.11676	DLSSVQTLLTK		70.24	602.841	1203.67	2	-3.40997	101.001	2	2	2	2
	A0A146Z4P1;A0A0R4IJ08;A0A0S7GKU3;A0A1A7Z4A6;A0A1A8RDX0;A0A060XII9;A0A060XJX9;A0A087XQU7;A0A146Z4F7;A0A147B3I3;G3Q398;H2MBY2;H2UIB0;H2UIB1;H3CBT9;I3JZ89;M4A8R0;W5KTF3;W5MFM2	0.972346	1.18983	EAFLASDDKGDSLDSVEALIK		69.11	741.706	2222.1	3	0.812995	135.272	3	2	2	2
	A0A146Z4P1;A0A0D9SF54;A0A0P7V2T7;A0A0P7VEP4;A0A0R4IJ08;A0A1A7Z4A6;A0A1A8I584;A0A1A8RDX0;A0A060XII9;A0A060XJX9;A0A087XQU7;A0A146Z4F7;A0A147B3I3;G3Q398;H2MBY2;H2UIB0;H2UIB1;H3CBT9;I3JZ89;M4A8R0;W5KTF3;W5MFM2	0.929304	3.0489	DTEQVDNWMSK		67.25	676.796	1351.58	2	4.82249	59.6701	1	1	2	3
	A0A146Z4P1;A0A0D9SF54;A0A0P7VEP4;A0A0R4IJ08;A0A0S7GKU3;A0A1A7Z4A6;A0A1A8I584;A0A1A8RDX0;A0A060XII9;A0A060XJX9;A0A087XQU7;A0A146Z4F7;A0A147B3I3;G3Q398;H2UIB0;H2UIB1;H3CBT9;I3JZ89;M4A8R0;W5KTF3;W5MFM2	1.00014	1.14653	LLEATELK		61.44	458.769	915.523	2	-5.26852	53.3246	1	1	2	2
	A0A146Z4P1;A0A0R4IJ08;A0A0S7GKU3;A0A1A7Z4A6;A0A1A8RDX0;A0A060XII9;A0A060XJX9;A0A087XQU7;A0A146Z4F7;A0A147B3I3;G3Q398;H2MBY2;H2UIB0;H2UIB1;I3JZ89;M4A8R0;W5KTF3;W5MFM2	1.10022	1.09624	LNLVGSEDYGDTLAAVQGLLKK		59.17	768.753	2303.24	3	0.544636	161.418	1	0	0	1
	A0A146Z4P1;A0A0D9SF54;A0A0P7V2T7;A0A0P7VEP4;A0A0R4IJ08;A0A1A7Z4A6;A0A1A8I584;A0A1A8RDX0;A0A060XII9;A0A060XJX9;A0A087XQU7;A0A146Z4F7;A0A147B3I3;G3Q398;H2MBY2;H2UIB0;H2UIB1;H3CBT9;I3JZ89;M4A8R0;W5KTF3;W5MFM2	1.08434	1.07538	ITALDEFATK		58.42	554.794	1107.57	2	-5.92793	73.7043	5	4	5	7
	A0A146Z4P1;A0A0R4IJ08;A0A0S7GKU3;A0A1A7Z4A6;A0A1A8RDX0;A0A060XII9;A0A060XJX9;A0A087XQU7;A0A146Z4F7;A0A147B3I3;G3Q398;H2UIB0;H2UIB1;W5KTF3	0.836988	0.944339	QETFDAGLQAFQQEGITNITALKDQLLAAK		58.23	816.43	3261.69	4	0.367578	186.458	1	2	1	2
	A0A146Z4P1;A0A0D9SF54;A0A0P7V2T7;A0A0R4IJ08;A0A0S7GKU3;A0A1A7Z4A6;A0A1A8RDX0;A0A060XII9;A0A060XJX9;A0A087XQU7;A0A146Z4F7;A0A147B3I3;G3Q398;H2MBY2;H2UIB0;H2UIB1;H3CBT9;I3JZ89;M4A8R0;W5KTF3;W5MFM2	0.93397	1.53099	DADETKEWIEEK		58.19	498.234	1491.68	3	4.16754	49.6467	2	2	1	2
	A0A146Z4P1;A0A0D9SF54;A0A0P7VEP4;A0A0R4IJ08;A0A1A7Z4A6;A0A1A8I584;A0A1A8RDX0;A0A060XII9;A0A060XJX9;A0A087XQU7;A0A146Z4F7;A0A147B3I3;G3Q398;I3JZ89;M4A8R0;W5KTF3;W5MFM2	0.738918	0.302574	DLTSWVTEMK		57.65	605.297	1208.58	2	4.11434	116.081	1	2	1	0
	A0A146Z4P1;A0A0R4IJ08;A0A0S7GKU3;A0A1A7Z4A6;A0A1A8RDX0;A0A060XII9;A0A060XJX9;A0A087XQU7;A0A146Z4F7;A0A147B3I3;G3Q398;H2UIB0;H2UIB1;W5KTF3	0.844562	1.10643	QETFDAGLQAFQQEGITNITALKDQLLAAK		53.92	1088.24	3261.7	3	2.92994	186.458	1	1	2	1
	A0A146Z4P1;A0A0D9SF54;A0A0P7V2T7;A0A0P7VEP4;A0A0R4IJ08;A0A1A7Z4A6;A0A1A8I584;A0A1A8RDX0;A0A060XII9;A0A060XJX9;A0A087XQU7;A0A146Z4F7;G3Q398;H2MBY2;H2UIB0;H2UIB1;H3CBT9;I3JZ89;M4A8R0;W5KTF3;W5MFM2	0.956586	0.920305	DLASVQALLR		53.21	543.314	1084.61	2	-10.5757	112.7	1	2	2	2
	A0A146Z4P1;A0A0P7V2T7;A0A0S7GKU3;A0A1A7Z4A6;A0A1A8RDX0;A0A060XJX9;A0A087XQU7;A0A146Z4F7;A0A147B3I3;G3Q398;H2MBY2;H2UIB0;H2UIB1;H3CBT9;I3JZ89;M4A8R0;W5MFM2	1.14191	0.848801	GLVSSEELAK		50.42	516.78	1031.55	2	-3.90655	43.4432	2	1	1	1
	A0A146Z4P1;A0A0P7VEP4;A0A0R4IJ08;A0A0S7GKU3;A0A1A7Z4A6;A0A1A8RDX0;A0A060XII9;A0A060XJX9;A0A087XQU7;A0A146Z4F7;A0A147B3I3;G3Q398;M4A8R0;W5KTF3;W5MFM2	0.058175	0.0417684	LIQSHPEAVDDIQEK		46.79	574.629	1720.86	3	0.744381	45.0663	1	2	0	0
	A0A146Z4P1;A0A0D9SF54;A0A0P7V2T7;A0A0P7VEP4;A0A0R4IJ08;A0A0S7GKU3;A0A1A7Z4A6;A0A1A8I584;A0A1A8RDX0;A0A060XII9;A0A060XJX9;A0A087XQU7;A0A146Z4F7;A0A147B3I3;G3Q398;H2MBY2;H2UIB0;H2UIB1;H3CBT9;I3JZ89;M4A8R0;W5KTF3;W5MFM2	0.893917	0.927295	LREANQQQQFNR		46.02	511.259	1530.76	3	-5.85119	17.8548	1	2	2	2
	A0A146Z4P1;A0A1A7Z4A6;A0A1A8I584;A0A1A8RDX0;A0A060XII9;A0A060XJX9;A0A087XQU7;A0A146Z4F7;A0A147B3I3;G3Q398;H2MBY2;I3JZ89;M4A8R0	0.921109	0.960727	ESLLELWEVR		44.76	637.347	1272.68	2	6.23798	148.94	2	1	1	1
	A0A146Z4P1;A0A0D9SF54;A0A0P7V2T7;A0A0P7VEP4;A0A0R4IJ08;A0A0S7GKU3;A0A1A7Z4A6;A0A1A8RDX0;A0A060XII9;A0A060XJX9;A0A087XQU7;A0A146Z4F7;A0A147B3I3;G3Q398;H2MBY2;H2UIB0;H2UIB1;H3CBT9;I3JZ89;M4A8R0;W5KTF3;W5MFM2	0.529346	1.4872	ASAFNSWFENAEEDLTDPVR		40.97	1149.52	2297.03	2	4.61262	164.694	1	1	0	1
	A0A146Z4P1;A0A0D9SF54;A0A0P7V2T7;A0A0P7VEP4;A0A0R4IJ08;A0A0S7GKU3;A0A1A7Z4A6;A0A1A8I584;A0A1A8RDX0;A0A060XII9;A0A060XJX9;A0A087XQU7;A0A146Z4F7;A0A147B3I3;G3Q398;H2MBY2;H2UIB0;H2UIB1;H3CBT9;I3JZ89;M4A8R0;W5KTF3;W5MFM2	4.42356	0.34185	GKDLIGVQNLLK		39.15	649.396	1296.78	2	-0.218026	90.0106	0	0	1	1
	A0A146Z4P1;A0A0D9SF54;A0A0P7V2T7;A0A0P7VEP4;A0A0R4IJ08;A0A0S7GKU3;A0A1A7Z4A6;A0A1A8I584;A0A1A8RDX0;A0A060XII9;A0A060XJX9;A0A146Z4F7;A0A147B3I3;G3Q398;H2UIB0;H2UIB1;H3CBT9;I3JZ89;M4A8R0;W5KTF3;W5MFM2	0.85325	1.32815	QQVAPTDDETGKELVLALYDYQEK	[N-term] Gln->pyro-Glu (N-term Q)	38.08	912.786	2735.34	3	6.47807	148.436	1	0	0	1
C1BG64	48	1.32026	1.23499	48	9
	C1BG64;A0A060XSW0;A9YVA2;B5XBX3;C1BEM6;C1BEX3;C1BFL6;C1BG67;P02141;Q98TS0;Q91473	1.30017	1.23711	SAIVGLWGKISVDEIGPQALAR		136.84	760.764	2279.27	3	2.21558	159.692	7	9	8	9
	C1BG64;A0A060XSW0;A9YVA2;B5X8L0;B5XBX3;B5XD42;C1BEM6;C1BEX3;C1BFL6;C1BG67;P02141;Q98TS0;Q91473	1.29184	1.30733	HFSTFGNLSTPAAIMGNPAVAK		113.72	1116.07	2230.12	2	0.445816	116.786	27	21	24	16
	C1BG64;A0A060XSW0;A9YVA2;B5X8L0;B5XBX3;B5XD42;C1BEM6;C1BEX3;C1BFL6;C1BG67;P02141;Q98TS0;Q91473	1.28578	1.25342	HFSTFGNLSTPAAIMGNPAVAK		109.62	744.382	2230.13	3	2.24403	116.927	115	122	117	126
	C1BG64;A0A060XSW0;A0A060YK70;A9YVA2;B5XBX3;B5XD42;C1BEM6;C1BEX3;C1BF45;C1BG67;P02141;Q98TS0;Q91473	1.18947	1.29882	LLADCITVCVAAK	[5] Methylthio (C)|[9] Methylthio (C)	107.36	706.344	1410.67	2	0.289142	162.563	136	135	135	141
	C1BG64;A0A060XSW0;A9YVA2;B5X8L0;B5XBX3;B5XD42;C1BEM6;C1BEX3;C1BFL6;C1BG67;P02141;Q98TS0;Q91473	0.989151	0.884819	HFSTFGNLSTPAAIMGNPAVAK	[15] Oxidation (M)	102.98	749.714	2246.12	3	2.0347	100.08	13	12	12	12
	C1BG64;A0A060YK70;C1BEX3;C1BF45;C1BFL6;P02141	1.37256	1.17181	LGPAVFSADTQEAFQK		99.72	570.29	1707.85	3	0.523944	98.3175	1	2	0	0
	C1BG64;A0A060XSW0;A9YVA2;B5X8L0;B5XBX3;B5XD42;C1BEM6;C1BEX3;C1BFL6;C1BG67;P02141;Q7LZM0;Q8JH89;Q98TS0;Q91473	1.20744	1.23248	ISVDEIGPQALAR		96.76	684.876	1367.74	2	-2.81057	85.0767	2	2	2	2
	C1BG64;A0A060YK70;C1BEX3;C1BF45;C1BFL6;P02141	1.36625	1.28899	LGPAVFSADTQEAFQK		94.37	854.931	1707.85	2	0.152927	98.2471	18	18	20	23
	C1BG64;A0A060XSW0;A9YVA2;B5X8L0;B5XBX3;B5XD42;C1BEM6;C1BEX3;C1BFL6;C1BG67;P02141;Q7LZM0;Q8JH89;Q98TS0;Q91473	1.2049	1.01484	ISVDEIGPQALAR		91.26	456.92	1367.74	3	-1.39283	90.2924	5	4	3	4
	C1BG64;A0A060XSW0;A9YVA2;B5X8L0;B5XBX3;B5XD42;C1BEM6;C1BEX3;C1BFL6;C1BG67;P02141;Q98TS0;Q91473	1.23382	1.25758	HFSTFGNLSTPAAIMGNPAVAK	[15] Oxidation (M)	89.43	1124.07	2246.12	2	0.665975	105.437	5	3	5	5
	C1BG64;A0A060YK70;C1BEX3;C1BF45;C1BFL6;P02141	0.996843	1.74537	LGPAVFSADTQEAFQKFLAVVVSALGR		87.67	941.185	2820.53	3	5.30757	199.039	1	1	1	1
	C1BG64;A0A0B6VKQ1;A0A1A7XQ02;A0A1A7Y6Y0;A0A1A8GK70;A0A060XSW0;A0A060YK70;A0A087XVT9;A9YVA2;B2BP38;B5X8L0;B5XD42;C1BEM6;C1BEX3;C1BF45;C1BFL6;C1BG67;C1BY22;H2LCY1;I3IYZ1;I3IZ27;M4A8Z9;O09232;P02141;P56251;Q5I122;Q98TS0;Q91473	0.766919	1.18164	FLAVVVSALGR		85.47	566.348	1130.68	2	0.453962	235.846	18	18	19	19
	C1BG64;A0A060XSW0;A9YVA2;B5XBX3;C1BEM6;C1BEX3;C1BFL6;C1BG67;Q7LZM0;Q98TS0;Q91473	1.54108	1.47971	VDWTDAERSAIVGLWGKISVDEIGPQALAR		84.03	813.934	3251.71	4	4.21769	187.395	3	5	4	6
	C1BG64;A0A060XSW0;B5X8L0;B5XBX3;B5XD42;C1BEM6;C1BEX3;C1BFL6;C1BG67;P02141;Q98TS0;Q91473	1.38833	0.711501	HFSTFGNLSTPAAIMGNPAVAKHGK		75.02	511.468	2552.3	5	3.00889	100.433	1	1	1	0
	C1BG64;A0A060XSW0;B5X8L0;B5XBX3;B5XD42;C1BEM6;C1BEX3;C1BFL6;C1BG67;P02141;Q98TS0;Q91473	1.24999	0.927255	HFSTFGNLSTPAAIMGNPAVAKHGK		74.46	639.081	2552.3	4	0.0019955	100.433	0	0	1	1
	C1BG64;A0A060XSW0;A9YVA2;B5X8L0;B5XBX3;B5XD42;C1BEM6;C1BEX3;C1BFL6;C1BG67;P02141;Q98TS0;Q91473	1.22937	1.26949	HFSTFGNLSTPAAIMGNPAVAK		73.54	558.538	2230.12	4	0.612544	116.927	10	13	8	13
	C1BG64;A0A060XSW0;A9YVA2;B5X8L0;B5XBX3;B5XD42;C1BEM6;C1BEX3;C1BFL6;C1BG67;P02141;Q98TS0;Q91473	1.21359	1.16315	HFSTFGNLSTPAAIMGNPAVAK	[15] Oxidation (M)	72.66	562.537	2246.12	4	1.51531	105.366	1	2	4	2
	C1BG64;A0A060XSW0;A9YVA2;B5XBX3;B5XD42;C1BEM6;C1BEX3;C1BG67;P02141;Q7LZC1;Q7LZM0;Q98TS0;Q91473	1.23327	1.21032	LLIVSPWTQR		69.96	606.858	1211.7	2	-1.98561	110.377	80	78	78	83
	C1BG64;A0A0B6VKQ1;A0A1A7XQ02;A0A1A7Y6Y0;A0A1A8GK70;A0A060XSW0;A0A060YK70;A0A087XVT9;A9YVA2;B2BP38;B5X8L0;B5XD42;C1BEM6;C1BEX3;C1BF45;C1BFL6;C1BG67;C1BY22;H2LCY1;I3IYZ1;I3IZ27;M4A8Z9;O09232;P02141;P56251;Q5I122;Q98TS0;Q91473	1.43927	1.44839	FLAVVVSALGR		68.65	1131.69	1130.68	1	-2.85969	120.45	1	0	1	2
	C1BG64;A0A060XSW0;A9YVA2;B5XBX3;C1BEM6;C1BEX3;C1BFL6;C1BG67;P02141;Q7LZL9;Q98TS0;Q91473	1.34606	1.20083	SAIVGLWGK		66.15	465.772	929.53	2	-3.49495	81.6272	30	34	32	32
	C1BG64;A0A060XSW0;A9YVA2;B5X8L0;B5XBX3;B5XD42;C1BEM6;C1BEX3;C1BF45;C1BFL6;C1BG67;P02141;Q6Y239;Q98TS0;Q91473	1.38076	1.16155	AVQNLDDIK		65.62	508.272	1014.53	2	-5.23267	34.698	16	17	19	17
	C1BG64	1.31046	1.24617	AVQNLDDIKNTYTTLSVTHSEK		64.21	826.418	2476.23	3	-5.50046	101.564	6	4	2	4
	C1BG64	1.49888	1.00545	AVQNLDDIKNTYTTLSVTHSEKLHVDPDNFR		62.09	595.97	3569.78	6	0.779667	129.846	16	16	17	17
	C1BG64;A0A0B6VKQ1;A0A0F8C6H1;A0A0P7UAL9;A0A1A7XQ02;A0A1A7Y6Y0;A0A1A8GK70;A0A1A8VB81;A0A1L6V003;A0A1L6V015;A0A060XSW0;A0A060YK70;A0A087XVT9;A9YVA2;B0BL35;B2BP38;B3F9E3;B3F9P2;B3F9R6;B5X8L0;B5XBX3;B5XD42;C1BEM6;C1BEX3;C1BF45;C1BFL6;C1BG67;C1BY22;C1BY71;C1BZ27;D0VWS2;D6PVN3;G8DP14;I3IYZ1;I3IZ27;M4A8Z9;O09232;O13164;P02139;P02141;P11749;P56251;P80271;P80946;P84206;P84610;Q1AGS3;Q1AGS7;Q1RM32;Q2KKV2;Q…	1.32527	1.20034	LHVDPDNFR		62.05	556.776	1111.54	2	-3.59962	44.3618	51	55	59	62
	C1BG64;A0A060YK70;C1BEX3;C1BF45;C1BFL6;P02141	1.11259	1.23554	LGPAVFSADTQEAFQKFLAVVVSALGRQYH		59.49	813.187	3248.72	4	6.13914	197.688	1	1	2	2
	C1BG64	1.13122	1.61143	NTYTTLSVTHSEKLHVDPDNFR		58.55	858.752	2573.23	3	-7.02629	98.8104	0	1	0	1
	C1BG64;A0A060XSW0;A9YVA2;B5XBX3;C1BEM6;C1BEX3;C1BFL6;C1BG67;P02141;Q98TS0;Q91473	1.4345	1.38808	SAIVGLWGKISVDEIGPQALAR		57.58	570.825	2279.27	4	3.36207	159.692	0	1	0	1
	C1BG64;A0A060YK70;C1BEX3;C1BF45;P02141	2.11914	2.52337	LLADCITVCVAAKLGPAVFSADTQEAFQKFLAVVVSALGR	[5] Methylthio (C)|[9] Methylthio (C)	56.75	843.651	4213.22	5	8.45417	204.687	2	1	2	1
	C1BG64;A0A060XSW0;A9YVA2;B5X8L0;B5XBX3;B5XD42;C1BEM6;C1BEX3;C1BF45;C1BFL6;C1BG67;C1BY71;Q4F6Z2;Q5I122;Q9PVM1;Q9PVM2;Q98TS0;Q91473	1.28458	1.18491	MVDWTDAER		55.85	561.746	1121.48	2	-4.0101	55.4383	4	5	4	3
	C1BG64;A0A060XSW0;A9YVA2;B5XBX3;C1BEM6;C1BEX3;C1BFL6;C1BG67;Q7LZM0;Q98TS0;Q91473	1.82338	1.29214	VDWTDAERSAIVGLWGKISVDEIGPQALAR		55.85	1084.91	3251.71	3	4.96062	187.395	0	1	1	1
	C1BG64;A0A060XSW0;A9YVA2;B5X8L0;B5XBX3;B5XD42;C1BEM6;C1BEX3;C1BF45;C1BFL6;C1BG67;C1BY71;P56251;Q4F6Z2;Q5I122;Q7LZL9;Q9PVM1;Q9PVM2;Q98TS0;Q91473	1.32375	1.15342	VDWTDAER		55.35	496.225	990.436	2	-4.66679	37.3024	43	43	40	39
	C1BG64;A0A060XSW0;A9YVA2;B5XBX3;B5XD42;C1BEM6;C1BEX3;C1BF45;C1BFL6;C1BG67;C1BZ27;P02141;Q98TS0;Q91473	1.39788	1.0394	TVMHGLDR	[3] Oxidation (M)	53.79	472.732	943.449	2	-6.10121	12.8735	32	31	29	28
	C1BG64;A0A060YK70;C1BEX3;C1BF45;P02141	2.10757	2.49501	LLADCITVCVAAKLGPAVFSADTQEAFQKFLAVVVSALGR	[5] Methylthio (C)|[9] Methylthio (C)	53.41	1054.31	4213.23	4	11.1455	204.47	1	1	2	2
	C1BG64	1.31301	1.23443	AVQNLDDIKNTYTTLSVTHSEK		52.44	620.066	2476.23	4	-4.85678	101.564	41	40	40	44
	C1BG64	1.2434	1.23438	NTYTTLSVTHSEKLHVDPDNFR		52.29	644.318	2573.24	4	-3.3943	98.8808	4	3	3	2
	C1BG64	1.43726	0.990408	AVQNLDDIKNTYTTLSVTHSEKLHVDPDNFR		50.43	714.963	3569.78	5	0.572776	129.917	11	16	14	13
	C1BG64	1.3455	1.3005	AVQNLDDIKNTYTTLSVTHSEK		50.04	1239.12	2476.23	2	-7.98743	101.776	0	0	2	0
	C1BG64;A0A060XSW0;A9YVA2;B5XBX3;B5XD42;C1BEM6;C1BEX3;C1BG67;P02141;Q98TS0;Q91473	1.60349	1.08585	LLIVSPWTQRHFSTFGNLSTPAAIMGNPAVAK		49.42	856.964	3423.83	4	4.18729	171.442	31	31	33	35
	C1BG64;A0A060XSW0;A9YVA2;B5XBX3;C1BEM6;C1BEX3;C1BFL6;C1BG67;Q7LZL9;Q7LZM0;Q98TS0;Q91473	1.31678	0.906922	VDWTDAERSAIVGLWGK		44.21	951.989	1901.96	2	0.0587357	142.655	1	0	1	1
	C1BG64;A0A060XSW0;B5XBX3;B5XD42;C1BEM6;C1BEX3;C1BG67;P02141;Q98TS0;Q91473	2.59671	2.17693	LLIVSPWTQRHFSTFGNLSTPAAIMGNPAVAKHGK		43.83	625.34	3746	6	2.19396	156.173	3	6	8	8
	C1BG64;A0A060XSW0;A9YVA2;B5X8L0;B5XBX3;B5XD42;C1BEM6;C1BEX3;C1BF45;C1BFL6;C1BG67;C1BY71;P56251;Q4F6Z2;Q5I122;Q7LZL9;Q9PVM1;Q9PVM2;Q98TS0;Q91473	1.10461	1.31388	VDWTDAER	[N-term] Acetyl (Protein N-term)	42.75	517.232	1032.45	2	-0.934621	51.1989	2	2	3	3
	C1BG64;A0A060XSW0;A9YVA2;B5XBX3;B5XD42;C1BEM6;C1BEX3;C1BG67;P02141;Q98TS0;Q91473	1.65858	1.01224	LLIVSPWTQRHFSTFGNLSTPAAIMGNPAVAK		42.26	685.774	3423.84	5	6.45071	171.371	2	1	1	1
	C1BG64;A0A060XSW0;A9YVA2;B5XBX3;B5XD42;C1BEM6;C1BEX3;C1BF45;C1BFL6;C1BG67;C1BZ27;P02141;Q98TS0;Q91473	1.35396	1.56054	TVMHGLDR		40.76	464.735	927.455	2	-5.35875	20.1313	18	22	23	23
	C1BG64;A0A060YK70;C1BEX3;C1BF45;C1BFL6;P02141	1.04858	1.86664	LGPAVFSADTQEAFQKFLAVVVSALGR		40.41	706.14	2820.53	4	5.57027	199.039	1	1	0	1
	C1BG64;A0A060XSW0;A9YVA2;B5XBX3;C1BEM6;C1BEX3;C1BFL6;C1BG67;Q7LZL9;Q7LZM0;Q98TS0;Q91473	1.46461	1.1522	VDWTDAERSAIVGLWGK		40	634.996	1901.97	3	0.956118	142.725	11	11	15	8
	C1BG64;A0A060XSW0;A9YVA2;B5XBX3;B5XD42;C1BEM6;C1BEX3;C1BG67;P02141;Q98TS0;Q91473	1.61842	1.39438	LLIVSPWTQRHFSTFGNLSTPAAIMGNPAVAK	[25] Oxidation (M)	39.71	860.963	3439.82	4	4.08353	156.819	12	14	12	14
	C1BG64;A0A060XSW0;A9YVA2;B5XBX3;C1BEM6;C1BEX3;C1BFL6;C1BG67;Q7LZL9;Q7LZM0;Q98TS0;Q91473	1.2028	0.965409	VDWTDAERSAIVGLWGK		37.76	476.502	1901.98	4	8.74269	73.4226	1	1	0	1
	C1BG64;A0A060XSW0;A9YVA2;B5XBX3;C1BEM6;C1BEX3;C1BFL6;C1BG67;P02141;Q7LZL9;Q98TS0;Q91473	1.33994	1.70376	SAIVGLWGK		35.41	930.526	929.519	1	-15.3894	91.5596	2	2	2	3
M4A8R0	48	0.934738	1.19029	48	2
	M4A8R0;A0A0D9SF54;A0A0R4IJ08;A0A0S7GKU3;A0A1A7Z4A6;A0A1A8RDX0;A0A060XII9;A0A060XJX9;A0A087XQU7;A0A146Z4F7;A0A146Z4P1;A0A147B3I3;G3Q398;H2MBY2;H2UIB0;H2UIB1;H3CBT9;I3JZ89;W5KTF3;W5MFM2	0.852178	1.33266	NQALNTDNYGHDLASVQALQR		139.14	776.716	2327.13	3	0.769144	85.7817	1	1	1	1
	M4A8R0;A0A0D9SF54;A0A0P7V2T7;A0A0P7VEP4;A0A0R4IJ08;A0A1A7Z4A6;A0A1A8I584;A0A1A8RDX0;A0A060XII9;A0A060XJX9;A0A087XQU7;A0A146Z4F7;A0A146Z4P1;A0A147B3I3;G3Q398;H2MBY2;H2UIB0;H2UIB1;H3CBT9;I3JZ89;W5KTF3;W5MFM2	0.853744	2.29613	QEAFLLNEDLGDSLDSVEALLK		123.51	807.083	2418.23	3	4.7168	191.936	1	1	0	1
	M4A8R0;A0A0R4IJ08;A0A0S7GKU3;A0A1A7Z4A6;A0A1A8RDX0;A0A060XII9;A0A060XJX9;A0A087XQU7;A0A146Z4F7;A0A146Z4P1;A0A147B3I3;G3Q398;H2MBY2;H2UIB0;H2UIB1;I3JZ89;W5KTF3;W5MFM2	0.913797	1.23421	LNLVGSEDYGDTLAAVQGLLK		119.12	1088.58	2175.14	2	0.321675	174.101	1	1	0	1
	M4A8R0;A0A0D9SF54;A0A0P7V2T7;A0A0P7VEP4;A0A0R4IJ08;A0A0S7GKU3;A0A1A7Z4A6;A0A1A8RDX0;A0A060XII9;A0A060XJX9;A0A087XQU7;A0A146Z4F7;A0A146Z4P1;A0A147B3I3;G3Q398;H2MBY2;H2UIB0;H2UIB1;H3CBT9;I3JZ89;W5KTF3;W5MFM2	1.11143	1.1508	LGESQTLQQFSR		115.54	697.356	1392.7	2	-2.14637	63.0627	3	4	3	3
	M4A8R0;A0A0D9SF54;A0A0P7V2T7;A0A0R4IJ08;A0A0S7GKU3;A0A1A7Z4A6;A0A1A8I584;A0A1A8RDX0;A0A060XII9;A0A060XJX9;A0A087XQU7;G3Q398;H2MBY2;I3JZ89;W5KTF3;W5MFM2	0.935506	1.66051	RQDLEDSLQAQQYFADANEAESWMR		113.07	1001.12	3000.34	3	1.38492	138.787	2	2	2	2
	M4A8R0;A0A0D9SF54;A0A0P7V2T7;A0A0P7VEP4;A0A0R4IJ08;A0A0S7GKU3;A0A1A7Z4A6;A0A1A8RDX0;A0A060XII9;A0A060XJX9;A0A087XQU7;A0A146Z4F7;A0A146Z4P1;A0A147B3I3;G3Q398;H2MBY2;H2UIB0;H2UIB1;H3CBT9;I3JZ89;W5KTF3;W5MFM2	0.800108	1.42907	ASAFNSWFENAEEDLTDPVR		106.64	766.684	2297.03	3	3.24473	164.622	2	1	1	3
	M4A8R0;A0A0P7V2T7;A0A0P7VEP4;A0A0R4IJ08;A0A1A7Z4A6;A0A1A8I584;A0A1A8RDX0;A0A060XII9;A0A060XJX9;A0A087XQU7;A0A146Z4F7;A0A146Z4P1;A0A147B3I3;G3Q398;H2MBY2;I3JZ89;W5KTF3;W5MFM2	0.896781	1.02868	ALINADELANDVAGAEALLDR		103.93	718.708	2153.1	3	2.51277	180.816	4	3	2	5
	M4A8R0;A0A0P7V2T7;A0A0S7GKU3;A0A1A7Z4A6;A0A1A8RDX0;A0A060XJX9;A0A087XQU7;A0A146Z4F7;A0A146Z4P1;A0A147B3I3;G3Q398;H2MBY2;H2UIB0;H2UIB1;H3CBT9;I3JZ89;W5MFM2	0.904224	1.38046	GLVSSEELAKDVTGAEALLER		103.85	729.723	2186.15	3	1.8706	154.884	4	2	2	2
	M4A8R0;A0A0D9SF54;A0A0P7V2T7;A0A0P7VEP4;A0A0R4IJ08;A0A0S7GKU3;A0A1A7Z4A6;A0A1A8RDX0;A0A060XII9;A0A060XJX9;A0A087XQU7;A0A146Z4F7;A0A146Z4P1;A0A147B3I3;G3Q398;H2MBY2;H2UIB0;H2UIB1;H3CBT9;I3JZ89;W5KTF3;W5MFM2	1.05091	1.28991	LDENSAFLQFNWK		100.78	806.397	1610.78	2	4.07189	133.2	1	1	1	2
	M4A8R0;A0A0D9SF54;A0A0P7VEP4;A0A0R4IJ08;A0A0S7GKU3;A0A1A7Z4A6;A0A1A8RDX0;A0A060XII9;A0A060XJX9;A0A087XQU7;A0A146Z4F7;A0A146Z4P1;A0A147B3I3;G3Q398;H2MBY2;H2UIB0;H2UIB1;H3CBT9;I3JZ89;W5KTF3;W5MFM2	0.817057	1.30271	KASAFNSWFENAEEDLTDPVR		100.57	809.385	2425.13	3	5.9613	151.67	2	3	2	3
	M4A8R0;A0A1A8I584;A0A1A8RDX0;A0A060XII9;A0A060XJX9;A0A087XQU7;W5KTF3	97.1507	0.0114479	KQEEVNAAWQR		99.76	679.841	1357.67	2	-4.46576	28.2645	0	1	1	0
	M4A8R0;A0A0D9SF54;A0A0P7V2T7;A0A0P7VEP4;A0A0R4IJ08;A0A0S7GKU3;A0A1A7Z4A6;A0A1A8RDX0;A0A060XII9;A0A060XJX9;A0A087XQU7;A0A146Z4F7;A0A146Z4P1;A0A147B3I3;G3Q398;H2MBY2;H3CBT9;I3JZ89;W5KTF3;W5MFM2	1.10785	1.41373	SSEEIESAFR		91.56	577.77	1153.53	2	1.16756	52.4068	4	4	4	4
	M4A8R0;A0A0D9SF54;A0A0P7VEP4;A0A0R4IJ08;A0A0S7GKU3;A0A1A7Z4A6;A0A1A8RDX0;A0A060XII9;A0A060XJX9;A0A087XQU7;A0A146Z4F7;A0A146Z4P1;A0A147B3I3;G3Q398;H2MBY2;H2UIB0;H2UIB1;H3CBT9;I3JZ89;W5KTF3;W5MFM2	0.133311	1.0433	DCEQAENWMAAR	[2] Methylthio (C)	91.23	735.283	1468.55	2	-1.4223	84.7949	1	1	1	1
	M4A8R0;A0A0P7VEP4;A0A0S7GKU3;A0A1A7Z4A6;A0A1A8RDX0;A0A060XII9;A0A060XJX9;A0A087XQU7;I3JZ89;W5KTF3	1.02501	1.33655	AGTFQAFEQFGQQLLAR		90.82	637.997	1910.97	3	2.6338	165.988	2	3	3	3
	M4A8R0;A0A0P7VEP4;A0A0R4IJ08;A0A1A7Z4A6;A0A1A8I584;A0A1A8RDX0;A0A060XII9;A0A060XJX9;A0A087XQU7;A0A146Z4F7;A0A146Z4P1;G3Q398;H2MBY2;H3CBT9;I3JZ89;W5KTF3;W5MFM2	1.27179	0.916271	KFEEFQTDLAAHEER		89.22	617.302	1848.88	3	10.9193	65.5943	1	3	2	1
	M4A8R0;A0A0D9SF54;A0A0P7V2T7;A0A0P7VEP4;A0A0R4IJ08;A0A1A7Z4A6;A0A1A8I584;A0A1A8RDX0;A0A060XII9;A0A060XJX9;A0A087XQU7;A0A146Z4F7;A0A146Z4P1;A0A147B3I3;G3Q398;H2MBY2;H2UIB0;H2UIB1;H3CBT9;I3JZ89;W5KTF3;W5MFM2	1.199	1.13966	HQAFEAELSANQSR		88.88	529.921	1586.74	3	-2.29289	42.311	2	3	1	4
	M4A8R0;A0A0P7V2T7;A0A0P7VEP4;A0A0R4IJ08;A0A1A7Z4A6;A0A1A8I584;A0A1A8RDX0;A0A060XII9;A0A060XJX9;A0A087XQU7;A0A146Z4F7;A0A146Z4P1;A0A147B3I3;G3Q398;H2MBY2;I3JZ89;W5KTF3;W5MFM2	0.815565	1.315	ALINADELANDVAGAEALLDR		88.47	1077.56	2153.1	2	0.905092	180.744	0	1	1	0
	M4A8R0;A0A0R4IJ08;A0A0S7GKU3;A0A1A7Z4A6;A0A1A8RDX0;A0A060XII9;A0A087XQU7;A0A146Z4F7;A0A146Z4P1;A0A147B3I3;H2MBY2;H2UIB0;H2UIB1;I3JZ89;W5KTF3	0.859786	1.26802	GVIDTGNALIQR		84.93	628.848	1255.68	2	-4.78391	74.1271	3	4	3	6
	M4A8R0;A0A0D9SF54;A0A0P7VEP4;A0A0R4IJ08;A0A0S7GKU3;A0A1A7Z4A6;A0A1A8RDX0;A0A060XII9;A0A060XJX9;A0A087XQU7;A0A146Z4F7;A0A146Z4P1;A0A147B3I3;G3Q398;H2MBY2;H3CBT9;I3JZ89;W5KTF3;W5MFM2	0.742643	1.14386	YTEHSTVGLAQQWDQLDQLGMR		84.34	859.415	2575.22	3	3.93056	129.988	4	5	2	3
	M4A8R0;A0A060XII9;A0A060XJX9;A0A087XQU7	0.408688	4.82941	VNEVNQLAGK		83.3	536.29	1070.57	2	-6.15028	29.1796	3	2	2	2
	M4A8R0;A0A0D9SF54;A0A0P7V2T7;A0A0P7VEP4;A0A0R4IJ08;A0A0S7GKU3;A0A1A7Z4A6;A0A1A8RDX0;A0A060XII9;A0A060XJX9;A0A087XQU7;A0A146Z4F7;A0A146Z4P1;A0A147B3I3;G3Q398;H2MBY2;H2UIB0;H2UIB1;H3CBT9;I3JZ89;W5KTF3;W5MFM2	0.895332	1.10942	ADVVESWIGEK		81.08	616.809	1231.6	2	-4.28372	85.6407	1	1	1	1
	M4A8R0;A0A0R4IJ08;A0A0S7GKU3;A0A1A7Z4A6;A0A1A8RDX0;A0A060XII9;A0A060XJX9;A0A087XQU7;A0A146Z4P1;G3Q398;H2MBY2;H2UIB0;I3JZ89;W5KTF3;W5MFM2	1.0034	1.26918	LQTATDESYKDPTNIQLSK		80.37	718.03	2151.07	3	-0.406589	66.5087	1	2	1	2
	M4A8R0;A0A0P7VEP4;A0A0R4IJ08;A0A1A7Z4A6;A0A1A8I584;A0A1A8RDX0;A0A060XII9;A0A087XQU7;A0A146Z4F7;A0A146Z4P1;A0A147B3I3;G3Q398;H2UIB0;H2UIB1;H3CBT9;I3JZ89;W5KTF3;W5MFM2	1.05034	1.12485	AALEDSFHLQQFFR		79.41	570.288	1707.84	3	2.33217	135.99	1	1	2	2
	M4A8R0;A0A0D9SF54;A0A0P7V2T7;A0A0P7VEP4;A0A0R4IJ08;A0A0S7GKU3;A0A1A7Z4A6;A0A1A8RDX0;A0A060XII9;A0A060XJX9;A0A087XQU7;A0A146Z4F7;A0A146Z4P1;A0A147B3I3;G3Q398;H2MBY2;H3CBT9;I3JZ89;W5KTF3;W5MFM2	0.996733	1.12029	KIEDLGAAMEEALILDNK		79.16	658.347	1972.02	3	0.612592	142.655	2	2	2	2
	M4A8R0;A0A0D9SF54;A0A0P7V2T7;A0A0P7VEP4;A0A0R4IJ08;A0A0S7GKU3;A0A1A7Z4A6;A0A1A8I584;A0A1A8RDX0;A0A060XII9;A0A060XJX9;A0A146Z4F7;A0A146Z4P1;A0A147B3I3;G3Q398;H2UIB0;H2UIB1;H3CBT9;I3JZ89;W5KTF3;W5MFM2	0.963634	1.19076	QQVAPTDDETGKELVLALYDYQEK		77.12	918.457	2752.35	3	1.61318	133.701	3	3	3	4
	M4A8R0;A0A0R4IJ08;A0A0S7GKU3;A0A1A7Z4A6;A0A1A8RDX0;A0A060XII9;A0A060XJX9;A0A087XQU7;A0A146Z4F7;A0A146Z4P1;A0A147B3I3;G3Q398;H2MBY2;H2UIB0;H2UIB1;I3JZ89;W5KTF3;W5MFM2	0.918544	1.2118	LNLVGSEDYGDTLAAVQGLLK		76.18	726.059	2175.16	3	6.53918	174.101	4	3	4	2
	M4A8R0;A0A0R4IJ08;A0A0S7GKU3;A0A1A7Z4A6;A0A1A8I584;A0A1A8RDX0;A0A060XII9;A0A060XJX9;A0A087XQU7;A0A146Z4F7;A0A146Z4P1;A0A147B3I3;H2UIB0;H2UIB1;W5KTF3	0.805998	0.583265	EKEPIVGSPDYGKDEDSAEALLK		75.64	623.313	2489.22	4	3.02116	85.4998	3	1	2	0
	M4A8R0;A0A0D9SF54;A0A0P7VEP4;A0A0R4IJ08;A0A0S7GKU3;A0A1A7Z4A6;A0A1A8I584;A0A1A8RDX0;A0A060XII9;A0A146Z4F7;A0A146Z4P1;A0A147B3I3;G3Q398;H2MBY2;H2UIB0;H2UIB1;H3CBT9;I3JZ89;W5KTF3;W5MFM2	1.08222	1.18657	KGDILTLLNSTNKDWWK		75.27	678.035	2031.08	3	1.8853	146.492	0	2	1	3
	M4A8R0;A0A0R4IJ08;A0A0S7GKU3;A0A1A7Z4A6;A0A1A8I584;A0A1A8RDX0;A0A060XII9;A0A060XJX9;A0A087XQU7;A0A146Z4F7;A0A146Z4P1;A0A147B3I3;H2UIB0;H2UIB1;W5KTF3	2.13618	1.55783	EKEPIVGSPDYGKDEDSAEALLK		72.32	830.749	2489.22	3	3.11277	85.5703	0	1	0	1
	M4A8R0;A0A0P7VEP4;A0A0S7GKU3;A0A1A7Z4A6;A0A1A8RDX0;A0A060XII9;A0A060XJX9;A0A087XQU7;I3JZ89;W5KTF3	1.08246	1.28767	AGTFQAFEQFGQQLLAR		71.7	956.489	1910.96	2	-0.763923	166.06	3	1	1	3
	M4A8R0;A0A0D9SF54;A0A0P7V2T7;A0A0P7VEP4;A0A0R4IJ08;A0A0S7GKU3;A0A1A7Z4A6;A0A1A8RDX0;A0A060XII9;A0A060XJX9;A0A087XQU7;A0A146Z4F7;A0A146Z4P1;A0A147B3I3;G3Q398;H2MBY2;H2UIB0;H2UIB1;H3CBT9;I3JZ89;W5KTF3;W5MFM2	5.95151	53.5874	DVTGAEALLER		70.76	587.307	1172.6	2	-4.26682	83.0346	0	0	0	2
	M4A8R0;A0A0D9SF54;A0A0P7V2T7;A0A0P7VEP4;A0A0R4IJ08;A0A0S7GKU3;A0A1A7Z4A6;A0A1A8RDX0;A0A060XII9;A0A060XJX9;A0A087XQU7;A0A146Z4F7;A0A146Z4P1;A0A147B3I3;G3Q398;H2MBY2;H2UIB0;H2UIB1;H3CBT9;I3JZ89;W5KTF3;W5MFM2	0.914608	1.11676	DLSSVQTLLTK		70.24	602.841	1203.67	2	-3.40997	101.001	2	2	2	2
	M4A8R0;A0A0R4IJ08;A0A0S7GKU3;A0A1A7Z4A6;A0A1A8RDX0;A0A060XII9;A0A060XJX9;A0A087XQU7;A0A146Z4F7;A0A146Z4P1;A0A147B3I3;G3Q398;H2MBY2;H2UIB0;H2UIB1;H3CBT9;I3JZ89;W5KTF3;W5MFM2	0.972346	1.18983	EAFLASDDKGDSLDSVEALIK		69.11	741.706	2222.1	3	0.812995	135.272	3	2	2	2
	M4A8R0;A0A0D9SF54;A0A0P7V2T7;A0A0P7VEP4;A0A0R4IJ08;A0A1A7Z4A6;A0A1A8I584;A0A1A8RDX0;A0A060XII9;A0A060XJX9;A0A087XQU7;A0A146Z4F7;A0A146Z4P1;A0A147B3I3;G3Q398;H2MBY2;H2UIB0;H2UIB1;H3CBT9;I3JZ89;W5KTF3;W5MFM2	0.929304	3.0489	DTEQVDNWMSK		67.25	676.796	1351.58	2	4.82249	59.6701	1	1	2	3
	M4A8R0;A0A0D9SF54;A0A0P7VEP4;A0A0R4IJ08;A0A0S7GKU3;A0A1A7Z4A6;A0A1A8I584;A0A1A8RDX0;A0A060XII9;A0A060XJX9;A0A087XQU7;A0A146Z4F7;A0A146Z4P1;A0A147B3I3;G3Q398;H2UIB0;H2UIB1;H3CBT9;I3JZ89;W5KTF3;W5MFM2	1.00014	1.14653	LLEATELK		61.44	458.769	915.523	2	-5.26852	53.3246	1	1	2	2
	M4A8R0;A0A0R4IJ08;A0A0S7GKU3;A0A1A7Z4A6;A0A1A8RDX0;A0A060XII9;A0A060XJX9;A0A087XQU7;A0A146Z4F7;A0A146Z4P1;A0A147B3I3;G3Q398;H2MBY2;H2UIB0;H2UIB1;I3JZ89;W5KTF3;W5MFM2	1.10022	1.09624	LNLVGSEDYGDTLAAVQGLLKK		59.17	768.753	2303.24	3	0.544636	161.418	1	0	0	1
	M4A8R0;A0A0D9SF54;A0A0P7V2T7;A0A0P7VEP4;A0A0R4IJ08;A0A1A7Z4A6;A0A1A8I584;A0A1A8RDX0;A0A060XII9;A0A060XJX9;A0A087XQU7;A0A146Z4F7;A0A146Z4P1;A0A147B3I3;G3Q398;H2MBY2;H2UIB0;H2UIB1;H3CBT9;I3JZ89;W5KTF3;W5MFM2	1.08434	1.07538	ITALDEFATK		58.42	554.794	1107.57	2	-5.92793	73.7043	5	4	5	7
	M4A8R0;A0A0D9SF54;A0A0P7V2T7;A0A0R4IJ08;A0A0S7GKU3;A0A1A7Z4A6;A0A1A8RDX0;A0A060XII9;A0A060XJX9;A0A087XQU7;A0A146Z4F7;A0A146Z4P1;A0A147B3I3;G3Q398;H2MBY2;H2UIB0;H2UIB1;H3CBT9;I3JZ89;W5KTF3;W5MFM2	0.93397	1.53099	DADETKEWIEEK		58.19	498.234	1491.68	3	4.16754	49.6467	2	2	1	2
	M4A8R0;A0A0D9SF54;A0A0P7VEP4;A0A0R4IJ08;A0A1A7Z4A6;A0A1A8I584;A0A1A8RDX0;A0A060XII9;A0A060XJX9;A0A087XQU7;A0A146Z4F7;A0A146Z4P1;A0A147B3I3;G3Q398;I3JZ89;W5KTF3;W5MFM2	0.738918	0.302574	DLTSWVTEMK		57.65	605.297	1208.58	2	4.11434	116.081	1	2	1	0
	M4A8R0;A0A0D9SF54;A0A0P7V2T7;A0A0P7VEP4;A0A0R4IJ08;A0A1A7Z4A6;A0A1A8I584;A0A1A8RDX0;A0A060XII9;A0A060XJX9;A0A087XQU7;A0A146Z4F7;A0A146Z4P1;G3Q398;H2MBY2;H2UIB0;H2UIB1;H3CBT9;I3JZ89;W5KTF3;W5MFM2	0.956586	0.920305	DLASVQALLR		53.21	543.314	1084.61	2	-10.5757	112.7	1	2	2	2
	M4A8R0;A0A0P7VEP4;A0A060XII9;A0A060XJX9;A0A087XQU7;G3Q398;H2MBY2;W5KTF3	1.01862	160.518	LQQTHPQNASQIHLK		50.69	436.487	1741.92	4	-0.947238	30.9547	0	0	1	1
	M4A8R0;A0A0P7V2T7;A0A0S7GKU3;A0A1A7Z4A6;A0A1A8RDX0;A0A060XJX9;A0A087XQU7;A0A146Z4F7;A0A146Z4P1;A0A147B3I3;G3Q398;H2MBY2;H2UIB0;H2UIB1;H3CBT9;I3JZ89;W5MFM2	1.14191	0.848801	GLVSSEELAK		50.42	516.78	1031.55	2	-3.90655	43.4432	2	1	1	1
	M4A8R0;A0A0P7VEP4;A0A0R4IJ08;A0A0S7GKU3;A0A1A7Z4A6;A0A1A8RDX0;A0A060XII9;A0A060XJX9;A0A087XQU7;A0A146Z4F7;A0A146Z4P1;A0A147B3I3;G3Q398;W5KTF3;W5MFM2	0.058175	0.0417684	LIQSHPEAVDDIQEK		46.79	574.629	1720.86	3	0.744381	45.0663	1	2	0	0
	M4A8R0;A0A0D9SF54;A0A0P7V2T7;A0A0P7VEP4;A0A0R4IJ08;A0A0S7GKU3;A0A1A7Z4A6;A0A1A8I584;A0A1A8RDX0;A0A060XII9;A0A060XJX9;A0A087XQU7;A0A146Z4F7;A0A146Z4P1;A0A147B3I3;G3Q398;H2MBY2;H2UIB0;H2UIB1;H3CBT9;I3JZ89;W5KTF3;W5MFM2	0.893917	0.927295	LREANQQQQFNR		46.02	511.259	1530.76	3	-5.85119	17.8548	1	2	2	2
	M4A8R0;A0A1A7Z4A6;A0A1A8I584;A0A1A8RDX0;A0A060XII9;A0A060XJX9;A0A087XQU7;A0A146Z4F7;A0A146Z4P1;A0A147B3I3;G3Q398;H2MBY2;I3JZ89	0.921109	0.960727	ESLLELWEVR		44.76	637.347	1272.68	2	6.23798	148.94	2	1	1	1
	M4A8R0;A0A0D9SF54;A0A0P7V2T7;A0A0P7VEP4;A0A0R4IJ08;A0A0S7GKU3;A0A1A7Z4A6;A0A1A8RDX0;A0A060XII9;A0A060XJX9;A0A087XQU7;A0A146Z4F7;A0A146Z4P1;A0A147B3I3;G3Q398;H2MBY2;H2UIB0;H2UIB1;H3CBT9;I3JZ89;W5KTF3;W5MFM2	0.529346	1.4872	ASAFNSWFENAEEDLTDPVR		40.97	1149.52	2297.03	2	4.61262	164.694	1	1	0	1
	M4A8R0;A0A0D9SF54;A0A0P7V2T7;A0A0P7VEP4;A0A0R4IJ08;A0A0S7GKU3;A0A1A7Z4A6;A0A1A8I584;A0A1A8RDX0;A0A060XII9;A0A060XJX9;A0A087XQU7;A0A146Z4F7;A0A146Z4P1;A0A147B3I3;G3Q398;H2MBY2;H2UIB0;H2UIB1;H3CBT9;I3JZ89;W5KTF3;W5MFM2	4.42356	0.34185	GKDLIGVQNLLK		39.15	649.396	1296.78	2	-0.218026	90.0106	0	0	1	1
	M4A8R0;A0A0D9SF54;A0A0P7V2T7;A0A0P7VEP4;A0A0R4IJ08;A0A0S7GKU3;A0A1A7Z4A6;A0A1A8I584;A0A1A8RDX0;A0A060XII9;A0A060XJX9;A0A146Z4F7;A0A146Z4P1;A0A147B3I3;G3Q398;H2UIB0;H2UIB1;H3CBT9;I3JZ89;W5KTF3;W5MFM2	0.85325	1.32815	QQVAPTDDETGKELVLALYDYQEK	[N-term] Gln->pyro-Glu (N-term Q)	38.08	912.786	2735.34	3	6.47807	148.436	1	0	0	1
P02141	48	1.32231	1.23343	48	14
	P02141;A0A060XSW0;A9YVA2;B5XBX3;C1BEM6;C1BEX3;C1BFL6;C1BG64;C1BG67;Q98TS0;Q91473	1.30017	1.23711	SAIVGLWGKISVDEIGPQALAR		136.84	760.764	2279.27	3	2.21558	159.692	7	9	8	9
	P02141;A0A060XSW0;C1BEM6;C1BG67	1.31046	1.24617	AVQNLDDIKNTYTALSVMHSEK		127.87	826.418	2476.23	3	1.76862	101.564	6	4	2	4
	P02141;A0A060XSW0;C1BEM6;C1BG67	1.31301	1.23443	AVQNLDDIKNTYTALSVMHSEK		115.99	620.066	2476.23	4	2.41231	101.564	42	41	42	49
	P02141;A0A060XSW0;C1BEM6;C1BG67	1.0824	0.949983	AVQNLDDIKNTYTALSVMHSEK	[18] Oxidation (M)	113.9	831.747	2492.22	3	-1.03287	87.9659	2	3	1	1
	P02141;A0A060XSW0;A9YVA2;B5X8L0;B5XBX3;B5XD42;C1BEM6;C1BEX3;C1BFL6;C1BG64;C1BG67;Q98TS0;Q91473	1.29184	1.30733	HFSTFGNLSTPAAIMGNPAVAK		113.72	1116.07	2230.12	2	0.445816	116.786	27	21	24	16
	P02141;A0A060XSW0;A9YVA2;B5X8L0;B5XBX3;B5XD42;C1BEM6;C1BEX3;C1BFL6;C1BG64;C1BG67;Q98TS0;Q91473	1.28578	1.25342	HFSTFGNLSTPAAIMGNPAVAK		109.62	744.382	2230.13	3	2.24403	116.927	115	122	117	126
	P02141;A0A060XSW0;A0A060YK70;A9YVA2;B5XBX3;B5XD42;C1BEM6;C1BEX3;C1BF45;C1BG64;C1BG67;Q98TS0;Q91473	1.18947	1.29882	LLADCITVCVAAK	[5] Methylthio (C)|[9] Methylthio (C)	107.36	706.344	1410.67	2	0.289142	162.563	136	135	135	141
	P02141;A0A060XSW0;A9YVA2;B5X8L0;B5XBX3;B5XD42;C1BEM6;C1BEX3;C1BFL6;C1BG64;C1BG67;Q98TS0;Q91473	0.989151	0.884819	HFSTFGNLSTPAAIMGNPAVAK	[15] Oxidation (M)	102.98	749.714	2246.12	3	2.0347	100.08	13	12	12	12
	P02141;A0A060XSW0;C1BEM6;C1BG67	1.30404	1.20264	AVQNLDDIKNTYTALSVMHSEK	[18] Oxidation (M)	100.44	624.063	2492.22	4	0.41368	94.2345	51	45	49	48
	P02141;A0A060YK70;C1BEX3;C1BF45;C1BFL6;C1BG64	1.37256	1.17181	LGPAVFSADTQEAFQK		99.72	570.29	1707.85	3	0.523944	98.3175	1	2	0	0
	P02141;A0A060XSW0;A9YVA2;B5X8L0;B5XBX3;B5XD42;C1BEM6;C1BEX3;C1BFL6;C1BG64;C1BG67;Q7LZM0;Q8JH89;Q98TS0;Q91473	1.20744	1.23248	ISVDEIGPQALAR		96.76	684.876	1367.74	2	-2.81057	85.0767	2	2	2	2
[truncated: 10,334 more rows]

## Sheet: Peptide List Fraction Cytosol
Main Accession	Protein Group	T1/C1	T2/C2	Sequence	Modifications	Score	m/z	Mr (Da)	Charge	Delta (ppm)	RT	PSMs_C1	PSMs_C2	PSMs_T1	PSMs_T2
[truncated: 7,882 more rows]
