# Supplementary material for: Rainbow Trout Erythrocytes ex vivo Transfection With a DNA Vaccine Encoding VHSV Glycoprotein G Induces an Antiviral Immune Response
Source: Front Immunol. 2018 Oct 29;9:2477. doi: 10.3389/fimmu.2018.02477 (PMC6220650; doi:10.3389/fimmu.2018.02477)
Supplement: Supplementary file 5 [file Table_5.xls]

## Sheet: ClueGO Results
Table S5
GOID	GOTerm	Ontology Source	Term PValue	Term PValue Corrected with Bonferroni step down	Group PValue	Group PValue Corrected with Bonferroni step down	GOLevels	GOGroups	% Associated Genes	Nr. Genes	Cluster	Genes Cluster #1	Genes Cluster #2	%Genes Cluster #1	%Genes Cluster #2	Associated Genes Found
R-HSA:1660499	Synthesis of PIPs at the plasma membrane	REACTOME_Pathways_20.11.2017	0.0358318	0.0358318	0.0358318	0.0358318	[-1]	Group0	5.66038	3	Specific for Cluster #2	[]	[INPP5D, PIK3CG, PTPN13]	0	100	[INPP5D, PIK3CG, PTPN13]
R-HSA:3299685	Detoxification of Reactive Oxygen Species	REACTOME_Pathways_20.11.2017	0.000137668	0.00536906	0.000137668	0.000688341	[-1]	Group1	13.5135	5	Specific for Cluster #1	[CAT, SOD1, TXN]	[PRDX3, PRDX6]	60	40	[CAT, PRDX3, PRDX6, SOD1, TXN]
R-HSA:6807878	COPI-mediated anterograde transport	REACTOME_Pathways_20.11.2017	0.0027259	0.0463403	0.0027259	0.00817769	[-1]	Group2	5.88235	6	Specific for Cluster #2	[COPA]	[ARF4, CAPZB, COG1, NSF, SPTBN5]	16.6667	83.3333	[ARF4, CAPZB, COG1, COPA, NSF, SPTBN5]
R-HSA:72165	mRNA Splicing - Minor Pathway	REACTOME_Pathways_20.11.2017	0.000696235	0.0153172	0.000696235	0.00278494	[-1]	Group3	9.61539	5	Specific for Cluster #1	[SNRPF, SRSF6, YBX1]	[PRPF8, SF3B3]	60	40	[PRPF8, SF3B3, SNRPF, SRSF6, YBX1]
R-HSA:1169408	ISG15 antiviral mechanism	REACTOME_Pathways_20.11.2017	0.0030128	0.0482048	0.0030128	0.00602559	[-1]	Group4	6.94444	5	Specific for Cluster #1	[NUP107, TPR, UBE2N]	[EIF4G2, UBB]	60	40	[EIF4G2, NUP107, TPR, UBB, UBE2N]
R-HSA:1169410	Antiviral mechanism by IFN-stimulated genes	REACTOME_Pathways_20.11.2017	0.0030128	0.0482048	0.0030128	0.00602559	[-1]	Group4	6.94444	5	Specific for Cluster #1	[NUP107, TPR, UBE2N]	[EIF4G2, UBB]	60	40	[EIF4G2, NUP107, TPR, UBB, UBE2N]
R-HSA:109581	Apoptosis	REACTOME_Pathways_20.11.2017	0.0001116	0.00468719	3.55075e-05	0.000213045	[-1]	Group5	5.88235	10	Specific for Cluster #2	[PSMA8, PSMB2, PSMB3]	[AKT2, DSP, HIST1H1D, PSMC5, PSME2, TP53, UBB]	30	70	[AKT2, DSP, HIST1H1D, PSMA8, PSMB2, PSMB3, PSMC5, PSME2, TP53, UBB]
R-HSA:1168372	Downstream signaling events of B Cell Receptor (BCR)	REACTOME_Pathways_20.11.2017	0.000136105	0.00544421	3.55075e-05	0.000213045	[-1]	Group5	8.43373	7	None Specific Cluster	[CHUK, PSMA8, PSMB2, PSMB3]	[PSMC5, PSME2, UBB]	57.1429	42.8571	[CHUK, PSMA8, PSMB2, PSMB3, PSMC5, PSME2, UBB]
R-HSA:1169091	Activation of NF-kappaB in B cells	REACTOME_Pathways_20.11.2017	3.42061e-05	0.00181292	3.55075e-05	0.000213045	[-1]	Group5	10.4478	7	None Specific Cluster	[CHUK, PSMA8, PSMB2, PSMB3]	[PSMC5, PSME2, UBB]	57.1429	42.8571	[CHUK, PSMA8, PSMB2, PSMB3, PSMC5, PSME2, UBB]
R-HSA:1234174	Regulation of Hypoxia-inducible Factor (HIF) by oxygen	REACTOME_Pathways_20.11.2017	0.000550878	0.0137719	3.55075e-05	0.000213045	[-1]	Group5	8	6	None Specific Cluster	[PSMA8, PSMB2, PSMB3]	[PSMC5, PSME2, UBB]	50	50	[PSMA8, PSMB2, PSMB3, PSMC5, PSME2, UBB]
R-HSA:1234176	Oxygen-dependent proline hydroxylation of Hypoxia-inducible Factor Alpha	REACTOME_Pathways_20.11.2017	0.000274923	0.00879752	3.55075e-05	0.000213045	[-1]	Group5	9.09091	6	None Specific Cluster	[PSMA8, PSMB2, PSMB3]	[PSMC5, PSME2, UBB]	50	50	[PSMA8, PSMB2, PSMB3, PSMC5, PSME2, UBB]
R-HSA:1236974	ER-Phagosome pathway	REACTOME_Pathways_20.11.2017	0.000146799	0.00543157	3.55075e-05	0.000213045	[-1]	Group5	8.33333	7	None Specific Cluster	[CHUK, PSMA8, PSMB2, PSMB3]	[PSMC5, PSME2, UBB]	57.1429	42.8571	[CHUK, PSMA8, PSMB2, PSMB3, PSMC5, PSME2, UBB]
R-HSA:1236975	Antigen processing-Cross presentation	REACTOME_Pathways_20.11.2017	0.000432575	0.0121121	3.55075e-05	0.000213045	[-1]	Group5	7	7	None Specific Cluster	[CHUK, PSMA8, PSMB2, PSMB3]	[PSMC5, PSME2, UBB]	57.1429	42.8571	[CHUK, PSMA8, PSMB2, PSMB3, PSMC5, PSME2, UBB]
R-HSA:1236978	Cross-presentation of soluble exogenous antigens (endosomes)	REACTOME_Pathways_20.11.2017	0.000580167	0.013924	3.55075e-05	0.000213045	[-1]	Group5	10	5	Specific for Cluster #1	[PSMA8, PSMB2, PSMB3]	[PSMC5, PSME2]	60	40	[PSMA8, PSMB2, PSMB3, PSMC5, PSME2]
R-HSA:162909	Host Interactions of HIV factors	REACTOME_Pathways_20.11.2017	1.45793e-05	0.000874755	3.55075e-05	0.000213045	[-1]	Group5	7.46269	10	Specific for Cluster #1	[BANF1, NUP107, PSMA8, PSMB2, PSMB3, SLC25A5, TPR]	[PSMC5, PSME2, UBB]	70	30	[BANF1, NUP107, PSMA8, PSMB2, PSMB3, PSMC5, PSME2, SLC25A5, TPR, UBB]
R-HSA:169911	Regulation of Apoptosis	REACTOME_Pathways_20.11.2017	8.03735e-05	0.00369718	3.55075e-05	0.000213045	[-1]	Group5	11.3208	6	None Specific Cluster	[PSMA8, PSMB2, PSMB3]	[PSMC5, PSME2, UBB]	50	50	[PSMA8, PSMB2, PSMB3, PSMC5, PSME2, UBB]
R-HSA:174084	Autodegradation of Cdh1 by Cdh1:APC/C	REACTOME_Pathways_20.11.2017	0.00166956	0.0317217	3.55075e-05	0.000213045	[-1]	Group5	7.93651	5	Specific for Cluster #2	[PSMB2, PSMB3]	[PSMC5, PSME2, UBB]	40	60	[PSMB2, PSMB3, PSMC5, PSME2, UBB]
R-HSA:174113	SCF-beta-TrCP mediated degradation of Emi1	REACTOME_Pathways_20.11.2017	9.92377e-05	0.00426722	3.55075e-05	0.000213045	[-1]	Group5	10.9091	6	None Specific Cluster	[PSMA8, PSMB2, PSMB3]	[PSMC5, PSME2, UBB]	50	50	[PSMA8, PSMB2, PSMB3, PSMC5, PSME2, UBB]
R-HSA:174154	APC/C:Cdc20 mediated degradation of Securin	REACTOME_Pathways_20.11.2017	0.0002986	0.00895799	3.55075e-05	0.000213045	[-1]	Group5	8.95522	6	None Specific Cluster	[PSMA8, PSMB2, PSMB3]	[PSMC5, PSME2, UBB]	50	50	[PSMA8, PSMB2, PSMB3, PSMC5, PSME2, UBB]
R-HSA:174178	APC/C:Cdh1 mediated degradation of Cdc20 and other APC/C:Cdh1 targeted proteins in late mitosis/early G1	REACTOME_Pathways_20.11.2017	0.000442029	0.0119348	3.55075e-05	0.000213045	[-1]	Group5	8.33333	6	None Specific Cluster	[PSMA8, PSMB2, PSMB3]	[PSMC5, PSME2, UBB]	50	50	[PSMA8, PSMB2, PSMB3, PSMC5, PSME2, UBB]
R-HSA:174184	Cdc20:Phospho-APC/C mediated degradation of Cyclin A	REACTOME_Pathways_20.11.2017	0.000442029	0.0119348	3.55075e-05	0.000213045	[-1]	Group5	8.33333	6	None Specific Cluster	[PSMA8, PSMB2, PSMB3]	[PSMC5, PSME2, UBB]	50	50	[PSMA8, PSMB2, PSMB3, PSMC5, PSME2, UBB]
R-HSA:176033	Interactions of Vpr with host cellular proteins	REACTOME_Pathways_20.11.2017	0.00191287	0.0344317	3.55075e-05	0.000213045	[-1]	Group5	10.2564	4	Specific for Cluster #1	[BANF1, NUP107, SLC25A5, TPR]	[]	100	0	[BANF1, NUP107, SLC25A5, TPR]
R-HSA:176409	APC/C:Cdc20 mediated degradation of mitotic proteins	REACTOME_Pathways_20.11.2017	0.000550878	0.0137719	3.55075e-05	0.000213045	[-1]	Group5	8	6	None Specific Cluster	[PSMA8, PSMB2, PSMB3]	[PSMC5, PSME2, UBB]	50	50	[PSMA8, PSMB2, PSMB3, PSMC5, PSME2, UBB]
R-HSA:179419	APC:Cdc20 mediated degradation of cell cycle proteins prior to satisfation of the cell cycle checkpoint	REACTOME_Pathways_20.11.2017	0.000476253	0.0123826	3.55075e-05	0.000213045	[-1]	Group5	8.21918	6	None Specific Cluster	[PSMA8, PSMB2, PSMB3]	[PSMC5, PSME2, UBB]	50	50	[PSMA8, PSMB2, PSMB3, PSMC5, PSME2, UBB]
R-HSA:180534	Vpu mediated degradation of CD4	REACTOME_Pathways_20.11.2017	7.20799e-05	0.00338775	3.55075e-05	0.000213045	[-1]	Group5	11.5385	6	None Specific Cluster	[PSMA8, PSMB2, PSMB3]	[PSMC5, PSME2, UBB]	50	50	[PSMA8, PSMB2, PSMB3, PSMC5, PSME2, UBB]
R-HSA:180585	Vif-mediated degradation of APOBEC3G	REACTOME_Pathways_20.11.2017	9.92377e-05	0.00426722	3.55075e-05	0.000213045	[-1]	Group5	10.9091	6	None Specific Cluster	[PSMA8, PSMB2, PSMB3]	[PSMC5, PSME2, UBB]	50	50	[PSMA8, PSMB2, PSMB3, PSMC5, PSME2, UBB]
R-HSA:187577	SCF(Skp2)-mediated degradation of p27/p21	REACTOME_Pathways_20.11.2017	0.000162026	0.00567091	3.55075e-05	0.000213045	[-1]	Group5	10	6	Specific for Cluster #2	[PSMB2, PSMB3]	[CCNE1, PSMC5, PSME2, UBB]	33.3333	66.6667	[CCNE1, PSMB2, PSMB3, PSMC5, PSME2, UBB]
R-HSA:202403	TCR signaling	REACTOME_Pathways_20.11.2017	3.55896e-05	0.00185066	3.55075e-05	0.000213045	[-1]	Group5	7.56302	9	None Specific Cluster	[CHUK, PSMA8, PSMB2, PSMB3, UBE2N]	[INPP5D, PSMC5, PSME2, UBB]	55.5556	44.4444	[CHUK, INPP5D, PSMA8, PSMB2, PSMB3, PSMC5, PSME2, UBB, UBE2N]
R-HSA:202424	Downstream TCR signaling	REACTOME_Pathways_20.11.2017	7.38514e-06	0.000472649	3.55075e-05	0.000213045	[-1]	Group5	9.18367	9	None Specific Cluster	[CHUK, PSMA8, PSMB2, PSMB3, UBE2N]	[INPP5D, PSMC5, PSME2, UBB]	55.5556	44.4444	[CHUK, INPP5D, PSMA8, PSMB2, PSMB3, PSMC5, PSME2, UBB, UBE2N]
R-HSA:211733	Regulation of activated PAK-2p34 by proteasome mediated degradation	REACTOME_Pathways_20.11.2017	5.75403e-05	0.00287701	3.55075e-05	0.000213045	[-1]	Group5	12	6	None Specific Cluster	[PSMA8, PSMB2, PSMB3]	[PSMC5, PSME2, UBB]	50	50	[PSMA8, PSMB2, PSMB3, PSMC5, PSME2, UBB]
R-HSA:2262749	Cellular response to hypoxia	REACTOME_Pathways_20.11.2017	0.000550878	0.0137719	3.55075e-05	0.000213045	[-1]	Group5	8	6	None Specific Cluster	[PSMA8, PSMB2, PSMB3]	[PSMC5, PSME2, UBB]	50	50	[PSMA8, PSMB2, PSMB3, PSMC5, PSME2, UBB]
R-HSA:2871837	FCERI mediated NF-kB activation	REACTOME_Pathways_20.11.2017	1.5455e-05	0.000896392	3.55075e-05	0.000213045	[-1]	Group5	9.7561	8	Specific for Cluster #1	[CHUK, PSMA8, PSMB2, PSMB3, UBE2N]	[PSMC5, PSME2, UBB]	62.5	37.5	[CHUK, PSMA8, PSMB2, PSMB3, PSMC5, PSME2, UBB, UBE2N]
R-HSA:349425	Autodegradation of the E3 ubiquitin ligase COP1	REACTOME_Pathways_20.11.2017	6.24457e-06	0.000405897	3.55075e-05	0.000213045	[-1]	Group5	13.4615	7	None Specific Cluster	[PSMA8, PSMB2, PSMB3]	[PSMC5, PSME2, TP53, UBB]	42.8571	57.1429	[PSMA8, PSMB2, PSMB3, PSMC5, PSME2, TP53, UBB]
R-HSA:350562	Regulation of ornithine decarboxylase (ODC)	REACTOME_Pathways_20.11.2017	0.00063622	0.0146331	3.55075e-05	0.000213045	[-1]	Group5	9.80392	5	Specific for Cluster #1	[PSMA8, PSMB2, PSMB3]	[PSMC5, PSME2]	60	40	[PSMA8, PSMB2, PSMB3, PSMC5, PSME2]
R-HSA:351202	Metabolism of polyamines	REACTOME_Pathways_20.11.2017	0.00113749	0.0227498	3.55075e-05	0.000213045	[-1]	Group5	6.97674	6	Specific for Cluster #1	[PSMA8, PSMB2, PSMB3, SRM]	[PSMC5, PSME2]	66.6667	33.3333	[PSMA8, PSMB2, PSMB3, PSMC5, PSME2, SRM]
R-HSA:446652	Interleukin-1 family signaling	REACTOME_Pathways_20.11.2017	0.00027878	0.00864217	3.55075e-05	0.000213045	[-1]	Group5	6.50407	8	Specific for Cluster #1	[CHUK, PSMA8, PSMB2, PSMB3, UBE2N]	[PSMC5, PSME2, UBB]	62.5	37.5	[CHUK, PSMA8, PSMB2, PSMB3, PSMC5, PSME2, UBB, UBE2N]
R-HSA:450408	AUF1 (hnRNP D0) binds and destabilizes mRNA	REACTOME_Pathways_20.11.2017	1.03417e-05	0.000651529	3.55075e-05	0.000213045	[-1]	Group5	12.5	7	None Specific Cluster	[PSMA8, PSMB2, PSMB3]	[HSPA8, PSMC5, PSME2, UBB]	42.8571	57.1429	[HSPA8, PSMA8, PSMB2, PSMB3, PSMC5, PSME2, UBB]
R-HSA:450531	Regulation of mRNA stability by proteins that bind AU-rich elements	REACTOME_Pathways_20.11.2017	3.01097e-06	0.000201735	3.55075e-05	0.000213045	[-1]	Group5	10.2273	9	None Specific Cluster	[KHSRP, PSMA8, PSMB2, PSMB3]	[HSPA8, PSMC5, PSME2, SET, UBB]	44.4444	55.5556	[HSPA8, KHSRP, PSMA8, PSMB2, PSMB3, PSMC5, PSME2, SET, UBB]
R-HSA:453279	Mitotic G1-G1/S phases	REACTOME_Pathways_20.11.2017	7.59092e-07	5.54137e-05	3.55075e-05	0.000213045	[-1]	Group5	8.16327	12	Specific for Cluster #2	[PSMB2, PSMB3, RB1, RBBP4]	[AKT2, CCNE1, MCM4, MCM7, ORC2, PSMC5, PSME2, UBB]	33.3333	66.6667	[AKT2, CCNE1, MCM4, MCM7, ORC2, PSMB2, PSMB3, PSMC5, PSME2, RB1, RBBP4, UBB]
R-HSA:4608870	Asymmetric localization of PCP proteins	REACTOME_Pathways_20.11.2017	0.000232002	0.00765606	3.55075e-05	0.000213045	[-1]	Group5	9.375	6	None Specific Cluster	[PSMA8, PSMB2, PSMB3]	[PSMC5, PSME2, UBB]	50	50	[PSMA8, PSMB2, PSMB3, PSMC5, PSME2, UBB]
R-HSA:4641257	Degradation of AXIN	REACTOME_Pathways_20.11.2017	9.92377e-05	0.00426722	3.55075e-05	0.000213045	[-1]	Group5	10.9091	6	None Specific Cluster	[PSMA8, PSMB2, PSMB3]	[PSMC5, PSME2, UBB]	50	50	[PSMA8, PSMB2, PSMB3, PSMC5, PSME2, UBB]
R-HSA:4641258	Degradation of DVL	REACTOME_Pathways_20.11.2017	0.000121464	0.00498002	3.55075e-05	0.000213045	[-1]	Group5	10.5263	6	None Specific Cluster	[PSMA8, PSMB2, PSMB3]	[PSMC5, PSME2, UBB]	50	50	[PSMA8, PSMB2, PSMB3, PSMC5, PSME2, UBB]
R-HSA:5357801	Programmed Cell Death	REACTOME_Pathways_20.11.2017	0.000141822	0.00538923	3.55075e-05	0.000213045	[-1]	Group5	5.71429	10	Specific for Cluster #2	[PSMA8, PSMB2, PSMB3]	[AKT2, DSP, HIST1H1D, PSMC5, PSME2, TP53, UBB]	30	70	[AKT2, DSP, HIST1H1D, PSMA8, PSMB2, PSMB3, PSMC5, PSME2, TP53, UBB]
R-HSA:5358346	Hedgehog ligand biogenesis	REACTOME_Pathways_20.11.2017	2.80151e-05	0.00151281	3.55075e-05	0.000213045	[-1]	Group5	10.7692	7	None Specific Cluster	[PSMA8, PSMB2, PSMB3]	[PSMC5, PSME2, SHH, UBB]	42.8571	57.1429	[PSMA8, PSMB2, PSMB3, PSMC5, PSME2, SHH, UBB]
R-HSA:5362768	Hh mutants that don't undergo autocatalytic processing are degraded by ERAD	REACTOME_Pathways_20.11.2017	1.03417e-05	0.000651529	3.55075e-05	0.000213045	[-1]	Group5	12.5	7	None Specific Cluster	[PSMA8, PSMB2, PSMB3]	[PSMC5, PSME2, SHH, UBB]	42.8571	57.1429	[PSMA8, PSMB2, PSMB3, PSMC5, PSME2, SHH, UBB]
R-HSA:5387390	Hh mutants abrogate ligand secretion	REACTOME_Pathways_20.11.2017	1.47005e-05	0.000867332	3.55075e-05	0.000213045	[-1]	Group5	11.8644	7	None Specific Cluster	[PSMA8, PSMB2, PSMB3]	[PSMC5, PSME2, SHH, UBB]	42.8571	57.1429	[PSMA8, PSMB2, PSMB3, PSMC5, PSME2, SHH, UBB]
R-HSA:5607761	Dectin-1 mediated noncanonical NF-kB signaling	REACTOME_Pathways_20.11.2017	1.64533e-05	0.000937838	3.55075e-05	0.000213045	[-1]	Group5	11.6667	7	None Specific Cluster	[CHUK, PSMA8, PSMB2, PSMB3]	[PSMC5, PSME2, UBB]	57.1429	42.8571	[CHUK, PSMA8, PSMB2, PSMB3, PSMC5, PSME2, UBB]
R-HSA:5607764	CLEC7A (Dectin-1) signaling	REACTOME_Pathways_20.11.2017	7.0427e-05	0.0033805	3.55075e-05	0.000213045	[-1]	Group5	7.92079	8	Specific for Cluster #1	[CHUK, PSMA8, PSMB2, PSMB3, UBE2N]	[PSMC5, PSME2, UBB]	62.5	37.5	[CHUK, PSMA8, PSMB2, PSMB3, PSMC5, PSME2, UBB, UBE2N]
R-HSA:5610780	Degradation of GLI1 by the proteasome	REACTOME_Pathways_20.11.2017	0.000162026	0.00567091	3.55075e-05	0.000213045	[-1]	Group5	10	6	None Specific Cluster	[PSMA8, PSMB2, PSMB3]	[PSMC5, PSME2, UBB]	50	50	[PSMA8, PSMB2, PSMB3, PSMC5, PSME2, UBB]
R-HSA:5610783	Degradation of GLI2 by the proteasome	REACTOME_Pathways_20.11.2017	0.000162026	0.00567091	3.55075e-05	0.000213045	[-1]	Group5	10	6	None Specific Cluster	[PSMA8, PSMB2, PSMB3]	[PSMC5, PSME2, UBB]	50	50	[PSMA8, PSMB2, PSMB3, PSMC5, PSME2, UBB]
R-HSA:5610785	GLI3 is processed to GLI3R by the proteasome	REACTOME_Pathways_20.11.2017	0.000162026	0.00567091	3.55075e-05	0.000213045	[-1]	Group5	10	6	None Specific Cluster	[PSMA8, PSMB2, PSMB3]	[PSMC5, PSME2, UBB]	50	50	[PSMA8, PSMB2, PSMB3, PSMC5, PSME2, UBB]
R-HSA:5632684	Hedgehog 'on' state	REACTOME_Pathways_20.11.2017	0.000158164	0.00569391	3.55075e-05	0.000213045	[-1]	Group5	8.23529	7	None Specific Cluster	[PSMA8, PSMB2, PSMB3]	[PSMC5, PSME2, SHH, UBB]	42.8571	57.1429	[PSMA8, PSMB2, PSMB3, PSMC5, PSME2, SHH, UBB]
R-HSA:5658442	Regulation of RAS by GAPs	REACTOME_Pathways_20.11.2017	0.000323848	0.00939159	3.55075e-05	0.000213045	[-1]	Group5	8.82353	6	None Specific Cluster	[PSMA8, PSMB2, PSMB3]	[PSMC5, PSME2, UBB]	50	50	[PSMA8, PSMB2, PSMB3, PSMC5, PSME2, UBB]
R-HSA:5676590	NIK-->noncanonical NF-kB signaling	REACTOME_Pathways_20.11.2017	1.47005e-05	0.000867332	3.55075e-05	0.000213045	[-1]	Group5	11.8644	7	None Specific Cluster	[CHUK, PSMA8, PSMB2, PSMB3]	[PSMC5, PSME2, UBB]	57.1429	42.8571	[CHUK, PSMA8, PSMB2, PSMB3, PSMC5, PSME2, UBB]
R-HSA:5678895	Defective CFTR causes cystic fibrosis	REACTOME_Pathways_20.11.2017	0.000177697	0.0060417	3.55075e-05	0.000213045	[-1]	Group5	9.83607	6	None Specific Cluster	[PSMA8, PSMB2, PSMB3]	[PSMC5, PSME2, UBB]	50	50	[PSMA8, PSMB2, PSMB3, PSMC5, PSME2, UBB]
R-HSA:6807070	PTEN Regulation	REACTOME_Pathways_20.11.2017	2.13899e-05	0.00117645	3.55075e-05	0.000213045	[-1]	Group5	7.14286	10	Specific for Cluster #2	[PSMA8, PSMB2, PSMB3, RBBP4]	[AKT2, MAF1, PSMC5, PSME2, TP53, UBB]	40	60	[AKT2, MAF1, PSMA8, PSMB2, PSMB3, PSMC5, PSME2, RBBP4, TP53, UBB]
R-HSA:68827	CDT1 association with the CDC6:ORC:origin complex	REACTOME_Pathways_20.11.2017	1.47005e-05	0.000867332	3.55075e-05	0.000213045	[-1]	Group5	11.8644	7	None Specific Cluster	[PSMA8, PSMB2, PSMB3]	[ORC2, PSMC5, PSME2, UBB]	42.8571	57.1429	[ORC2, PSMA8, PSMB2, PSMB3, PSMC5, PSME2, UBB]
R-HSA:68867	Assembly of the pre-replicative complex	REACTOME_Pathways_20.11.2017	3.27544e-07	2.42383e-05	3.55075e-05	0.000213045	[-1]	Group5	13.2353	9	Specific for Cluster #2	[PSMA8, PSMB2, PSMB3]	[MCM4, MCM7, ORC2, PSMC5, PSME2, UBB]	33.3333	66.6667	[MCM4, MCM7, ORC2, PSMA8, PSMB2, PSMB3, PSMC5, PSME2, UBB]
R-HSA:68874	M/G1 Transition	REACTOME_Pathways_20.11.2017	2.24663e-06	0.000155017	3.55075e-05	0.000213045	[-1]	Group5	10.5882	9	Specific for Cluster #2	[PSMA8, PSMB2, PSMB3]	[MCM4, MCM7, ORC2, PSMC5, PSME2, UBB]	33.3333	66.6667	[MCM4, MCM7, ORC2, PSMA8, PSMB2, PSMB3, PSMC5, PSME2, UBB]
R-HSA:68949	Orc1 removal from chromatin	REACTOME_Pathways_20.11.2017	3.84538e-08	3.03785e-06	3.55075e-05	0.000213045	[-1]	Group5	14.0845	10	Specific for Cluster #2	[PSMA8, PSMB2, PSMB3, RB1]	[MCM4, MCM7, ORC2, PSMC5, PSME2, UBB]	40	60	[MCM4, MCM7, ORC2, PSMA8, PSMB2, PSMB3, PSMC5, PSME2, RB1, UBB]
R-HSA:69002	DNA Replication Pre-Initiation	REACTOME_Pathways_20.11.2017	2.24663e-06	0.000155017	3.55075e-05	0.000213045	[-1]	Group5	10.5882	9	Specific for Cluster #2	[PSMA8, PSMB2, PSMB3]	[MCM4, MCM7, ORC2, PSMC5, PSME2, UBB]	33.3333	66.6667	[MCM4, MCM7, ORC2, PSMA8, PSMB2, PSMB3, PSMC5, PSME2, UBB]
R-HSA:69017	CDK-mediated phosphorylation and removal of Cdc6	REACTOME_Pathways_20.11.2017	6.44835e-05	0.00315969	3.55075e-05	0.000213045	[-1]	Group5	11.7647	6	None Specific Cluster	[PSMA8, PSMB2, PSMB3]	[PSMC5, PSME2, UBB]	50	50	[PSMA8, PSMB2, PSMB3, PSMC5, PSME2, UBB]
R-HSA:69052	Switching of origins to a post-replicative state	REACTOME_Pathways_20.11.2017	3.84538e-08	3.03785e-06	3.55075e-05	0.000213045	[-1]	Group5	14.0845	10	Specific for Cluster #2	[PSMA8, PSMB2, PSMB3, RB1]	[MCM4, MCM7, ORC2, PSMC5, PSME2, UBB]	40	60	[MCM4, MCM7, ORC2, PSMA8, PSMB2, PSMB3, PSMC5, PSME2, RB1, UBB]
R-HSA:69202	Cyclin E associated events during G1/S transition	REACTOME_Pathways_20.11.2017	1.65568e-06	0.000117553	3.55075e-05	0.000213045	[-1]	Group5	10.9756	9	None Specific Cluster	[PSMB2, PSMB3, RB1, RBBP4]	[AKT2, CCNE1, PSMC5, PSME2, UBB]	44.4444	55.5556	[AKT2, CCNE1, PSMB2, PSMB3, PSMC5, PSME2, RB1, RBBP4, UBB]
R-HSA:69206	G1/S Transition	REACTOME_Pathways_20.11.2017	1.82861e-07	1.37146e-05	3.55075e-05	0.000213045	[-1]	Group5	9.30233	12	Specific for Cluster #2	[PSMB2, PSMB3, RB1, RBBP4]	[AKT2, CCNE1, MCM4, MCM7, ORC2, PSMC5, PSME2, UBB]	33.3333	66.6667	[AKT2, CCNE1, MCM4, MCM7, ORC2, PSMB2, PSMB3, PSMC5, PSME2, RB1, RBBP4, UBB]
R-HSA:69229	Ubiquitin-dependent degradation of Cyclin D1	REACTOME_Pathways_20.11.2017	6.44835e-05	0.00315969	3.55075e-05	0.000213045	[-1]	Group5	11.7647	6	None Specific Cluster	[PSMA8, PSMB2, PSMB3]	[PSMC5, PSME2, UBB]	50	50	[PSMA8, PSMB2, PSMB3, PSMC5, PSME2, UBB]
R-HSA:69239	Synthesis of DNA	REACTOME_Pathways_20.11.2017	1.02821e-06	7.40308e-05	3.55075e-05	0.000213045	[-1]	Group5	10	10	Specific for Cluster #2	[PSMA8, PSMB2, PSMB3, RB1]	[MCM4, MCM7, ORC2, PSMC5, PSME2, UBB]	40	60	[MCM4, MCM7, ORC2, PSMA8, PSMB2, PSMB3, PSMC5, PSME2, RB1, UBB]
R-HSA:69242	S Phase	REACTOME_Pathways_20.11.2017	5.15712e-08	3.97098e-06	3.55075e-05	0.000213045	[-1]	Group5	9.35252	13	Specific for Cluster #2	[PSMA8, PSMB2, PSMB3, RB1, RBBP4]	[CCNE1, MCM4, MCM7, ORC2, PDS5B, PSMC5, PSME2, UBB]	38.4615	61.5385	[CCNE1, MCM4, MCM7, ORC2, PDS5B, PSMA8, PSMB2, PSMB3, PSMC5, PSME2, RB1, RBBP4, UBB]
R-HSA:69300	Removal of licensing factors from origins	REACTOME_Pathways_20.11.2017	5.05518e-08	3.94304e-06	3.55075e-05	0.000213045	[-1]	Group5	13.6986	10	Specific for Cluster #2	[PSMA8, PSMB2, PSMB3, RB1]	[MCM4, MCM7, ORC2, PSMC5, PSME2, UBB]	40	60	[MCM4, MCM7, ORC2, PSMA8, PSMB2, PSMB3, PSMC5, PSME2, RB1, UBB]
R-HSA:69304	Regulation of DNA replication	REACTOME_Pathways_20.11.2017	7.49927e-08	5.69944e-06	3.55075e-05	0.000213045	[-1]	Group5	13.1579	10	Specific for Cluster #2	[PSMA8, PSMB2, PSMB3, RB1]	[MCM4, MCM7, ORC2, PSMC5, PSME2, UBB]	40	60	[MCM4, MCM7, ORC2, PSMA8, PSMB2, PSMB3, PSMC5, PSME2, RB1, UBB]
R-HSA:69306	DNA Replication	REACTOME_Pathways_20.11.2017	2.09544e-06	0.000146681	3.55075e-05	0.000213045	[-1]	Group5	9.25926	10	Specific for Cluster #2	[PSMA8, PSMB2, PSMB3, RB1]	[MCM4, MCM7, ORC2, PSMC5, PSME2, UBB]	40	60	[MCM4, MCM7, ORC2, PSMA8, PSMB2, PSMB3, PSMC5, PSME2, RB1, UBB]
R-HSA:69481	G2/M Checkpoints	REACTOME_Pathways_20.11.2017	1.86744e-05	0.00104577	3.55075e-05	0.000213045	[-1]	Group5	6.54762	11	Specific for Cluster #2	[PSMA8, PSMB2, PSMB3, UBE2N]	[MCM4, MCM7, ORC2, PSMC5, PSME2, TP53, UBB]	36.3636	63.6364	[MCM4, MCM7, ORC2, PSMA8, PSMB2, PSMB3, PSMC5, PSME2, TP53, UBB, UBE2N]
R-HSA:69541	Stabilization of p53	REACTOME_Pathways_20.11.2017	1.16558e-05	0.000722657	3.55075e-05	0.000213045	[-1]	Group5	12.2807	7	None Specific Cluster	[PSMA8, PSMB2, PSMB3]	[PSMC5, PSME2, TP53, UBB]	42.8571	57.1429	[PSMA8, PSMB2, PSMB3, PSMC5, PSME2, TP53, UBB]
R-HSA:69563	p53-Dependent G1 DNA Damage Response	REACTOME_Pathways_20.11.2017	2.99476e-06	0.000203643	3.55075e-05	0.000213045	[-1]	Group5	12.1212	8	Specific for Cluster #2	[PSMA8, PSMB2, PSMB3]	[CCNE1, PSMC5, PSME2, TP53, UBB]	37.5	62.5	[CCNE1, PSMA8, PSMB2, PSMB3, PSMC5, PSME2, TP53, UBB]
R-HSA:69580	p53-Dependent G1/S DNA damage checkpoint	REACTOME_Pathways_20.11.2017	2.99476e-06	0.000203643	3.55075e-05	0.000213045	[-1]	Group5	12.1212	8	Specific for Cluster #2	[PSMA8, PSMB2, PSMB3]	[CCNE1, PSMC5, PSME2, TP53, UBB]	37.5	62.5	[CCNE1, PSMA8, PSMB2, PSMB3, PSMC5, PSME2, TP53, UBB]
R-HSA:69601	Ubiquitin Mediated Degradation of Phosphorylated Cdc25A	REACTOME_Pathways_20.11.2017	8.03735e-05	0.00369718	3.55075e-05	0.000213045	[-1]	Group5	11.3208	6	None Specific Cluster	[PSMA8, PSMB2, PSMB3]	[PSMC5, PSME2, UBB]	50	50	[PSMA8, PSMB2, PSMB3, PSMC5, PSME2, UBB]
R-HSA:69610	p53-Independent DNA Damage Response	REACTOME_Pathways_20.11.2017	8.03735e-05	0.00369718	3.55075e-05	0.000213045	[-1]	Group5	11.3208	6	None Specific Cluster	[PSMA8, PSMB2, PSMB3]	[PSMC5, PSME2, UBB]	50	50	[PSMA8, PSMB2, PSMB3, PSMC5, PSME2, UBB]
R-HSA:69613	p53-Independent G1/S DNA damage checkpoint	REACTOME_Pathways_20.11.2017	8.03735e-05	0.00369718	3.55075e-05	0.000213045	[-1]	Group5	11.3208	6	None Specific Cluster	[PSMA8, PSMB2, PSMB3]	[PSMC5, PSME2, UBB]	50	50	[PSMA8, PSMB2, PSMB3, PSMC5, PSME2, UBB]
R-HSA:69615	G1/S DNA Damage Checkpoints	REACTOME_Pathways_20.11.2017	3.76641e-06	0.000248583	3.55075e-05	0.000213045	[-1]	Group5	11.7647	8	Specific for Cluster #2	[PSMA8, PSMB2, PSMB3]	[CCNE1, PSMC5, PSME2, TP53, UBB]	37.5	62.5	[CCNE1, PSMA8, PSMB2, PSMB3, PSMC5, PSME2, TP53, UBB]
R-HSA:69656	Cyclin A:Cdk2-associated events at S phase entry	REACTOME_Pathways_20.11.2017	1.41088e-05	0.000860634	3.55075e-05	0.000213045	[-1]	Group5	9.87654	8	None Specific Cluster	[PSMB2, PSMB3, RB1, RBBP4]	[CCNE1, PSMC5, PSME2, UBB]	50	50	[CCNE1, PSMB2, PSMB3, PSMC5, PSME2, RB1, RBBP4, UBB]
R-HSA:75815	Ubiquitin-dependent degradation of Cyclin D	REACTOME_Pathways_20.11.2017	6.44835e-05	0.00315969	3.55075e-05	0.000213045	[-1]	Group5	11.7647	6	None Specific Cluster	[PSMA8, PSMB2, PSMB3]	[PSMC5, PSME2, UBB]	50	50	[PSMA8, PSMB2, PSMB3, PSMC5, PSME2, UBB]
R-HSA:8852276	The role of GTSE1 in G2/M progression after G2 checkpoint	REACTOME_Pathways_20.11.2017	9.16757e-05	0.00403373	3.55075e-05	0.000213045	[-1]	Group5	8.97436	7	None Specific Cluster	[PSMA8, PSMB2, PSMB3]	[PSMC5, PSME2, TP53, UBB]	42.8571	57.1429	[PSMA8, PSMB2, PSMB3, PSMC5, PSME2, TP53, UBB]
R-HSA:8854050	FBXL7 down-regulates AURKA during mitotic entry and in early mitosis	REACTOME_Pathways_20.11.2017	8.94102e-05	0.00402346	3.55075e-05	0.000213045	[-1]	Group5	11.1111	6	None Specific Cluster	[PSMA8, PSMB2, PSMB3]	[PSMC5, PSME2, UBB]	50	50	[PSMA8, PSMB2, PSMB3, PSMC5, PSME2, UBB]
R-HSA:8939902	Regulation of RUNX2 expression and activity	REACTOME_Pathways_20.11.2017	0.000476253	0.0123826	3.55075e-05	0.000213045	[-1]	Group5	8.21918	6	None Specific Cluster	[PSMA8, PSMB2, PSMB3]	[PSMC5, PSME2, UBB]	50	50	[PSMA8, PSMB2, PSMB3, PSMC5, PSME2, UBB]
R-HSA:8941858	Regulation of RUNX3 expression and activity	REACTOME_Pathways_20.11.2017	0.000901816	0.0189381	3.55075e-05	0.000213045	[-1]	Group5	9.09091	5	Specific for Cluster #2	[PSMB2, PSMB3]	[PSMC5, PSME2, UBB]	40	60	[PSMB2, PSMB3, PSMC5, PSME2, UBB]
R-HSA:8948751	Regulation of PTEN stability and activity	REACTOME_Pathways_20.11.2017	4.14801e-05	0.00211548	3.55075e-05	0.000213045	[-1]	Group5	10.1449	7	None Specific Cluster	[PSMA8, PSMB2, PSMB3]	[AKT2, PSMC5, PSME2, UBB]	42.8571	57.1429	[AKT2, PSMA8, PSMB2, PSMB3, PSMC5, PSME2, UBB]
