# Supplementary material for: Rainbow Trout Erythrocytes ex vivo Transfection With a DNA Vaccine Encoding VHSV Glycoprotein G Induces an Antiviral Immune Response
Source: Front Immunol. 2018 Oct 29;9:2477. doi: 10.3389/fimmu.2018.02477 (PMC6220650; doi:10.3389/fimmu.2018.02477)
Supplement: Supplementary file 6 [file Table_6.xls]

## Sheet: ClueGO Results
Table S6
GOID	GOTerm	Ontology Source	Term PValue	Term PValue Corrected with Bonferroni step down	Group PValue	Group PValue Corrected with Bonferroni step down	GOLevels	GOGroups	% Associated Genes	Nr. Genes	Cluster	Genes Cluster #1	Genes Cluster #2	%Genes Cluster #1	%Genes Cluster #2	Associated Genes Found
R-HSA:6798748	Exocytosis of secretory granule lumen proteins	REACTOME_Reactions_20.11.2017	1.11884e-06	5.25854e-05	6.07786e-07	3.64672e-06	[-1]	Group0	9.70874	10	Specific for Cluster #2	[CAT, IMPDH1, PRDX4]	[AHSG, ALAD, EPX, HSPA8, PGM2, PKM, SERPINB1]	30	70	[AHSG, ALAD, CAT, EPX, HSPA8, IMPDH1, PGM2, PKM, PRDX4, SERPINB1]
R-HSA:6800434	Exocytosis of ficolin-rich granule lumen proteins	REACTOME_Reactions_20.11.2017	4.45769e-05	0.0019168	6.07786e-07	3.64672e-06	[-1]	Group0	7.2	9	None Specific Cluster	[CAT, CTSZ, FTH1, IMPDH1, PRDX4]	[ALAD, HSPA8, PGM2, PKM]	55.5556	44.4444	[ALAD, CAT, CTSZ, FTH1, HSPA8, IMPDH1, PGM2, PKM, PRDX4]
R-HSA:156823	Association of phospho-L13a with GAIT element of Ceruloplasmin mRNA	REACTOME_Reactions_20.11.2017	0.00895499	0.044775	0.00895499	0.00895499	[-1]	Group1	6.55738	4	Specific for Cluster #2	[RPS11]	[EIF3I, RPS19, RPS23]	25	75	[EIF3I, RPS11, RPS19, RPS23]
R-HSA:72676	eIF3 and eIF1A bind to the 40S subunit	REACTOME_Reactions_20.11.2017	0.00442491	0.048674	0.00895499	0.00895499	[-1]	Group1	8	4	Specific for Cluster #2	[RPS11]	[EIF3I, RPS19, RPS23]	25	75	[EIF3I, RPS11, RPS19, RPS23]
R-HSA:72691	Formation of the 43S pre-initiation complex	REACTOME_Reactions_20.11.2017	0.00545514	0.0490962	0.00895499	0.00895499	[-1]	Group1	7.54717	4	Specific for Cluster #2	[RPS11]	[EIF3I, RPS19, RPS23]	25	75	[EIF3I, RPS11, RPS19, RPS23]
R-HSA:180622	Vpr binds nucleoporins	REACTOME_Reactions_20.11.2017	0.0112885	0.0451542	0.00170924	0.00512771	[-1]	Group2	8.57143	3	Specific for Cluster #1	[BANF1, NUP107, TPR]	[]	100	0	[BANF1, NUP107, TPR]
R-HSA:191830	snRNP nuclear import and release	REACTOME_Reactions_20.11.2017	0.0222178	0.0444356	0.00170924	0.00512771	[-1]	Group2	6.66667	3	Specific for Cluster #1	[NUP107, SNRPF, TPR]	[]	100	0	[NUP107, SNRPF, TPR]
R-HSA:75096	Docking of the TAP:EJC Complex with the NPC	REACTOME_Reactions_20.11.2017	0.015052	0.0451559	0.00170924	0.00512771	[-1]	Group2	5.6338	4	Specific for Cluster #1	[NUP107, SRSF6, TPR]	[U2AF1]	75	25	[NUP107, SRSF6, TPR, U2AF1]
R-HSA:72107	Formation of the Spliceosomal E complex	REACTOME_Reactions_20.11.2017	0.00275053	0.0385075	0.000296639	0.00148319	[-1]	Group3	6.94444	5	Specific for Cluster #1	[SNRPF, SRSF6, YBX1]	[PCBP2, U2AF1]	60	40	[PCBP2, SNRPF, SRSF6, U2AF1, YBX1]
R-HSA:75079	Formation of AT-AC C complex	REACTOME_Reactions_20.11.2017	0.000632739	0.014553	0.000296639	0.00148319	[-1]	Group3	9.61539	5	Specific for Cluster #1	[SNRPF, SRSF6, YBX1]	[PRPF8, SF3B3]	60	40	[PRPF8, SF3B3, SNRPF, SRSF6, YBX1]
R-HSA:75080	Formation of AT-AC A complex	REACTOME_Reactions_20.11.2017	0.00254873	0.0382309	0.000296639	0.00148319	[-1]	Group3	9.30233	4	Specific for Cluster #1	[SNRPF, SRSF6, YBX1]	[SF3B3]	75	25	[SF3B3, SNRPF, SRSF6, YBX1]
R-HSA:75081	Formation of AT-AC B Complex	REACTOME_Reactions_20.11.2017	0.000632739	0.014553	0.000296639	0.00148319	[-1]	Group3	9.61539	5	Specific for Cluster #1	[SNRPF, SRSF6, YBX1]	[PRPF8, SF3B3]	60	40	[PRPF8, SF3B3, SNRPF, SRSF6, YBX1]
R-HSA:75082	ATAC spliceosome mediated Lariat formation,5' splice site cleavage	REACTOME_Reactions_20.11.2017	0.000632739	0.014553	0.000296639	0.00148319	[-1]	Group3	9.61539	5	Specific for Cluster #1	[SNRPF, SRSF6, YBX1]	[PRPF8, SF3B3]	60	40	[PRPF8, SF3B3, SNRPF, SRSF6, YBX1]
R-HSA:75083	ATAC spliceosome mediated 3' splice site cleavage, exon ligation	REACTOME_Reactions_20.11.2017	0.000632739	0.014553	0.000296639	0.00148319	[-1]	Group3	9.61539	5	Specific for Cluster #1	[SNRPF, SRSF6, YBX1]	[PRPF8, SF3B3]	60	40	[PRPF8, SF3B3, SNRPF, SRSF6, YBX1]
R-HSA:176298	Activation of claspin	REACTOME_Reactions_20.11.2017	0.00301492	0.0391939	0.000937283	0.00374913	[-1]	Group4	13.6364	3	Specific for Cluster #2	[]	[MCM4, MCM7, ORC2]	0	100	[MCM4, MCM7, ORC2]
R-HSA:176318	Loading of claspin onto DNA during replication origin firing	REACTOME_Reactions_20.11.2017	0.00227596	0.0364154	0.000937283	0.00374913	[-1]	Group4	15	3	Specific for Cluster #2	[]	[MCM4, MCM7, ORC2]	0	100	[MCM4, MCM7, ORC2]
R-HSA:68849	Mcm2-7 associates with the Cdt1:CDC6:ORC:origin complex, forming the pre-replicative complex (preRC)	REACTOME_Reactions_20.11.2017	0.000954078	0.0209897	0.000937283	0.00374913	[-1]	Group4	20	3	Specific for Cluster #2	[]	[MCM4, MCM7, ORC2]	0	100	[MCM4, MCM7, ORC2]
R-HSA:68916	DNA Replication Factor A (RPA) associates with the pre-replicative complex at the origin	REACTOME_Reactions_20.11.2017	0.0034334	0.0412008	0.000937283	0.00374913	[-1]	Group4	13.0435	3	Specific for Cluster #2	[]	[MCM4, MCM7, ORC2]	0	100	[MCM4, MCM7, ORC2]
R-HSA:68917	Cdc45 associates with the pre-replicative complex at the origin	REACTOME_Reactions_20.11.2017	0.00195363	0.0332116	0.000937283	0.00374913	[-1]	Group4	15.7895	3	Specific for Cluster #2	[]	[MCM4, MCM7, ORC2]	0	100	[MCM4, MCM7, ORC2]
R-HSA:68918	CDK and DDK associate with the Mcm10:pre-replicative complex	REACTOME_Reactions_20.11.2017	0.00166137	0.0315661	0.000937283	0.00374913	[-1]	Group4	16.6667	3	Specific for Cluster #2	[]	[MCM4, MCM7, ORC2]	0	100	[MCM4, MCM7, ORC2]
R-HSA:68919	Mcm10 associates with the pre-replicative complex, stabilizing Mcm2-7	REACTOME_Reactions_20.11.2017	0.00116277	0.0244181	0.000937283	0.00374913	[-1]	Group4	18.75	3	Specific for Cluster #2	[]	[MCM4, MCM7, ORC2]	0	100	[MCM4, MCM7, ORC2]
R-HSA:68940	Cdt1 is displaced from the pre-replicative complex.	REACTOME_Reactions_20.11.2017	0.00116277	0.0244181	0.000937283	0.00374913	[-1]	Group4	18.75	3	Specific for Cluster #2	[]	[MCM4, MCM7, ORC2]	0	100	[MCM4, MCM7, ORC2]
R-HSA:68944	Orc1 is phosphorylated by cyclin A/CDK2	REACTOME_Reactions_20.11.2017	0.000187852	0.00638698	0.000937283	0.00374913	[-1]	Group4	18.1818	4	Specific for Cluster #2	[RB1]	[MCM4, MCM7, ORC2]	25	75	[MCM4, MCM7, ORC2, RB1]
R-HSA:1168640	Ubiquitinated IkB is degraded	REACTOME_Reactions_20.11.2017	0.000578065	0.0138736	0.00205359	0.00410718	[-1]	Group5	9.80392	5	Specific for Cluster #1	[PSMA8, PSMB2, PSMB3]	[PSMC5, PSME2]	60	40	[PSMA8, PSMB2, PSMB3, PSMC5, PSME2]
R-HSA:1234159	Proteasome proteolyzes ub-HIF-alpha	REACTOME_Reactions_20.11.2017	0.000173488	0.00607207	0.00205359	0.00410718	[-1]	Group5	9.67742	6	None Specific Cluster	[PSMA8, PSMB2, PSMB3]	[PSMC5, PSME2, UBB]	50	50	[PSMA8, PSMB2, PSMB3, PSMC5, PSME2, UBB]
R-HSA:1236935	Proteasomal cleavage of substrate	REACTOME_Reactions_20.11.2017	4.55261e-05	0.00191209	0.00205359	0.00410718	[-1]	Group5	12.2449	6	None Specific Cluster	[PSMA8, PSMB2, PSMB3]	[PSMC5, PSME2, UBB]	50	50	[PSMA8, PSMB2, PSMB3, PSMC5, PSME2, UBB]
R-HSA:1236970	Proteasomal clevage of exogenous antigen	REACTOME_Reactions_20.11.2017	0.000320656	0.00994033	0.00205359	0.00410718	[-1]	Group5	11.1111	5	Specific for Cluster #1	[PSMA8, PSMB2, PSMB3]	[PSMC5, PSME2]	60	40	[PSMA8, PSMB2, PSMB3, PSMC5, PSME2]
R-HSA:1504193	Ubiquitinated DVL is degraded by the proteasome	REACTOME_Reactions_20.11.2017	8.83519e-05	0.00326902	0.00205359	0.00410718	[-1]	Group5	10.9091	6	None Specific Cluster	[PSMA8, PSMB2, PSMB3]	[PSMC5, PSME2, UBB]	50	50	[PSMA8, PSMB2, PSMB3, PSMC5, PSME2, UBB]
R-HSA:174058	Degradation of multiubiquitinated Cdh1	REACTOME_Reactions_20.11.2017	0.00152112	0.0304223	0.00205359	0.00410718	[-1]	Group5	7.93651	5	Specific for Cluster #2	[PSMB2, PSMB3]	[PSMC5, PSME2, UBB]	40	60	[PSMB2, PSMB3, PSMC5, PSME2, UBB]
R-HSA:174105	Degradation of multiubiquitinated cell cycle proteins	REACTOME_Reactions_20.11.2017	0.000366182	0.0106193	0.00205359	0.00410718	[-1]	Group5	8.4507	6	None Specific Cluster	[PSMA8, PSMB2, PSMB3]	[PSMC5, PSME2, UBB]	50	50	[PSMA8, PSMB2, PSMB3, PSMC5, PSME2, UBB]
R-HSA:174202	Degradation of multiubiquitinated Securin	REACTOME_Reactions_20.11.2017	0.000266597	0.00879771	0.00205359	0.00410718	[-1]	Group5	8.95522	6	None Specific Cluster	[PSMA8, PSMB2, PSMB3]	[PSMC5, PSME2, UBB]	50	50	[PSMA8, PSMB2, PSMB3, PSMC5, PSME2, UBB]
R-HSA:174203	SCF-mediated degradation of Emi1	REACTOME_Reactions_20.11.2017	8.83519e-05	0.00326902	0.00205359	0.00410718	[-1]	Group5	10.9091	6	None Specific Cluster	[PSMA8, PSMB2, PSMB3]	[PSMC5, PSME2, UBB]	50	50	[PSMA8, PSMB2, PSMB3, PSMC5, PSME2, UBB]
R-HSA:174255	Degradation multiubiquitinated Cyclin A	REACTOME_Reactions_20.11.2017	0.000395117	0.0106682	0.00205359	0.00410718	[-1]	Group5	8.33333	6	None Specific Cluster	[PSMA8, PSMB2, PSMB3]	[PSMC5, PSME2, UBB]	50	50	[PSMA8, PSMB2, PSMB3, PSMC5, PSME2, UBB]
R-HSA:180573	Degradation of ubiquitinated CD4	REACTOME_Reactions_20.11.2017	6.41277e-05	0.00250098	0.00205359	0.00410718	[-1]	Group5	11.5385	6	None Specific Cluster	[PSMA8, PSMB2, PSMB3]	[PSMC5, PSME2, UBB]	50	50	[PSMA8, PSMB2, PSMB3, PSMC5, PSME2, UBB]
R-HSA:180603	Proteosome-mediated degradation of APOBEC3G	REACTOME_Reactions_20.11.2017	8.83519e-05	0.00326902	0.00205359	0.00410718	[-1]	Group5	10.9091	6	None Specific Cluster	[PSMA8, PSMB2, PSMB3]	[PSMC5, PSME2, UBB]	50	50	[PSMA8, PSMB2, PSMB3, PSMC5, PSME2, UBB]
R-HSA:187574	Degradation of ubiquitinated p27/p21 by the 26S proteasome	REACTOME_Reactions_20.11.2017	0.000108191	0.00389488	0.00205359	0.00410718	[-1]	Group5	10.5263	6	Specific for Cluster #2	[PSMB2, PSMB3]	[CCNE1, PSMC5, PSME2, UBB]	33.3333	66.6667	[CCNE1, PSMB2, PSMB3, PSMC5, PSME2, UBB]
R-HSA:188191	APC/C:Cdh1-mediated degradation of Skp2	REACTOME_Reactions_20.11.2017	0.000266597	0.00879771	0.00205359	0.00410718	[-1]	Group5	8.95522	6	None Specific Cluster	[PSMA8, PSMB2, PSMB3]	[PSMC5, PSME2, UBB]	50	50	[PSMA8, PSMB2, PSMB3, PSMC5, PSME2, UBB]
R-HSA:209061	Ubiquitinated and phosphorylated IKBA binds to and is degraded by the proteasome complex	REACTOME_Reactions_20.11.2017	6.41277e-05	0.00250098	0.00205359	0.00410718	[-1]	Group5	11.5385	6	None Specific Cluster	[PSMA8, PSMB2, PSMB3]	[PSMC5, PSME2, UBB]	50	50	[PSMA8, PSMB2, PSMB3, PSMC5, PSME2, UBB]
R-HSA:211715	Proteasome mediated degradation of PAK-2p34	REACTOME_Reactions_20.11.2017	5.1168e-05	0.00209789	0.00205359	0.00410718	[-1]	Group5	12	6	None Specific Cluster	[PSMA8, PSMB2, PSMB3]	[PSMC5, PSME2, UBB]	50	50	[PSMA8, PSMB2, PSMB3, PSMC5, PSME2, UBB]
R-HSA:2130282	Degradation of ubiquitinated beta catenin by the proteasome	REACTOME_Reactions_20.11.2017	0.000289208	0.00925464	0.00205359	0.00410718	[-1]	Group5	8.82353	6	None Specific Cluster	[PSMA8, PSMB2, PSMB3]	[PSMC5, PSME2, UBB]	50	50	[PSMA8, PSMB2, PSMB3, PSMC5, PSME2, UBB]
R-HSA:264458	Proteasome mediated degradation of COP1	REACTOME_Reactions_20.11.2017	5.1168e-05	0.00209789	0.00205359	0.00410718	[-1]	Group5	12	6	None Specific Cluster	[PSMA8, PSMB2, PSMB3]	[PSMC5, PSME2, UBB]	50	50	[PSMA8, PSMB2, PSMB3, PSMC5, PSME2, UBB]
R-HSA:353125	26S proteosome degrades ODC holoenzyme complex	REACTOME_Reactions_20.11.2017	0.00047943	0.0119858	0.00205359	0.00410718	[-1]	Group5	10.2041	5	Specific for Cluster #1	[PSMA8, PSMB2, PSMB3]	[PSMC5, PSME2]	60	40	[PSMA8, PSMB2, PSMB3, PSMC5, PSME2]
R-HSA:3640874	Ub-RibC-AXIN is degraded by the proteasome	REACTOME_Reactions_20.11.2017	7.95837e-05	0.00302418	0.00205359	0.00410718	[-1]	Group5	11.1111	6	None Specific Cluster	[PSMA8, PSMB2, PSMB3]	[PSMC5, PSME2, UBB]	50	50	[PSMA8, PSMB2, PSMB3, PSMC5, PSME2, UBB]
R-HSA:450466	AUF1:mRNA complex is destroyed	REACTOME_Reactions_20.11.2017	0.000355916	0.0106775	0.00205359	0.00410718	[-1]	Group5	10.8696	5	Specific for Cluster #1	[PSMA8, PSMB2, PSMB3]	[PSMC5, PSME2]	60	40	[PSMA8, PSMB2, PSMB3, PSMC5, PSME2]
R-HSA:4608855	PRICKLE1 is degraded by the proteasome	REACTOME_Reactions_20.11.2017	0.000355916	0.0106775	0.00205359	0.00410718	[-1]	Group5	10.8696	5	Specific for Cluster #1	[PSMA8, PSMB2, PSMB3]	[PSMC5, PSME2]	60	40	[PSMA8, PSMB2, PSMB3, PSMC5, PSME2]
R-HSA:4641256	Ubiquitinated AXIN is degraded by the proteasome	REACTOME_Reactions_20.11.2017	6.41277e-05	0.00250098	0.00205359	0.00410718	[-1]	Group5	11.5385	6	None Specific Cluster	[PSMA8, PSMB2, PSMB3]	[PSMC5, PSME2, UBB]	50	50	[PSMA8, PSMB2, PSMB3, PSMC5, PSME2, UBB]
R-HSA:4641260	Ubiquitinated DVL1 is degraded by the proteasome	REACTOME_Reactions_20.11.2017	5.73558e-05	0.00229423	0.00205359	0.00410718	[-1]	Group5	11.7647	6	None Specific Cluster	[PSMA8, PSMB2, PSMB3]	[PSMC5, PSME2, UBB]	50	50	[PSMA8, PSMB2, PSMB3, PSMC5, PSME2, UBB]
R-HSA:5362448	Hh C-terminal fragments are degraded by the proteasome	REACTOME_Reactions_20.11.2017	5.43814e-06	0.000239278	0.00205359	0.00410718	[-1]	Group5	13.4615	7	None Specific Cluster	[PSMA8, PSMB2, PSMB3]	[PSMC5, PSME2, SHH, UBB]	42.8571	57.1429	[PSMA8, PSMB2, PSMB3, PSMC5, PSME2, SHH, UBB]
R-HSA:5387392	processing defective Hh variants are degraded by the proteasome	REACTOME_Reactions_20.11.2017	4.15197e-06	0.000190991	0.00205359	0.00410718	[-1]	Group5	14	7	None Specific Cluster	[PSMA8, PSMB2, PSMB3]	[PSMC5, PSME2, SHH, UBB]	42.8571	57.1429	[PSMA8, PSMB2, PSMB3, PSMC5, PSME2, SHH, UBB]
R-HSA:5607724	26S proteasome processes K48PolyUb-K21,22-p-S32,36-IkBA:NF-kB complex to form NF-kB complex	REACTOME_Reactions_20.11.2017	0.000435154	0.011314	0.00205359	0.00410718	[-1]	Group5	10.4167	5	Specific for Cluster #1	[PSMA8, PSMB2, PSMB3]	[PSMC5, PSME2]	60	40	[PSMA8, PSMB2, PSMB3, PSMC5, PSME2]
R-HSA:5607731	26S proteasome processes p-7S-p100:RELB to form p52:RELB	REACTOME_Reactions_20.11.2017	5.73558e-05	0.00229423	0.00205359	0.00410718	[-1]	Group5	11.7647	6	None Specific Cluster	[PSMA8, PSMB2, PSMB3]	[PSMC5, PSME2, UBB]	50	50	[PSMA8, PSMB2, PSMB3, PSMC5, PSME2, UBB]
R-HSA:5610754	GLI3 is partially degraded by the proteasome to yield the GLI3 repressor	REACTOME_Reactions_20.11.2017	0.000394033	0.0110329	0.00205359	0.00410718	[-1]	Group5	10.6383	5	Specific for Cluster #1	[PSMA8, PSMB2, PSMB3]	[PSMC5, PSME2]	60	40	[PSMA8, PSMB2, PSMB3, PSMC5, PSME2]
R-HSA:5610757	GLI2 is degraded by the proteasome	REACTOME_Reactions_20.11.2017	0.000394033	0.0110329	0.00205359	0.00410718	[-1]	Group5	10.6383	5	Specific for Cluster #1	[PSMA8, PSMB2, PSMB3]	[PSMC5, PSME2]	60	40	[PSMA8, PSMB2, PSMB3, PSMC5, PSME2]
R-HSA:5610758	GLI1 is degraded by the proteasome after ubiquitination by beta-TrCP	REACTOME_Reactions_20.11.2017	0.000394033	0.0110329	0.00205359	0.00410718	[-1]	Group5	10.6383	5	Specific for Cluster #1	[PSMA8, PSMB2, PSMB3]	[PSMC5, PSME2]	60	40	[PSMA8, PSMB2, PSMB3, PSMC5, PSME2]
R-HSA:5610760	GLI1 is degraded by the proteasome after ubiquitination by ITCH	REACTOME_Reactions_20.11.2017	0.00047943	0.0119858	0.00205359	0.00410718	[-1]	Group5	10.2041	5	Specific for Cluster #1	[PSMA8, PSMB2, PSMB3]	[PSMC5, PSME2]	60	40	[PSMA8, PSMB2, PSMB3, PSMC5, PSME2]
R-HSA:5635854	GLI2,3 are degraded by the proteasome	REACTOME_Reactions_20.11.2017	0.000632739	0.014553	0.00205359	0.00410718	[-1]	Group5	9.61539	5	Specific for Cluster #2	[PSMB2, PSMB3]	[PSMC5, PSME2, UBB]	40	60	[PSMB2, PSMB3, PSMC5, PSME2, UBB]
R-HSA:5635868	ub-GLI is degraded by the proteasome	REACTOME_Reactions_20.11.2017	6.41277e-05	0.00250098	0.00205359	0.00410718	[-1]	Group5	11.5385	6	None Specific Cluster	[PSMA8, PSMB2, PSMB3]	[PSMC5, PSME2, UBB]	50	50	[PSMA8, PSMB2, PSMB3, PSMC5, PSME2, UBB]
R-HSA:5658430	NF1 is degraded by the proteasome	REACTOME_Reactions_20.11.2017	0.00047943	0.0119858	0.00205359	0.00410718	[-1]	Group5	10.2041	5	Specific for Cluster #1	[PSMA8, PSMB2, PSMB3]	[PSMC5, PSME2]	60	40	[PSMA8, PSMB2, PSMB3, PSMC5, PSME2]
R-HSA:5665854	ADRM1:26S proteaseome binds UCHL5	REACTOME_Reactions_20.11.2017	0.000394033	0.0110329	0.00205359	0.00410718	[-1]	Group5	10.6383	5	Specific for Cluster #1	[PSMA8, PSMB2, PSMB3]	[PSMC5, PSME2]	60	40	[PSMA8, PSMB2, PSMB3, PSMC5, PSME2]
R-HSA:5665871	ADRM1 binds 26S proteasome	REACTOME_Reactions_20.11.2017	0.000355916	0.0106775	0.00205359	0.00410718	[-1]	Group5	10.8696	5	Specific for Cluster #1	[PSMA8, PSMB2, PSMB3]	[PSMC5, PSME2]	60	40	[PSMA8, PSMB2, PSMB3, PSMC5, PSME2]
R-HSA:5668481	Protesomal degradation of K48polyUb-TRAF3	REACTOME_Reactions_20.11.2017	0.00174973	0.0314951	0.00205359	0.00410718	[-1]	Group5	7.69231	5	Specific for Cluster #1	[PSMA8, PSMB2, PSMB3]	[PSMC5, PSME2]	60	40	[PSMA8, PSMB2, PSMB3, PSMC5, PSME2]
R-HSA:5668520	26Sproteasome degrades K48polyUb-NIK	REACTOME_Reactions_20.11.2017	0.000355916	0.0106775	0.00205359	0.00410718	[-1]	Group5	10.8696	5	Specific for Cluster #1	[PSMA8, PSMB2, PSMB3]	[PSMC5, PSME2]	60	40	[PSMA8, PSMB2, PSMB3, PSMC5, PSME2]
R-HSA:5687112	MAPK6 is degraded by the 26S proteasome	REACTOME_Reactions_20.11.2017	5.1168e-05	0.00209789	0.00205359	0.00410718	[-1]	Group5	12	6	None Specific Cluster	[PSMA8, PSMB2, PSMB3]	[PSMC5, PSME2, UBB]	50	50	[PSMA8, PSMB2, PSMB3, PSMC5, PSME2, UBB]
R-HSA:5689539	ADRM1:26S proteaseome binds USP14	REACTOME_Reactions_20.11.2017	0.000394033	0.0110329	0.00205359	0.00410718	[-1]	Group5	10.6383	5	Specific for Cluster #1	[PSMA8, PSMB2, PSMB3]	[PSMC5, PSME2]	60	40	[PSMA8, PSMB2, PSMB3, PSMC5, PSME2]
R-HSA:68825	Ubiquitinated geminin is degraded by the proteasome	REACTOME_Reactions_20.11.2017	5.1168e-05	0.00209789	0.00205359	0.00410718	[-1]	Group5	12	6	None Specific Cluster	[PSMA8, PSMB2, PSMB3]	[PSMC5, PSME2, UBB]	50	50	[PSMA8, PSMB2, PSMB3, PSMC5, PSME2, UBB]
R-HSA:68948	Ubiquitinated Orc1 is degraded by the proteasome	REACTOME_Reactions_20.11.2017	5.1168e-05	0.00209789	0.00205359	0.00410718	[-1]	Group5	12	6	None Specific Cluster	[PSMA8, PSMB2, PSMB3]	[PSMC5, PSME2, UBB]	50	50	[PSMA8, PSMB2, PSMB3, PSMC5, PSME2, UBB]
R-HSA:69016	Ubiquitinated Cdc6 is degraded by the proteasome	REACTOME_Reactions_20.11.2017	5.1168e-05	0.00209789	0.00205359	0.00410718	[-1]	Group5	12	6	None Specific Cluster	[PSMA8, PSMB2, PSMB3]	[PSMC5, PSME2, UBB]	50	50	[PSMA8, PSMB2, PSMB3, PSMC5, PSME2, UBB]
R-HSA:69600	Proteolytic degradation of ubiquitinated-Cdc25A	REACTOME_Reactions_20.11.2017	5.1168e-05	0.00209789	0.00205359	0.00410718	[-1]	Group5	12	6	None Specific Cluster	[PSMA8, PSMB2, PSMB3]	[PSMC5, PSME2, UBB]	50	50	[PSMA8, PSMB2, PSMB3, PSMC5, PSME2, UBB]
R-HSA:75825	Proteasome mediated degradation of Cyclin D1	REACTOME_Reactions_20.11.2017	5.1168e-05	0.00209789	0.00205359	0.00410718	[-1]	Group5	12	6	None Specific Cluster	[PSMA8, PSMB2, PSMB3]	[PSMC5, PSME2, UBB]	50	50	[PSMA8, PSMB2, PSMB3, PSMC5, PSME2, UBB]
R-HSA:8850992	Proteasome degrades polyubiquitinated PTEN	REACTOME_Reactions_20.11.2017	5.1168e-05	0.00209789	0.00205359	0.00410718	[-1]	Group5	12	6	None Specific Cluster	[PSMA8, PSMB2, PSMB3]	[PSMC5, PSME2, UBB]	50	50	[PSMA8, PSMB2, PSMB3, PSMC5, PSME2, UBB]
R-HSA:8852354	GTSE1 facilitates proteasome-mediated degradation of TP53	REACTOME_Reactions_20.11.2017	4.75899e-06	0.000214155	0.00205359	0.00410718	[-1]	Group5	13.7255	7	None Specific Cluster	[PSMA8, PSMB2, PSMB3]	[PSMC5, PSME2, TP53, UBB]	42.8571	57.1429	[PSMA8, PSMB2, PSMB3, PSMC5, PSME2, TP53, UBB]
R-HSA:8854044	Proteasome degrades AURKA ubiquitinated by SCF-FBXL7	REACTOME_Reactions_20.11.2017	7.95837e-05	0.00302418	0.00205359	0.00410718	[-1]	Group5	11.1111	6	None Specific Cluster	[PSMA8, PSMB2, PSMB3]	[PSMC5, PSME2, UBB]	50	50	[PSMA8, PSMB2, PSMB3, PSMC5, PSME2, UBB]
R-HSA:8854071	Proteasome-mediated degradation of PolyUb-FBXL7	REACTOME_Reactions_20.11.2017	5.1168e-05	0.00209789	0.00205359	0.00410718	[-1]	Group5	12	6	None Specific Cluster	[PSMA8, PSMB2, PSMB3]	[PSMC5, PSME2, UBB]	50	50	[PSMA8, PSMB2, PSMB3, PSMC5, PSME2, UBB]
R-HSA:8866553	misfolded CFTR is degraded by the 26S proteasome	REACTOME_Reactions_20.11.2017	5.1168e-05	0.00209789	0.00205359	0.00410718	[-1]	Group5	12	6	None Specific Cluster	[PSMA8, PSMB2, PSMB3]	[PSMC5, PSME2, UBB]	50	50	[PSMA8, PSMB2, PSMB3, PSMC5, PSME2, UBB]
R-HSA:8866858	CFTR F508del is degraded by the 26S proteasome	REACTOME_Reactions_20.11.2017	5.1168e-05	0.00209789	0.00205359	0.00410718	[-1]	Group5	12	6	None Specific Cluster	[PSMA8, PSMB2, PSMB3]	[PSMC5, PSME2, UBB]	50	50	[PSMA8, PSMB2, PSMB3, PSMC5, PSME2, UBB]
R-HSA:8939801	26S proteasome degrades PolyUb-RUNX2	REACTOME_Reactions_20.11.2017	0.000394033	0.0110329	0.00205359	0.00410718	[-1]	Group5	10.6383	5	Specific for Cluster #2	[PSMB2, PSMB3]	[PSMC5, PSME2, UBB]	40	60	[PSMB2, PSMB3, PSMC5, PSME2, UBB]
R-HSA:8952408	Polyubiquitinated RUNX3 is degraded by the proteasome	REACTOME_Reactions_20.11.2017	0.000394033	0.0110329	0.00205359	0.00410718	[-1]	Group5	10.6383	5	Specific for Cluster #2	[PSMB2, PSMB3]	[PSMC5, PSME2, UBB]	40	60	[PSMB2, PSMB3, PSMC5, PSME2, UBB]
R-HSA:8956140	NEDD8 and UBD bind NUB1 and the 26S proteasome	REACTOME_Reactions_20.11.2017	0.000435154	0.011314	0.00205359	0.00410718	[-1]	Group5	10.4167	5	Specific for Cluster #1	[PSMA8, PSMB2, PSMB3]	[PSMC5, PSME2]	60	40	[PSMA8, PSMB2, PSMB3, PSMC5, PSME2]
R-HSA:8956184	26S- and NUB1-mediated degradation of NEDD8, UBD and their conjugates	REACTOME_Reactions_20.11.2017	0.000435154	0.011314	0.00205359	0.00410718	[-1]	Group5	10.4167	5	Specific for Cluster #1	[PSMA8, PSMB2, PSMB3]	[PSMC5, PSME2]	60	40	[PSMA8, PSMB2, PSMB3, PSMC5, PSME2]
R-HSA:8957265	26S proteasome degrades TP73 polyubiquitinated by ITCH	REACTOME_Reactions_20.11.2017	5.1168e-05	0.00209789	0.00205359	0.00410718	[-1]	Group5	12	6	None Specific Cluster	[PSMA8, PSMB2, PSMB3]	[PSMC5, PSME2, UBB]	50	50	[PSMA8, PSMB2, PSMB3, PSMC5, PSME2, UBB]
R-HSA:9008110	Proteasome degrades polyubiquitinated RUNX2	REACTOME_Reactions_20.11.2017	6.41277e-05	0.00250098	0.00205359	0.00410718	[-1]	Group5	11.5385	6	None Specific Cluster	[PSMA8, PSMB2, PSMB3]	[PSMC5, PSME2, UBB]	50	50	[PSMA8, PSMB2, PSMB3, PSMC5, PSME2, UBB]
R-HSA:9008475	Proteasome degrades polyubiquitinated RUNX2	REACTOME_Reactions_20.11.2017	0.000632739	0.014553	0.00205359	0.00410718	[-1]	Group5	9.61539	5	Specific for Cluster #2	[PSMB2, PSMB3]	[PSMC5, PSME2, UBB]	40	60	[PSMB2, PSMB3, PSMC5, PSME2, UBB]
R-HSA:9009362	Proteasome degrades PolyUb-RUNX2	REACTOME_Reactions_20.11.2017	5.1168e-05	0.00209789	0.00205359	0.00410718	[-1]	Group5	12	6	None Specific Cluster	[PSMA8, PSMB2, PSMB3]	[PSMC5, PSME2, UBB]	50	50	[PSMA8, PSMB2, PSMB3, PSMC5, PSME2, UBB]
R-HSA:9011313	Proteasome degrades ubiquitinated ROBO3.1	REACTOME_Reactions_20.11.2017	8.83519e-05	0.00326902	0.00205359	0.00410718	[-1]	Group5	10.9091	6	None Specific Cluster	[PSMA8, PSMB2, PSMB3]	[PSMC5, PSME2, UBB]	50	50	[PSMA8, PSMB2, PSMB3, PSMC5, PSME2, UBB]
R-HSA:983150	Proteasomal cleavage of substrate	REACTOME_Reactions_20.11.2017	4.55261e-05	0.00191209	0.00205359	0.00410718	[-1]	Group5	12.2449	6	None Specific Cluster	[PSMA8, PSMB2, PSMB3]	[PSMC5, PSME2, UBB]	50	50	[PSMA8, PSMB2, PSMB3, PSMC5, PSME2, UBB]
R-NUL:212917	Proteasome mediated degradation of PAK-2p34	REACTOME_Reactions_20.11.2017	5.1168e-05	0.00209789	0.00205359	0.00410718	[-1]	Group5	12	6	None Specific Cluster	[PSMA8, PSMB2, PSMB3]	[PSMC5, PSME2, UBB]	50	50	[PSMA8, PSMB2, PSMB3, PSMC5, PSME2, UBB]
R-NUL:5610751	Gli2is degraded by the proteasome	REACTOME_Reactions_20.11.2017	0.000435154	0.011314	0.00205359	0.00410718	[-1]	Group5	10.4167	5	Specific for Cluster #1	[PSMA8, PSMB2, PSMB3]	[PSMC5, PSME2]	60	40	[PSMA8, PSMB2, PSMB3, PSMC5, PSME2]
