# Supplementary material for: Rainbow Trout Erythrocytes ex vivo Transfection With a DNA Vaccine Encoding VHSV Glycoprotein G Induces an Antiviral Immune Response
Source: Front Immunol. 2018 Oct 29;9:2477. doi: 10.3389/fimmu.2018.02477 (PMC6220650; doi:10.3389/fimmu.2018.02477)
Supplement: Supplementary file 7 [file Table_7.xls]

## Sheet: ClueGO Results
Table S7
GOID	GOTerm	Ontology Source	Term PValue	Term PValue Corrected with Bonferroni step down	Group PValue	Group PValue Corrected with Bonferroni step down	GOLevels	GOGroups	% Associated Genes	Nr. Genes	Cluster	Genes Cluster #1	Genes Cluster #2	%Genes Cluster #1	%Genes Cluster #2	Associated Genes Found
GO:0002479	antigen processing and presentation of exogenous peptide antigen via MHC class I, TAP-dependent	GO_ImmuneSystemProcess-EBI-QuickGO-GOA_20.11.2017_00h00	0.00165014	0.00165014	0.00165014	0.00165014	[5]	Group0	7.5	6	Specific for Cluster #1	[CHUK, PSMA8, PSMB2, PSMB3]	[PSMC5, PSME2]	66.6667	33.3333	[CHUK, PSMA8, PSMB2, PSMB3, PSMC5, PSME2]
